# Supplementary material for: Targeting AKR1B1 inhibits metabolic reprogramming to reverse systemic therapy resistance in hepatocellular carcinoma
Source: Signal Transduct Target Ther. 2025 Aug 1;10:244. doi: 10.1038/s41392-025-02321-9 (PMC12317016; doi:10.1038/s41392-025-02321-9)
Supplement: Supplementary file 2 — Supplementary Data 1 [file 41392_2025_2321_MOESM2_ESM.xlsx]

## Sheet: Sheet1
Supplementary Data 1. FPKM and count values of RNA_seq from parental cells and drug-resistant cells.
#ID	Huh-7 P_1_FPKM	Huh-7 P_1_count	Huh-7 P_2_FPKM	Huh-7 P_2_count	Huh-7 LR_1_FPKM	Huh-7 LR_1_count	Huh-7 LR_2_FPKM	Huh-7 LR_2_count	Huh-7 SR_1_FPKM	Huh-7 SR_1_count	Huh-7 SR_2_FPKM	Huh-7 SR_2_count
ENSG00000285991	3.65521	1167	2.45657	665	0	0	2.02479	760	0	0	0.004588	2
ENSG00000285982	0	0	0	0	0	0	0	0	0	0	0	0
ENSG00000285978	0	0	0	0	0.046088	6	0.023523	3	0.031753	4	0	0
ENSG00000285976	98.3441	31516	87.7821	23846	144.388	48830	200.605	75558	130.991	41218	140.465	37407
ENSG00000285975	0	0	0	0	0	0	0	0	0	0	0	0
ENSG00000285953	2.76356	460	0	0	1.21554	214	1.27593	250	0.162554	27	1.97111	273
ENSG00000285950	0	0	0	0	0	0	0	0	0	0	0	0
ENSG00000285947	0	0	0	0	0	0	0	0	0	0	0	0
ENSG00000285946	0	0	0	0	0	0	0	0	0	0	0	0
ENSG00000285943	1.16493	502	1.816	663	0.435564	198	0.913592	463	1.33237	564	2.26141	810
ENSG00000285942	0.173005	28	0.082372	12	0.116331	20	0.377197	72	0.204685	33	0.110831	15
ENSG00000285937	0	0	0	0	0	0	0	0	0	0	0	0
ENSG00000285932	0.429348	54	0.637159	68	0.447439	59	0.383987	57	0.559331	69	0.450374	47
ENSG00000285920	8.07658	1076	7.91483	894	6.63342	933	10.5966	1659	7.81121	1022	8.39027	929
ENSG00000285913	0	0	0	0	0	0	0	0	0	0	0	0
ENSG00000285901	0	0	0	0	0	0	0	0	0	0	0	0
ENSG00000285897	0.096171	36	0.126285	40	0.048621	19	0.134339	58	0.074034	27	0.182978	56
ENSG00000285891	0	0	0	0	0	0	0	0	0	0	0	0
ENSG00000285880	0	0	0	0	0	0	0	0	0	0	0	0
ENSG00000285868	0.037856	11	0	0	0.005346	2	0	0	0.010559	3	0.063605	15
ENSG00000285854	0	0	0	0	0.027124	7	0	0	0	0	0	0
ENSG00000285843	0	0	0	0	0	0	0	0	0	0	0	0
ENSG00000285839	3.58245	449	3.04818	324	0.194361	26	3.44581	507	0.084759	11	0.040816	5
ENSG00000285827	0	0	0.066966	8	0.058883	17	0	0	0	0	0.015851	4
ENSG00000285816	0	0	0.375077	86	1.17311	332	1.19409	377	0.587698	155	0.550864	123
ENSG00000285815	0.534789	51	0.249141	26	0.873452	78	1.04836	104	0.528977	44	0.634587	45
ENSG00000285814	0	0	0	0	0	0	0	0	0	0	0	0
ENSG00000285791	0.07523	24	0.142641	38	0.047126	16	0.244143	89	0.147926	45	0.21994	57
ENSG00000285779	0	0	0	0	0	0	0	0	0	0	0	0
ENSG00000285777	0	0	0	0	0.016848	2	0.012578	2	0	0	0	0
ENSG00000285772	0	0	0	0	0	0	0	0	0	0	0	0
ENSG00000285765	0	0	0	0	0	0	0	0	0	0	0	0
ENSG00000285762	0	0	0	0	0	0	0	0	0	0	0	0
ENSG00000285749	0	0	0	0	0	0	0	0	0	0	0	0
ENSG00000285733	0.159419	23	0.159572	19	0.088211	13	0.190739	31	0.113449	16	0.058707	7
ENSG00000285723	0.017403	1	0.81735	9	0.061467	1	1.09672	16	0.966865	12	0.552871	6
ENSG00000285721	11.4725	7658	11.2036	6340	11.2463	7923	9.22396	7237	11.974	7848	11.3392	6290
ENSG00000285720	0	0	0	0	0	0	0	0	0	0	0	0
ENSG00000285713	0.618897	74	0.747267	76	0.217007	28	0.615456	87	0.291875	35	0.284887	29
ENSG00000285708	0	0	0	0	0	0	0	0	0	0	0	0
ENSG00000285687	0	0	0	0	0	0	0	0	0	0	0	0
ENSG00000285657	0	0	0	0	0	0	0	0	0	0	0	0
ENSG00000285655	0	0	0	0	0	0	0	0	0	0	0.038845	2
ENSG00000285645	0	0	0	0	0	0	0	0	0	0	0	0
ENSG00000285641	2.83541	305	1.19106	109	0.813278	93	1.06977	136	4.52586	478	2.04885	183
ENSG00000285635	0	0	0	0	0	0	0	0	0	0	0	0
ENSG00000285629	3.17606	133	4.17573	148	2.28155	101	2.57459	127	3.31466	136	4.88205	170
ENSG00000285625	0.043484	2	1.93138	61	0.365033	15	0	0	0	0	0	0
ENSG00000285620	0	0	0	0	0	0	0	0	0	0	0	0
ENSG00000285607	0	0	0	0	0	0	0	0	0	0	0	0
ENSG00000285602	0.058317	14	0.114329	23	0.317557	78	0.341692	93	0.265803	61	0.492164	95
ENSG00000285589	11.5395	3653	13.678	3670	8.20836	2742	7.59705	2826	15.1171	4698	11.8319	3112
ENSG00000285585	0	0	0	0	0	0	0.015737	4	0	0	0	0
ENSG00000285566	0.111405	9	0.053158	4	0.084198	7	0.40895	36	0.081564	6	0.2542	16
ENSG00000285558	0	0	0	0	0	0	0.021825	2	0	0	0	0
ENSG00000285551	0	0	0	0	0.063817	4	0	0	0	0	0	0
ENSG00000285547	0.519395	58	0.503063	51	0.650122	77	1.01278	133	0.352211	39	0.227838	21
ENSG00000285542	0.188159	40	0.268517	48	0.027328	7	0.114615	29	0	0	0	0
ENSG00000285528	0	0	0	0	0	0	0	0	0	0	0	0
ENSG00000285526	0	0	0	0	0	0	0.036891	5	0.008312	1	0	0
ENSG00000285509	0.146285	14	0.026564	3	0.060793	6	0	0	0	0	0	0
ENSG00000285508	0	0	0	0	0	0	0	0	0	0	0	0
ENSG00000285505	0	0	0	0	0	0	0	0	0	0	0	0
ENSG00000285480	0	0	0	0	0	0	0.055046	2	0.000695	1	0	0
ENSG00000285476	0	0	0	0	0	0	0.059477	20	0.034993	10	0.016595	4
ENSG00000285472	0	0	0	0	0	0	0	0	0	0	0	0
ENSG00000285471	1.20116	58	0.517396	21	1.27462	65	0.947012	54	1.17503	56	1.15644	46
ENSG00000285458	0.089001	13	0.130176	17	0.240966	37	0.253887	44	0.2362	34	0.296778	36
ENSG00000285447	0.105124	14	0.036103	4	0.026964	4	0.039343	6	0.097709	13	0.065208	7
ENSG00000285446	0	0	0	0	0	0	0	0	0	0	0	0
ENSG00000285444	0.015066	5	0	0	0.011792	4	0.018355	6	0	0	0.001562	1
ENSG00000285441	0.093559	16	0.243137	34	0.284535	49	0.124224	24	0.235519	38	0.165494	23
ENSG00000285437	1.43317	283	1.12812	212	0.575046	77	1.53348	360	1.49436	291	2.06798	385
ENSG00000285404	0	0	0	0	0	0	0	0	0	0	0	0
ENSG00000285396	0.143769	20	0.009835	2	0.004489	1	0.085356	14	0.459111	62	0.362859	42
ENSG00000285385	0	0	0	0	0.033992	2	0	0	0	0	0	0
ENSG00000285382	0.021875	7	0	0	0.021671	5	0.013089	4	0.007473	2	0.02559	6
ENSG00000285330	0	0	0	0	0	0	0	0	0	0	0	0
ENSG00000285329	0	0	0	0	0	0	0	0	0	0	0	0
ENSG00000285304	1.09507	216	0.300387	51	2.3171	481	2.71023	627	0.783478	152	1.92499	315
ENSG00000285292	0	0	0	0	0	0	0	0	0.204799	28	0	0
ENSG00000285283	0	0	0	0	0.024196	1	0.006923	1	0	0	0	0
ENSG00000285269	3.97202	834	2.45937	438	6.91891	1533	7.07321	1746	4.83521	997	3.82637	668
ENSG00000285258	1.30715	595	1.01447	183	0.170702	39	1.15151	526	0.853101	272	2.17731	783
ENSG00000285253	0.550715	176	0.39325	107	0.440286	148	0.456308	171	0.475385	149	0.458742	122
ENSG00000285245	0	0	0	0	0.00467	2	0.017821	5	0	0	0	0
ENSG00000285238	1.05341	565	0.003507	2	0	0	0.015727	10	0.274476	145	0.765731	341
ENSG00000285231	0	0	0	0	0	0	0	0	0	0	0	0
ENSG00000285218	0	0	0	0	0	0	0	0	0	0	0	0
ENSG00000285188	0.007399	3	0	0	0.067698	27	0.050792	23	0.057587	22	0.014976	5
ENSG00000285171	0.065437	8	0	0	0	0	0	0	0	0	0	0
ENSG00000285162	0.538531	172	0.395417	107	0	0	1.16178	435	0.4773	150	1.00861	267
ENSG00000285133	0	0	0	0	0	0	0	0	0	0	0	0
ENSG00000285130	4.03362	1098	5.67326	1549	4.78804	1754	1.44671	463	1.78411	477	0.867053	197
ENSG00000285085	0.219554	7	0.355449	10	0.125221	5	0.221364	9	0.364173	12	0.258407	7
ENSG00000285082	0	0	0	0	0	0	0.036441	4	0	0	0	0
ENSG00000285077	1.21891	78	1.20459	66	0.534075	36	0.894688	68	0.68104	43	0.884195	47
ENSG00000285064	0	0	0	0	0	0	0	0	0	0	0	0
ENSG00000285053	3.13818	474	3.33839	419	1.50712	238	2.28562	401	2.63472	383	0.579112	68
ENSG00000285043	45.3174	6818	41.1218	5374	32.1202	5116	29.9513	5429	28.6759	4307	23.1591	2887
ENSG00000285025	0.006692	1	0.005757	1	0.005	1	0.00507	1	0.005228	1	0.00417	1
ENSG00000285010	0	0	0	0	0	0	0	0	0	0	0	0
ENSG00000285000	0.034581	6	0	0	0.043952	7	0.105748	19	0	0	0.006827	1
ENSG00000284989	0.893122	228	0.174491	38	2.46843	663	1.16918	350	1.5193	380	0.981671	208
ENSG00000284987	0	0	0	0	0	0	0	0	0	0	0	0
ENSG00000284981	3.63504	231	3.5903	193	3.64133	244	4.90303	365	7.99258	497	7.57116	399
ENSG00000284976	9.33376	1123	9.05664	924	12.0172	1526	11.8569	1677	12.119	1432	10.8256	1083
ENSG00000284969	0.066682	4	0	0	0.346325	15	0.071764	4	0	0	0	0
ENSG00000284956	0.079977	3	0	0	0.413083	16	0.690904	30	0.379282	14	0.442809	14
ENSG00000284952	0.036296	9	0	0	0	0	0	0	0.013931	4	0.031117	7
ENSG00000284946	9.95111	3790	7.21788	2326	4.43876	1890	4.47832	2058	6.83233	2546	7.0537	2211
ENSG00000284934	0.03413	5	0.059834	8	0	0	0.122212	22	0	0	0	0
ENSG00000284931	0	0	0	0	3.88363	152	0.883273	43	0.092852	4	0.413212	15
ENSG00000284922	0.247362	24	0	0	0.11424	27	0.18234	43	0	0	0	0
ENSG00000284917	0	0	0	0	0	0	0	0	0	0	0	0
ENSG00000284906	3.87234	499	5.05223	551	0.770959	105	1.74125	264	2.84731	360	3.29985	353
ENSG00000284895	0	0	0.0006	1	0	0	0	0	0	0	0	0
ENSG00000284874	2.51885	653	0.892887	197	1.69522	435	0.378693	116	1.08238	276	1.03651	217
ENSG00000284873	0.019572	1	0	0	0	0	0	0	0	0	0	0
ENSG00000284862	0	0	0	0	0	0	0	0	0	0	1.61496	42
ENSG00000284844	0	0	0	0	0	0	0	0	0	0	0	0
ENSG00000284826	0	0	0	0	0	0	0	0	0	0	0	0
ENSG00000284824	0	0	0	0	0	0	0	0	0	0	0	0
ENSG00000284820	4.5987	1520	2.46335	690	2.51798	878	4.05101	1573	4.47001	1450	4.4687	1227
ENSG00000284800	0	0	0.004419	1	0	0	0	0	0	0	0	0
ENSG00000284797	0	0	0	0	0	0	0	0	0	0	0	0
ENSG00000284791	0	0	0	0	0.018198	2	0	0	0	0	0.026872	2
ENSG00000284779	0.052597	18	0	0	0.029152	10	0.07761	30	0	0	0.085538	24
ENSG00000284776	0	0	0	0	0.519072	24	0	0	2.05888	89	0	0
ENSG00000284773	0.164543	33	0.18047	31	0.564243	119	0.62773	147	0.30729	61	0.358332	60
ENSG00000284772	0	0	0	0	0	0	0	0	0	0	0	0
ENSG00000284770	17.4643	3856	16.5859	3325	15.4693	3685	15.9367	5029	15.1624	3687	14.6997	3114
ENSG00000284762	0.109937	24	0.088779	17	0.054851	13	0.149868	38	0.11965	26	0.115382	21
ENSG00000284755	0.011314	5	0	0	0.00878	4	0.096368	42	0.012467	5	0	0
ENSG00000284753	13.0641	1501	12.0372	1172	8.67215	1051	7.28971	984	11.0759	1249	10.1804	972
ENSG00000284741	0.142674	32	0.070417	14	0.026589	7	0.08958	24	0.033641	8	0.028422	6
ENSG00000284733	0.006398	1	0.084713	5	0.011343	1	0.008148	1	0.027635	2	0.030733	2
ENSG00000284732	0	0	0	0	0	0	0	0	0	0	0	0
ENSG00000284730	0	0	0.0668	4	0	0	0	0	0.016455	2	0.038715	2
ENSG00000284725	0	0	0	0	0.075383	2	0	0	0	0	0	0
ENSG00000284723	0	0	0	0	0	0	0	0	0	0	0	0
ENSG00000284718	0	0	0	0	0	0	0	0	0	0	0	0
ENSG00000284713	0.404382	69	0.36957	54	0.255829	46	0.429169	86	0.266332	45	0.441971	63
ENSG00000284704	0	0	0	0	0	0	0	0	0	0	0	0
ENSG00000284701	0	0	0	0	0	0	0	0	0	0	0	0
ENSG00000284695	0	0	0.028615	2	0	0	0.037545	2	0.043357	2	0.131507	5
ENSG00000284691	0.325458	24	0.87077	55	1.70202	129	1.84799	160	1.43269	96	1.63404	95
ENSG00000284690	0	0	0	0	0	0	0	0	0	0	0	0
ENSG00000284686	0.159701	17	0.186439	17	0.075404	9	0.282593	37	0.157981	17	0.202564	18
ENSG00000284684	0	0	0	0	0	0	0	0	0	0	0	0
ENSG00000284681	2.70819	328	2.3881	251	0.397646	53	0.40014	60	1.12687	128	1.22875	129
ENSG00000284680	0.064357	5	0.067207	4	0	0	0.053211	5	0	0	0.060847	3
ENSG00000284672	0	0	0	0	0	0	0	0	0.025193	5	0.024066	4
ENSG00000284667	0	0	0	0	0	0	0	0	0	0	0	0
ENSG00000284662	0.003217	1	0.084711	5	0.011341	1	0.008168	1	0.027654	2	0.024962	2
ENSG00000284643	0	0	0	0	0	0	0	0	0	0	0	0
ENSG00000284638	0	0	0	0	0	0	0	0	0.014241	1	0	0
ENSG00000284635	0	0	0	0	0	0	0.028082	2	0	0	0	0
ENSG00000284631	0	0	0	0	0.03608	4	0.092773	12	0	0	0	0
ENSG00000284629	0	0	0	0	0	0	0	0	0	0	0	0
ENSG00000284626	0.108902	24	0	0	0.089457	21	0.231319	59	0.166604	36	0.07435	14
ENSG00000284622	0.082547	2	0	0	0	0	0	0	0	0	0	0
ENSG00000284609	0.032136	2	0.052758	3	0	0	0.028681	2	0.019912	2	0.040564	2
ENSG00000284554	0	0	0	0	0	0	0	0	0	0	0	0
ENSG00000284546	0	0	0	0	0	0	0	0	0	0	0	0
ENSG00000284526	5.00668	1783	3.98543	1204	4.96781	1867	4.6121	1931	4.57333	1600	4.11276	1218
ENSG00000284512	0.639138	117	0.799116	124	0.306139	59	0.259279	56	0.24685	45	0.483112	74
ENSG00000284505	0	0	0	0	0	0	0	0	0	0	0	0
ENSG00000284491	0	0	0	0	0.220135	7	0.081969	3	0.156393	5	0	0
ENSG00000284484	0	0	0	0	0	0	0	0	0	0	0.029584	2
ENSG00000284479	0	0	0	0	0	0	0	0	0	0	0	0
ENSG00000284465	0	0	0	0	0	0	0	0	0	0	0	0
ENSG00000284461	0.019564	6	0.069502	16	0.130488	36	0.085715	27	0.019664	6	0.1393	31
ENSG00000284439	0	0	0	0	0	0	0	0	0	0	0	0
ENSG00000284438	0	0	0	0	0	0	0	0	0	0	0	0
ENSG00000284431	4.3086	1239	2.61182	637	2.56356	778	5.61647	1898	2.36844	669	9.52991	2277
ENSG00000284395	0.119006	7	0.20615	11	0.17841	11	0.382624	27	0.124272	8	0.16524	8
ENSG00000284393	0	0	0	0	0	0	0	0	0	0	0	0
ENSG00000284373	0	0	0	0	0	0	0	0	0	0	0	0
ENSG00000284356	0	0	0	0	0	0	0	0	0	0	0	0
ENSG00000284341	0	0	0	0	0.043714	3	0	0	0.15635	10	0	0
ENSG00000284337	0.075826	16	0.167874	29	0.027013	6	0.044032	11	0.038669	8	0.101039	17
ENSG00000284308	0.026635	5	0.013987	3	0.168624	7	0.12335	15	0.925823	80	0.173508	18
ENSG00000284306	0	0	0	0	0	0	0	0	0	0	0	0
ENSG00000284299	0.014422	5	0	0	0	0	0	0	0.005082	2	0.012866	3
ENSG00000284292	2.62343	402	2.32484	272	3.47994	563	6.25904	1123	1.89572	243	6.54509	833
ENSG00000284283	0	0	0	0	0	0	0	0	0	0	0	0
ENSG00000284234	0	0	0	0	0	0	0	0	0	0	0	0
ENSG00000284194	0	0	0.387127	20	0.12569	9	0.064676	5	0.29991	20	0.137668	8
ENSG00000284188	0	0	0	0	0	0	0	0	0	0	0	0
ENSG00000284057	1.55153	293	0	0	0	0	0.128729	29	0	0	0	0
ENSG00000284042	0	0	0	0	0	0	0	0	0	0	0	0
ENSG00000284041	0	0	0	0	0	0	0	0	0	0	0	0
ENSG00000284024	7.9604	2149	7.90732	1824	3.55672	1034	3.87862	1267	5.27973	1393	6.07828	1381
ENSG00000284018	0	0	0	0	0	0	0	0	0	0	0	0
ENSG00000283992	0	0	0	0	0	0	0	0	0	0	0	0
ENSG00000283988	0	0	0	0	0	0	0	0	0	0	0	0
ENSG00000283980	0	0	0.007513	1	0	0	0	0	0.002029	1	0.018461	1
ENSG00000283977	0	0	0	0	0	0	0.041336	3	0.024482	1	0	0
ENSG00000283967	0	0	0	0	0	0	0	0	0	0	0	0
ENSG00000283952	0	0	0	0	0	0	0	0	0	0	0	0
ENSG00000283932	43.9946	13437	44.0244	11398	26.7651	8627	35.0554	12584	30.5228	9154	38.0482	9657
ENSG00000283930	0.150731	38	0.139315	30	0.182015	48	0.169699	50	0.09815	25	0.117103	25
ENSG00000283900	0.545782	61	0.531311	51	0.879422	104	0.76953	101	0.860613	95	0.757611	71
ENSG00000283877	0	0	0	0	0	0	0	0	0	0	0	0
ENSG00000283873	0	0	0.015938	1	0	0	0	0	0	0	0	0
ENSG00000283809	0.047724	6	0.019541	2	0.032403	4	0.034791	5	0.008941	1	0.097162	9
ENSG00000283787	0	0	0	0	0.015408	4	0.018521	5	0	0	0	0
ENSG00000283782	0.148056	76	0.053256	24	0.099443	54	0.187816	112	0.157729	79	0.313833	132
ENSG00000283776	0	0	0	0	0	0	0	0	0	0	0	0
ENSG00000283765	6.52591	1257	4.6693	763	4.44663	904	3.77121	854	4.01109	759	3.2113	514
ENSG00000283761	0.474832	123	0.244488	70	0.098874	36	0.780401	205	0.260394	81	0.61579	132
ENSG00000283758	0	0	0	0	0	0	0	0	0	0	0	0
ENSG00000283755	0	0	0.061205	4	0	0	0	0	0	0	0	0
ENSG00000283740	0	0	0	0	0	0	0	0	0	0	0	0
ENSG00000283706	0	0	0	0	0	0	0	0	0	0	0	0
ENSG00000283703	0	0	0	0	0.010611	4	0	0	0	0	0	0
ENSG00000283697	0.015493	2	0.118897	9	0.042473	4	0.015384	2	0.092431	8	0.102809	7
ENSG00000283683	0	0	0	0	0	0	0	0	0	0	0	0
ENSG00000283663	0	0	0	0	0	0	0.002774	1	0	0	0	0
ENSG00000283654	0	0	0	0	0	0	0	0	0	0	0.009077	2
ENSG00000283644	0.16465	2	0.062435	1	0	0	0	0	0.22159	3	0.004953	1
ENSG00000283632	0.009859	2	0	0	0.014941	3	0	0	0	0	0.031264	5
ENSG00000283599	0	0	0	0	0	0	0.019648	3	0	0	0	0
ENSG00000283597	0	0	0	0	0	0	0	0	0	0	0	0
ENSG00000283594	0	0	0	0	0	0	0	0	0	0	0	0
ENSG00000283586	0	0	0	0	0	0	0	0	0	0	0	0
ENSG00000283580	0.157137	11	0.339731	19	0.198781	14	0.169546	13	0.232475	15	0.24985	14
ENSG00000283567	0	0	0	0	0.033537	3	0.041822	4	0.02937	3	0	0
ENSG00000283563	0.020158	5	0.08382	16	0.035756	9	0.023898	7	0	0	0.048009	9
ENSG00000283536	0	0	0	0	0	0	0	0	0	0	0	0
ENSG00000283528	0.075898	13	0.069077	10	0.232771	40	0.222553	43	0.227874	37	0.239262	33
ENSG00000283526	5.22762	432	4.0161	282	6.5241	569	6.54883	637	6.03849	490	4.89565	337
ENSG00000283516	0	0	0	0	0	0	0	0	0.022298	1	0	0
ENSG00000283515	0	0	0.002502	1	0.021021	3	0	0	0.052258	5	0	0
ENSG00000283496	0	0	0	0	0	0	0	0	0	0	0	0
ENSG00000283486	0	0	0.015319	2	0	0	0	0	0	0	0	0
ENSG00000283473	0	0	0	0	0	0	0	0	0	0	0	0
ENSG00000283463	0.045877	4	0.218887	14	0.113454	9	0.079256	7	0.063665	5	0.207422	13
ENSG00000283439	0	0	0	0	0	0	0.00771	3	0.009127	3	0	0
ENSG00000283434	0	0	0	0	0.02224	4	0	0	0	0	0	0
ENSG00000283428	0	0	0	0	0	0	0	0	0	0	0	0
ENSG00000283378	0.031117	4	0.019655	2	0	0	0.062618	9	0	0	0.017027	2
ENSG00000283361	0	0	0	0	0	0	0	0	0	0	0	0
ENSG00000283329	0	0	0	0	0	0	0	0	0	0	0	0
ENSG00000283324	0	0	0	0	0.01251	2	0	0	0	0	0	0
ENSG00000283321	0	0	0.013472	3	0	0	0	0	0	0	0	0
ENSG00000283297	0.360855	27	0.306823	20	0.265063	21	0.583252	51	0.594065	43	0.716646	44
ENSG00000283288	0	0	0	0	0	0	0	0	0	0	0	0
ENSG00000283268	0.056306	2	0.040679	2	0.158446	6	0.070375	3	0.305842	10	0.066126	2
ENSG00000283267	0.006716	2	0	0	0	0	0.021905	7	0	0	0.047703	10
ENSG00000283247	0	0	0	0	0	0	0	0	0	0	0	0
ENSG00000283239	0.007093	3	0	0	0.036369	15	0.030256	14	0	0	0	0
ENSG00000283228	0	0	0	0	0	0	0	0	0	0	0	0
ENSG00000283227	0	0	0	0	0	0	0	0	0	0	0	0
ENSG00000283208	0.050266	9	0.256547	27	0.022233	5	0.16674	25	0.185794	18	0.279363	30
ENSG00000283205	0	0	0	0	0	0	0	0	0	0	0	0
ENSG00000283201	0.948734	114	0.853779	87	1.29161	164	1.24003	175	1.55034	183	1.35437	135
ENSG00000283199	0	0	0	0	0	0	0.040168	12	0	0	0	0
ENSG00000283189	3.41697	1094	3.34448	908	4.61122	1558	6.05359	2278	7.06372	2218	5.33081	1398
ENSG00000283154	18.706	2448	19.0904	1986	16.5045	2250	17.0794	2502	20.0965	2560	18.5437	1897
ENSG00000283149	1.09777	35	1.91069	52	1.13353	38	1.15341	43	1.11367	35	0.888529	24
ENSG00000283093	0	0	0	0	0	0	0	0	0	0	0	0
ENSG00000283088	0.005575	1	0	0	0	0	0	0	0	0	0	0
ENSG00000283071	0.631897	30	0.416573	17	0.833512	41	0.50848	28	0.102352	5	0.215593	9
ENSG00000283039	0	0	0	0	0	0	0	0	0	0	0	0
ENSG00000282988	0.157201	10	0.121657	11	1.11014	100	1.32044	128	0.619166	57	0.684079	42
ENSG00000282881	0	0	0	0	0	0	0	0	0	0	0	0
ENSG00000282872	0	0	0	0	0	0	0.061842	3	0	0	0	0
ENSG00000282815	0	0	0.006813	2	0	0	0	0	0	0	0	0
ENSG00000282804	0	0	0	0	0	0	0	0	0	0	0	0
ENSG00000282757	0.062586	5	0	0	0	0	0.04699	4	0	0	0	0
ENSG00000282608	0	0	0	0	0.030506	4	0	0	0	0	0	0
ENSG00000282419	0	0	0	0	0	0	0.012171	4	0	0	0	0
ENSG00000282301	0	0	0.037118	4	0	0	0.223755	27	0	0	0.067452	6
ENSG00000282278	0	0	0	0	0	0	0	0	0	0	0	0
ENSG00000282246	0.583216	40	1.11454	49	0.651784	45	1.06713	73	1.19703	72	1.28122	59
ENSG00000282218	0	0	0	0	0	0	0	0	0	0	0	0
ENSG00000282034	7.84647	5779	3.71819	2321	5.024	3905	4.91151	4252	3.65283	2642	3.24	1983
ENSG00000281991	0.02993	2	0.070439	4	0.035375	3	0.081789	7	0.091635	6	0.048237	3
ENSG00000281938	0	0	0	0	0	0	0	0	0.156035	31	0	0
ENSG00000281887	0	0	0	0	0	0	0	0	0	0	0	0
ENSG00000281883	0.062743	8	0.042551	5	0.004512	1	0	0	0.021765	3	0.045625	5
ENSG00000281613	0	0	0	0	0	0	0	0	0	0	0	0
ENSG00000281593	0	0	0	0	0	0	0	0	0	0	0	0
ENSG00000281348	0	0	0	0	0.232021	9	0.163396	7	0.100954	4	0.039425	2
ENSG00000281106	0.188094	40	0.131504	29	0.019845	6	0.061169	16	0.020361	6	0.071836	13
ENSG00000281039	0.433056	19	1.19473	44	0.55987	26	0.703861	36	0.845948	36	1.80756	65
ENSG00000281028	0	0	0	0	0	0	0.125342	13	0.147102	13	0.094328	7
ENSG00000280987	13.6347	3329	23.2987	4727	1.68659	257	5.94733	1463	6.57735	1381	8.1506	1427
ENSG00000280969	0	0	0	0	0	0	0	0	0	0	0	0
ENSG00000280893	0	0	0	0	0	0	0	0	0	0	0	0
ENSG00000280789	25.1246	2694	22.1328	2012	26.0156	2944	22.3599	2818	22.0126	2317	20.0648	1788
ENSG00000280778	0	0	0	0	0	0	0	0	0.009417	1	0	0
ENSG00000280709	0	0	0	0	0	0	0	0	0	0	0	0
ENSG00000280670	2.13117	255	2.47574	255	1.5393	192	1.23353	175	2.11623	241	1.27995	131
ENSG00000280571	0.057594	18	0.072861	22	0.096407	14	0.425856	37	0.076594	7	0.051332	15
ENSG00000280537	0.046366	9	0.03269	5	0	0	0.035419	8	0.161121	28	0.222345	32
ENSG00000280433	2.41961	554	2.21181	430	2.38923	578	3.29146	886	2.45777	553	2.90017	552
ENSG00000280314	0	0	0	0	0	0	0	0	0	0	0	0
ENSG00000280267	0	0	0	0	0	0	0	0	0	0	0	0
ENSG00000280236	0	0	0.030371	2	0	0	0.052159	5	0.084506	6	0.202437	12
ENSG00000280204	0	0	0	0	0	0	0	0	0	0	0	0
ENSG00000280165	0.194702	59	0.232412	60	0.077482	25	0.076807	28	0	0	0	0
ENSG00000280148	0	0	0	0	0	0	0.038675	5	0.081014	8	0	0
ENSG00000280094	0	0	0	0	0	0	0	0	0	0	0	0
ENSG00000280090	0.032075	2	0	0	0	0	0	0	0	0	0.024188	2
ENSG00000280071	10.8522	1108	8.47244	708	18.7905	1773	12.3701	1359	12.8118	1215	10.1639	840
ENSG00000280021	0	0	0	0	0	0	0	0	0	0	0	0
ENSG00000279983	0	0	0.002286	1	0	0	0	0	0	0	0	0
ENSG00000279968	0.258865	6	0	0	0.299228	7	0.257005	7	0.255356	6	0.328224	6
ENSG00000279961	0	0	0	0	0	0	0	0	0	0	0	0
ENSG00000279956	0	0	0	0	0	0	0	0	0	0	0	0
ENSG00000279804	0	0	0	0	0	0	0	0	0	0	0	0
ENSG00000279782	0.024138	2	0	0	0	0	0	0	0	0	0	0
ENSG00000279765	3.61828	185	2.48419	108	5.23869	282	4.59376	275	3.69646	185	3.5546	151
ENSG00000279761	0	0	0	0	0	0	0	0	0	0	0	0
ENSG00000279686	0	0	0	0	0	0	0	0	0	0	0	0
ENSG00000279514	0	0	0	0	0	0	0	0	0	0	0	0
ENSG00000279493	0	0	0	0	0.036269	2	0.024402	1	0.070501	3	0.114089	4
ENSG00000279486	0.020191	9	0.008803	4	0.006254	3	0.003039	2	0	0	0.008204	4
ENSG00000279408	0	0	0	0	0	0	0	0	0	0	0	0
ENSG00000279395	0	0	0	0	0	0	0	0	0	0	0	0
ENSG00000279301	0	0	0	0	0	0	0	0	0	0	0	0
ENSG00000279270	0	0	0	0	0	0	0	0	0	0	0	0
ENSG00000279263	0	0	0	0	0	0	0	0	0	0	0	0
ENSG00000279169	0	0	0	0	0	0	0	0	0	0	0	0
ENSG00000279116	0.055592	4	0.107286	7	0.02863	2	0.076947	6	0.0958	7	0.133311	8
ENSG00000279111	0	0	0	0	0	0	0	0	0	0	0	0
ENSG00000279073	0	0	0	0	0	0	0	0	0	0	0	0
ENSG00000279051	0	0	0	0	0	0	0	0	0	0	0	0
ENSG00000279012	0	0	0	0	0.032066	3	0	0	0	0	0	0
ENSG00000279000	0	0	0	0	0	0	0	0	0	0	0	0
ENSG00000278961	0.028931	2	0.023558	2	0	0	0	0	0	0	0.03556	4
ENSG00000278889	0	0	0	0	0	0	0	0	0	0	0	0
ENSG00000278870	0	0	0	0	0	0	0	0	0	0	0	0
ENSG00000278848	0	0	0	0	0.008901	2	0	0	0	0	0	0
ENSG00000278845	24.677	2625	20.7276	1884	31.1877	3533	31.8352	3990	27.3651	2864	21.8453	1947
ENSG00000278828	0.430402	34	0.223392	15	1.32791	110	1.21741	112	0.708242	55	1.16097	76
ENSG00000278705	0.068148	2	0	0	0.158008	5	0.055104	2	0.145703	4	0.228572	6
ENSG00000278685	0	0	0	0	0	0	0	0	0	0	0	0
ENSG00000278677	0.445201	12	0.638011	14	1.34475	36	1.32909	39	0.692338	17	0.977168	21
ENSG00000278674	0	0	0.00484	1	0.013752	2	0	0	0.004927	1	0	0
ENSG00000278662	0.766643	83	0.653821	139	0.275884	52	0.679194	185	0.704155	109	1.29681	116
ENSG00000278646	0	0	0	0	0	0	0	0	0	0	0	0
ENSG00000278637	0.129594	3	0.273753	5	0.390273	9	0	0	0	0	0.061237	1
ENSG00000278619	3.14931	369	3.74447	372	3.02455	375	2.48702	340	2.56138	295	2.32041	226
ENSG00000278615	40.3542	1660	39.8975	1384	28.4521	1235	24.9691	1202	35.4034	1431	32.0431	1094
ENSG00000278599	0.841023	110	0.959415	107	1.04601	145	0.842981	130	1.2328	159	1.7921	195
ENSG00000278588	0	0	0	0	0	0	0	0	0	0	0	0
ENSG00000278570	0	0	0	0	0	0	0	0	0	0	0	0
ENSG00000278558	0.448874	35	0.437377	29	2.15758	167	1.31154	112	0.998499	74	0.869608	55
ENSG00000278540	21.3386	12683	19.309	9620	19.1758	11715	20.9642	14260	18.5338	10702	19.5589	9437
ENSG00000278535	2.10595	205	2.75774	204	2.93559	292	2.69947	294	4.13856	400	3.91777	305
ENSG00000278522	0	0	0	0	0	0	0	0	0	0	0	0
ENSG00000278505	0.019596	3	0.061565	7	0	0	0.011618	2	0	0	0	0
ENSG00000278500	0	0	0	0	0	0	0	0	0	0	0	0
ENSG00000278499	0.023612	2	0	0	0	0	0	0	0	0	0	0
ENSG00000278463	0	0	0.171577	4	0.213363	6	0.229612	7	0.073787	2	0.4962	11
ENSG00000278318	0.595692	197	0.846979	224	0.950711	324	1.37492	542	1.1168	372	1.97093	532
ENSG00000278311	18.19	3173	20.5443	3062	12.7196	2333	20.5154	4180	17.067	2852	23.446	3370
ENSG00000278299	0.121645	16	0.102016	12	0.060903	9	0.040896	7	0	0	0.046134	5
ENSG00000278289	0	0	0	0	0	0	0	0	0	0	0	0
ENSG00000278272	0.641001	17	1.59292	35	0.527861	15	0.734483	23	0.327598	9	0.364142	8
ENSG00000278259	20.172	5349	19.236	4228	17.0536	4628	16.0392	4916	22.5113	5685	21.0418	4504
ENSG00000278224	0.00051	1	0.013959	2	0.047261	6	0.043643	7	0.159383	14	0.055853	7
ENSG00000278195	0.134307	26	0.103246	23	0.845603	223	0.566131	169	0.814659	207	0.902015	191
ENSG00000278139	0	0	0	0	0	0	0	0	0	0	0	0
ENSG00000278129	1.53254	882	1.43162	698	1.84907	1122	2.00401	1355	1.75251	990	1.48531	710
ENSG00000278085	0	0	0	0	0	0	0	0	0	0	0	0
ENSG00000278057	0	0	0	0	0	0	0	0	0	0	0	0
ENSG00000278053	7.23434	2777	7.67197	2487	5.77847	2440	6.95348	3241	6.75363	2203	6.92655	2147
ENSG00000278023	0.624909	44	1.16204	75	0.784571	58	0.827134	73	0.962151	74	0.649626	45
ENSG00000277972	7.52678	984	7.53411	835	14.1553	1952	9.24365	1420	12.2105	1567	9.94706	1080
ENSG00000277971	0.975648	40	1.01842	36	0.941624	41	1.1168	54	0.856015	35	0.755152	26
ENSG00000277957	247.918	54949	0.668978	126	99.8376	23352	0.158488	42	2.03467	443	0.719747	133
ENSG00000277932	0.024623	4	0.012747	2	0.02085	4	0.016341	3	0.042179	6	0.042798	6
ENSG00000277893	0.005124	2	0.011579	3	0.023888	8	0	0	0.082172	24	0.019868	5
ENSG00000277865	0	0	0	0	0	0	0	0	0	0	0	0
ENSG00000277858	0	0	0.24633	5	0.021617	1	0.062885	2	0.049099	2	0.165074	4
ENSG00000277791	153.788	7442	135.046	5502	189.038	9674	147.069	8381	152.465	7250	127.208	5119
ENSG00000277775	0	0	0	0	0.195233	6	0	0	0	0	0.112807	3
ENSG00000277758	2.17942	461	2.13288	396	2.43606	533	2.55188	572	2.96609	628	3.78342	619
ENSG00000277745	0	0	0.235794	8	0.025287	1	0	0	0.041041	2	0.070895	3
ENSG00000277726	0.634798	26	1.27383	60	0.214118	26	0.603104	29	0.904951	37	2.326	79
ENSG00000277669	0	0	0	0	0	0	0	0	0	0	0	0
ENSG00000277639	0.056468	6	0.022206	2	0.017837	2	0.039877	5	0	0	0.121407	11
ENSG00000277632	0	0	0	0	0	0	0	0	0	0	0	0
ENSG00000277611	0	0	0	0	0	0	0	0	0	0	0	0
ENSG00000277586	0	0	0	0	0.009512	3	0	0	0	0	0.032514	7
ENSG00000277556	0	0	0	0	0	0	0	0	0	0	0.029148	2
ENSG00000277535	0	0	0	0	0	0	0	0	0	0	0	0
ENSG00000277531	0	0	0	0	0	0	0	0	0.026607	8	0	0
ENSG00000277494	0	0	0	0	0.013186	3	0	0	0	0	0	0
ENSG00000277481	0	0	0	0	0	0	0.008525	4	0.012641	5	0.034908	10
ENSG00000277462	2.98399	375	3.843	410	1.6853	224	3.20882	474	1.38063	171	3.52732	369
ENSG00000277443	102.418	27577	97.1602	22176	56.7017	16112	61.2984	19399	85.628	22639	77.9893	17451
ENSG00000277399	0.007746	4	0.040153	18	0.015391	9	0.021245	13	0.005347	3	0.041739	18
ENSG00000277363	1.38831	299	1.6111	265	1.0779	267	1.01854	284	1.07933	256	1.39786	215
ENSG00000277322	0	0	0	0	0	0	0	0	0	0	0	0
ENSG00000277288	0	0	0	0	0	0	0	0	0	0	0.030523	2
ENSG00000277277	0.30836	34	0.19155	18	0.016942	2	0.19677	25	0.260329	28	0.262901	24
ENSG00000277258	4.74047	653	4.83231	673	7.47217	1096	6.62815	1277	6.07143	986	5.941	810
ENSG00000277224	0	0	0.046983	3	0.131414	11	0.170175	16	0.20154	15	0.063899	4
ENSG00000277203	3.38171	365	3.32388	304	6.36526	725	3.67853	467	3.01098	319	3.39109	305
ENSG00000277161	8.26832	1133	7.68773	884	3.61892	551	4.52875	767	5.17252	703	5.39898	636
ENSG00000277157	0.174036	4	0.087649	2	0.088406	2	0.129025	3	0.269156	6	0.326595	6
ENSG00000277150	0.688937	77	0.287902	28	0.690597	81	0.37183	49	1.02984	113	0.686678	64
ENSG00000277149	0.853017	165	0.891229	149	0.599366	122	0.596344	136	0.637403	120	0.703247	115
ENSG00000277117	0.399557	81	0.312918	55	0.292968	64	0.220743	54	0.531339	107	0.550309	94
ENSG00000277075	0.277821	9	0.598835	17	1.13641	39	1.16668	44	0.656546	21	0.63611	17
ENSG00000277058	0	0	0	0	0	0	0	0	0	0	0	0
ENSG00000276966	0.100152	10	0.104044	9	0.30495	31	0.196285	22	0.107728	10	0.024327	2
ENSG00000276950	0	0	0	0	0	0	0	0	0	0	0	0
ENSG00000276903	0.546255	14	0.103581	3	0.302366	8	0.450773	14	0.54055	14	0.280348	6
ENSG00000276747	0	0	0	0	0	0	0	0	0	0	0	0
ENSG00000276644	0.169439	56	0.214853	61	0.133824	47	0.075756	30	0.073331	20	0.041013	12
ENSG00000276612	0	0	0	0	0	0	0	0	0	0	0	0
ENSG00000276600	0	0	0	0	1.07556	180	0.829381	169	0	0	0.025145	4
ENSG00000276581	0	0	0	0	0	0	0	0	0	0	0	0
ENSG00000276547	17.1722	4028	13.9204	2926	9.12343	2403	7.9095	2285	15.4314	3793	13.1809	2639
ENSG00000276490	0.120559	19	0.278707	36	0	0	0.077789	14	0.080924	12	0.455353	58
ENSG00000276430	0	0	0	0	0	0	0	0	0.080288	2	0	0
ENSG00000276418	0.089363	9	0	0	0	0	0	0	0	0	0	0
ENSG00000276410	0	0	0	0	0.070026	2	0	0	0	0	0	0
ENSG00000276409	0.266175	55	0.208787	37	0.233761	51	0.268734	55	0.555231	98	0.223367	37
ENSG00000276380	0.052879	4	0.031613	3	0.025054	2	0.022799	3	0.013646	1	0.032031	2
ENSG00000276368	0.079863	2	0.193596	5	0.344963	9	0.179417	6	0.273262	7	0.355786	8
ENSG00000276302	0.000901	1	0	0	0	0	0.179882	8	0.089237	4	0.133089	4
ENSG00000276293	12.3418	4450	11.2939	3438	12.8446	4839	12.6958	5305	11.8506	4172	10.6715	3186
ENSG00000276289	0	0	0	0	0	0	0.020987	5	0	0	0	0
ENSG00000276240	0	0	0	0	0	0	0	0	0	0	0	0
ENSG00000276234	3.4049	608	3.61197	529	2.0453	480	2.79695	653	2.83058	536	2.6257	430
ENSG00000276231	0	0	0	0	0	0	0	0	0	0	0	0
ENSG00000276203	0	0	0	0	0	0	0.002276	1	0	0	0	0
ENSG00000276180	1.114	91	0.857779	60	7.55512	650	5.69547	546	5.51982	442	5.65694	384
ENSG00000276119	0	0	0	0	0	0	0	0	0.016897	2	0	0
ENSG00000276087	0	0	0	0	0.01805	3	0.01488	3	0.043605	7	0	0
ENSG00000276085	0	0	0	0	0	0	0	0	0	0	0	0
ENSG00000276076	0	0	0	0	0	0	0.019475	2	0	0	0.012483	1
ENSG00000276070	0	0	0	0	0	0	0	0	0	0	0	0
ENSG00000276045	5.6729	535	5.61555	449	9.64144	959	8.47226	939	6.78488	628	5.76666	452
ENSG00000276043	38.7825	9660	38.7381	8049	10.9378	2861	13.1673	3789	25.7671	6220	28.2371	5733
ENSG00000276040	0	0	0	0	0	0	0	0	0	0	0	0
ENSG00000276023	5.88755	819	4.75099	560	6.24679	917	5.53395	905	4.13477	565	3.71619	430
ENSG00000275993	9.68226	2870	10.0131	2516	23.6875	7408	23.6051	8222	17.0655	4966	16.4349	4048
ENSG00000275969	0	0	0	0	0	0	0	0	0	0	0	0
ENSG00000275954	0.032019	5	0	0	0.039194	6	0.02715	5	0	0	0	0
ENSG00000275896	0	0	0	0	0	0	0	0	0	0	0	0
ENSG00000275895	60.0354	3480	59.7616	2921	61.5027	3782	93.8771	6340	50.9568	2892	45.5837	2207
ENSG00000275835	5.21977	1225	5.52418	1089	2.23867	553	2.80979	776	3.4784	808	4.54824	895
ENSG00000275832	5.50424	1894	5.274	1559	0.92938	355	0.946918	393	2.73538	927	2.1057	659
ENSG00000275793	0.053715	21	0.059316	20	0.060657	25	0.084897	39	0.048023	19	0.047072	16
ENSG00000275778	1.89022	144	1.93488	142	1.21672	86	1.13366	127	2.62389	157	1.99225	126
ENSG00000275774	0	0	0	0	0	0	0	0	0	0	0	0
ENSG00000275740	0.342343	72	0.394633	70	0.17055	38	0.151979	38	0.317813	66	0.121621	22
ENSG00000275722	0	0	0	0	0	0	0	0	0	0	0	0
ENSG00000275718	7.1884	466	6.47234	347	9.41354	627	6.84812	496	8.5081	543	8.85563	466
ENSG00000275714	0.737062	20	0.505555	12	0.111527	4	0.27565	9	0.149504	4	0.463932	10
ENSG00000275713	0.182662	24	0.185728	21	0.094848	13	0.436167	67	0.177976	23	0.403819	44
ENSG00000275700	38.6688	5214	34.6446	3960	22.3785	3185	21.23	3365	28.1272	3722	24.9769	2798
ENSG00000275688	1.72153	108	2.19162	117	1.76843	118	0.977606	74	3.07334	190	2.57712	135
ENSG00000275674	0	0	0.091165	3	0	0	0	0	0.25108	9	0	0
ENSG00000275663	0	0	0	0	0	0	0	0	0	0	0	0
ENSG00000275591	0	0	0	0	0	0	0	0	0	0	0	0
ENSG00000275572	0	0	0	0	0	0	0	0	0	0	0	0
ENSG00000275553	0	0	0	0	0	0	0	0	0.006638	1	0	0
ENSG00000275520	0	0	0	0	0	0	0	0	0	0	0	0
ENSG00000275489	0	0	0	0	0	0	0	0	0	0	0	0
ENSG00000275464	9.50623	1936	9.48909	1645	7.57381	1643	6.50752	1562	7.28932	1464	7.62597	1286
ENSG00000275410	14.0976	2476	13.2185	1920	15.5933	2909	14.644	3078	12.4608	2198	11.611	1636
ENSG00000275395	0.763612	426	0.563285	283	3.22537	1956	2.74587	1828	1.04766	573	0.894666	405
ENSG00000275385	0	0	0	0	0	0	0	0	0	0	0	0
ENSG00000275379	0.148854	4	0.130035	3	0	0	0.094878	3	0.135341	4	0.073138	2
ENSG00000275356	0	0	0	0	0	0	0	0	0	0	0	0
ENSG00000275342	16.4812	5057	15.3119	3945	3.24772	1058	3.28168	1186	12.9114	3881	11.2509	2860
ENSG00000275302	0	0	0	0	0	0	0	0	0	0	0	0
ENSG00000275221	0	0	0	0	0.042161	2	0	0	0	0	0	0
ENSG00000275183	0	0	0.01765	2	0	0	0.044042	7	0.095751	12	0.01486	2
ENSG00000275163	0	0	0	0	0	0	0	0	0	0	0	0
ENSG00000275152	0.074777	8	0.138199	13	0.018415	3	0.030156	4	0.054626	6	0.072352	6
ENSG00000275126	0	0	0	0	0.048222	1	0	0	0	0	0	0
ENSG00000275113	0	0	0	0	0	0	0	0	0	0	0	0
ENSG00000275111	2.14131	419	1.84697	278	2.15852	456	2.48467	507	2.35242	483	2.22069	347
ENSG00000275074	5.39507	567	4.46352	391	7.35808	826	6.63444	831	11.0062	1136	8.2796	718
ENSG00000275066	4.50266	2241	4.38704	1849	5.1006	2655	5.72989	3282	4.82187	2350	4.77708	1953
ENSG00000275052	19.316	5972	22.8753	6057	10.7432	3484	17.8722	6496	16.477	5022	23.0437	5964
ENSG00000275034	0	0	0	0	0	0	0	0	0	0	0	0
ENSG00000275023	6.04846	2872	6.21367	2481	11.2333	5627	11.8806	6615	12.059	5590	10.7501	4165
ENSG00000275004	2.12449	767	2.79493	847	1.29141	492	1.93537	821	1.27499	452	1.81123	543
ENSG00000274997	0.07959	2	0.12487	3	0	0	0.168247	5	0	0	0.260669	6
ENSG00000274944	0.010529	2	0.010772	2	0.031583	5	0	0	0.015437	3	0	0
ENSG00000274933	0.046614	7	0.132101	15	0.12084	16	0.110329	17	0.127772	16	0.069276	7
ENSG00000274897	0.321687	35	0.254754	23	0.390168	44	0.29549	37	0.566067	59	0.613737	54
ENSG00000274874	0	0	0.012978	1	0	0	0	0	0	0	0.007875	1
ENSG00000274810	1.50974	741	1.62661	676	0.711555	369	1.63822	944	1.08029	521	1.79706	733
ENSG00000274808	0	0	0.033791	2	0	0	0	0	0	0	0	0
ENSG00000274791	0.805702	57	0.360138	22	0.470946	35	2.16264	179	1.12316	78	0.987126	58
ENSG00000274764	0	0	0	0	0	0	0	0	0	0	0	0
ENSG00000274750	0.322816	53	0.233149	34	0.832042	148	1.38884	273	0.860954	142	1.09472	153
ENSG00000274749	0	0	0	0	0	0	0	0	0	0	0	0
ENSG00000274744	0	0	0.003774	1	0.004584	1	0	0	0	0	0	0
ENSG00000274736	0	0	0	0	0	0	0	0	0	0	0.012263	1
ENSG00000274641	0	0	0.249411	6	0.484393	13	0.438469	13	0.277565	7	0.27848	6
ENSG00000274618	0	0	0	0	0	0	0	0	0	0	0	0
ENSG00000274611	0.065327	9	0.071351	8	0.152712	21	0.195345	30	0.067696	9	0.166356	18
ENSG00000274600	0.055616	22	0.017817	6	0.107585	44	0.083166	38	0.034562	14	0.039236	13
ENSG00000274588	0	0	0	0	0.003751	2	0	0	0	0	0	0
ENSG00000274559	0.048098	2	0.04099	2	0	0	0	0	0.005859	1	0.127372	4
ENSG00000274529	0	0	0	0	0.271887	13	0.181115	9	0.080931	4	0	0
ENSG00000274523	23.5483	3431	21.1725	2615	22.3741	3450	18.425	3164	20.9498	3006	18.7083	2273
ENSG00000274512	0.802967	109	0.709084	82	0.960633	138	1.40667	224	1.51116	201	1.4352	162
ENSG00000274443	0	0	0	0	0	0	0	0	0	0	0	0
ENSG00000274419	1.41525	189	1.36478	155	2.49997	352	2.69205	422	2.68632	352	3.09704	344
ENSG00000274391	2.14507	324	2.91079	361	0.870803	147	1.42245	254	1.61733	246	2.565	326
ENSG00000274386	0.644699	94	0.562845	78	0.644651	97	0.752242	108	0.611167	82	0.597697	74
ENSG00000274349	0	0	0	0	0	0	0	0	0	0	0	0
ENSG00000274322	0.029289	2	0	0	0	0	0.028433	2	0.021786	1	0.050575	2
ENSG00000274290	0.267102	16	0.255157	19	0.22339	34	0.133569	20	0.187852	27	0.216025	26
ENSG00000274286	0	0	0	0	0	0	0.016029	5	0.019187	5	0	0
ENSG00000274276	7.00367	1023	8.50689	1086	12.419	1892	13.5673	2264	12.6015	1815	12.499	1517
ENSG00000274274	0	0	0	0	0	0	0	0	0	0	0	0
ENSG00000274267	0.127222	4	0.206293	5	0.896851	25	0.271268	9	0.295337	8	0.106298	3
ENSG00000274252	0	0	0	0	0	0	0	0	0	0	0.028553	2
ENSG00000274226	0.064933	9	0.297736	33	0.103081	15	0.255488	40	0.387574	50	0.501861	55
ENSG00000274211	4.78074	2171	4.7297	1878	4.63394	2238	4.54791	2507	4.78199	2161	4.58293	1782
ENSG00000274209	0.102157	14	0.081787	10	0.022916	4	0.119213	20	0.089344	13	0.059755	8
ENSG00000274183	0	0	0.008	1	0.051261	2	0	0	0.011753	1	0.027992	1
ENSG00000274180	0.667835	208	0.739139	195	2.75518	904	2.01189	735	2.40989	735	1.68167	435
ENSG00000274102	0	0	0	0	0	0	0	0	0	0	0	0
ENSG00000274070	5.111	405	4.52293	304	5.98104	500	5.72775	533	5.91137	460	5.42926	358
ENSG00000274068	0.077293	3	0.029383	1	0.0416	2	0.051564	3	0.098144	4	0.057485	2
ENSG00000274049	0	0	0	0	0	0	0	0	0	0	0	0
ENSG00000273983	0.111071	17	0.106743	14	0.159583	26	0.089049	16	0.024636	4	0.111471	15
ENSG00000273976	0	0	0	0	0	0	0	0	0	0	0	0
ENSG00000273962	0	0	0	0	0	0	0	0	0	0	0	0
ENSG00000273899	24.0081	1622	21.4462	1303	21.1795	1452	14.9065	1231	14.0423	1016	10.3903	705
ENSG00000273841	31.2781	2492	33.8331	2357	24.1413	2083	32.6529	3169	26.8413	2039	31.9993	2163
ENSG00000273820	0.129255	22	0.195014	28	0.071337	13	0.132609	26	0.156314	26	0.2022	28
ENSG00000273802	0.109158	11	0.061051	6	1.05591	108	0.568701	65	0.584681	56	0.329225	27
ENSG00000273777	0.005698	1	0	0	0.038909	6	0.064593	11	0.015262	2	0	0
ENSG00000273749	6.68241	2715	6.43295	2165	13.6557	5895	12.902	6291	7.02555	2756	6.86628	2194
ENSG00000273734	0	0	0	0	0	0	0	0	0	0	0	0
ENSG00000273706	0.10384	23	0.094282	18	0.045509	11	0.048118	13	0.429471	91	0.369738	67
ENSG00000273703	0.06223	2	0	0	0	0	0.22668	7	0	0	0	0
ENSG00000273696	0	0	0	0	0	0	0	0	0	0	0	0
ENSG00000273611	13.4643	788	13.3282	657	20.5119	1277	15.7053	1086	16.69	960	14.3318	700
ENSG00000273604	0.822152	193	0.818519	163	0.40827	101	0.360109	100	0.755503	174	0.733683	143
ENSG00000273590	6.32736	369	5.06834	259	4.33085	253	3.8084	278	5.19163	324	1.85163	111
ENSG00000273559	6.34099	1019	6.26466	969	4.42202	852	5.18301	1165	5.35001	892	4.52915	697
ENSG00000273542	0.378095	8	0.472263	8	1.0358	22	0.626361	15	0.572345	12	0.594404	10
ENSG00000273540	0	0	0	0	0	0	0	0	0	0	0	0
ENSG00000273514	0.010174	2	0.058567	7	0.00376	1	0.050763	8	0.017092	3	0.038032	5
ENSG00000273513	0.284727	38	0.471813	54	0.632407	89	0.498984	79	0.706234	93	1.02943	115
ENSG00000273398	0.16097	24	0.383118	48	0.191659	30	0.215824	37	0.644071	92	0.190742	24
ENSG00000273331	0	0	0	0	0	0	0.310078	23	0.293811	18	0	0
ENSG00000273294	0.538329	117	0.757836	139	0.420544	96	0.955828	243	0.928545	197	0.295619	53
ENSG00000273291	0	0	0	0	0.032395	2	0	0	0	0	0	0
ENSG00000273274	0	0	0	0	0	0	0	0	0	0	0	0
ENSG00000273269	0.245992	16	0	0	0	0	0	0	0.161456	10	0.07615	4
ENSG00000273259	0.306468	60	0.629709	104	3.73754	762	2.38087	541	0.479709	91	0.398472	64
ENSG00000273238	0	0	0	0	0	0	0	0	0	0	0	0
ENSG00000273217	0	0	0	0	0	0	0	0	0	0	0	0
ENSG00000273173	0	0	0	0	0	0	0	0	0	0	0	0
ENSG00000273171	0.028072	2	0	0	0.269117	16	0.254165	17	0	0	0.092591	5
ENSG00000273167	0	0	0	0	0	0	0.005683	2	0.001163	1	0	0
ENSG00000273155	0.089608	4	0.043301	2	0.034467	2	0.060778	4	0.059405	3	0.020362	1
ENSG00000273154	2.97021	532	3.50661	546	3.09884	578	3.60297	773	2.64016	469	2.57593	391
ENSG00000273136	3.21255	551	2.94501	514	1.68451	501	3.59106	881	1.49068	388	2.97418	518
ENSG00000273111	0	0	0	0	0	0	0	0	0	0	0	0
ENSG00000273088	1.32421	63	2.44801	99	2.57664	129	1.91232	107	1.92938	90	1.80719	72
ENSG00000273085	0	0	0	0	0	0	0	0	0	0	0	0
ENSG00000273079	0.278819	82	0.139262	101	0.035366	73	0.066804	86	0.612805	340	0.495011	395
ENSG00000273049	0	0	0	0	0.268874	14	0.234397	14	0	0	0	0
ENSG00000273047	0.045682	1	0.004277	1	0.04854	1	0.050116	1	0.073688	2	0.06407	1
ENSG00000273045	3.86225	346	3.1533	255	2.98277	279	3.55272	365	5.94318	512	5.62943	415
ENSG00000273025	0	0	0	0	0	0	0	0	0	0	0	0
ENSG00000273003	0	0	0	0	0	0	0.114361	21	0.01878	3	0	0
ENSG00000272987	0	0	0	0	0	0	0	0	0	0	0	0
ENSG00000272968	3.84784	243	2.43531	131	3.39468	226	3.66052	272	3.33849	207	3.19971	168
ENSG00000272949	0	0	0	0	0	0	0.020667	6	3.59588	794	0.136103	26
ENSG00000272921	0	0	0	0	0	0	0	0	0	0	0	0
ENSG00000272916	0.756033	278	0.563087	175	1.4265	552	1.44861	624	1.07039	386	1.54885	472
ENSG00000272899	0.155135	39	0.242187	51	0.356503	93	0.308923	90	0.601108	146	0.512694	105
ENSG00000272897	0	0	0	0	0	0	0	0	0	0	0	0
ENSG00000272896	0.499193	24	0.334024	14	1.50074	74	1.0855	60	1.77951	81	1.01915	40
ENSG00000272886	5.01234	1872	5.31822	1669	4.63096	1838	5.5608	2415	3.78498	1392	5.49109	1664
ENSG00000272822	0.678675	41	0.443941	23	0.781394	49	0.821134	58	1.18604	69	1.00129	50
ENSG00000272804	0	0	0	0	0	0	0	0	0	0	0	0
ENSG00000272772	0.250361	8	0.707804	19	0.304481	10	0.256985	10	0.443434	14	0.420958	11
ENSG00000272741	0.135275	7	0	0	0.148787	8	0	0	0.345133	16	0	0
ENSG00000272674	2.45554	774	2.28513	602	2.29359	754	2.73655	1001	2.4907	767	2.69198	706
ENSG00000272647	0	0	0	0	0.019891	2	0	0	0.518497	27	0	0
ENSG00000272636	1.64805	628	1.48445	480	0.325597	131	0.359694	162	2.23824	838	1.98241	628
ENSG00000272617	0	0	0	0	0	0	0.046845	4	0	0	0	0
ENSG00000272602	2.30901	394	2.54305	382	1.19869	226	1.75979	377	1.79031	317	2.22685	320
ENSG00000272573	0.813955	36	0.043842	2	0.273456	13	0.106926	7	0.248772	12	0.194325	8
ENSG00000272514	0	0	0	0	0	0	0	0	0	0	0	0
ENSG00000272442	0.025218	6	0	0	0.030494	8	0	0	0	0	0	0
ENSG00000272414	0.273587	53	8.90611	1441	14.682	2956	17.144	3844	13.2481	2482	13.5126	2143
ENSG00000272410	1.45798	222	0.711051	89	0.546207	86	0.539489	97	1.00152	142	1.26797	158
ENSG00000272398	382.642	56192	344.428	43169	768.172	120281	834.444	142517	454.109	64569	499.724	59600
ENSG00000272395	0.014026	2	0.022045	2	0	0	0	0	0	0	0	0
ENSG00000272391	16.3279	5603	15.4773	4254	13.3089	4842	13.9196	5524	15.9518	5478	14.6035	4150
ENSG00000272333	15.2593	8140	14.4573	6537	17.2576	9715	16.5623	10384	16.2744	8524	15.2588	6764
ENSG00000272325	5.78118	3607	5.65953	2993	5.5042	3624	6.35972	4664	4.64394	2845	5.88458	3051
ENSG00000272305	0.400756	20	0.021643	1	0.309988	17	0.28614	18	0.375855	20	0.195495	9
ENSG00000272297	0	0	0.040315	2	0	0	0.085683	5	0.195427	9	0.079881	3
ENSG00000272196	2.30009	82	2.71662	82	15.4065	578	11.7155	490	9.4682	331	9.37111	277
ENSG00000272162	0	0	0	0	0	0	0	0	0	0	0	0
ENSG00000272104	0	0	0	0	0	0	0.023921	1	0	0	0	0
ENSG00000272047	2.25229	1008	2.36288	880	2.01724	848	2.73299	1079	2.29739	940	2.15266	838
ENSG00000272031	0.020386	5	0.010391	3	0.005231	2	0.067749	19	0.004249	1	0.01329	3
ENSG00000271949	0	0	0	0	0	0	0	0	0	0	0	0
ENSG00000271824	0.347191	37	0.502946	45	1.67575	186	1.577	195	0.778208	81	0.859055	75
ENSG00000271810	0	0	0	0	0	0	0	0	0	0	0	0
ENSG00000271793	0.32552	18	0.325375	15	0.139348	8	0.309203	20	0.202682	11	0.289184	13
ENSG00000271741	0.947026	185	0.633648	105	1.34006	277	1.36148	313	0.983562	189	1.53695	250
ENSG00000271723	0.020188	8	0	0	0.119186	47	0.068933	30	0.10988	43	0.072617	24
ENSG00000271698	0.061555	7	0.218985	19	0.352888	38	0.304003	36	0.214462	22	0.252773	22
ENSG00000271605	0.201293	8	0	0	0.185624	10	0.633175	47	0.241199	18	0.093399	6
ENSG00000271601	2.43085	609	2.07115	440	4.54077	1200	4.69291	1381	2.52037	620	2.85676	595
ENSG00000271567	0	0	0.007957	1	0.018039	1	0	0	0	0	0	0
ENSG00000271503	0	0	0.058463	5	0	0	0.009419	1	0.060179	6	0	0
ENSG00000271449	0	0	0	0	0	0	0	0	0	0	0	0
ENSG00000271447	0	0	0	0	0.065694	11	0.051676	8	0.084208	12	0.047663	6
ENSG00000271425	0.89963	739	0.65539	457	0.855903	742	1.20226	1162	0.963145	777	0.96464	659
ENSG00000271383	1.55293	1296	1.41472	981	1.33445	1188	1.7889	1706	1.33719	1089	1.88964	1265
ENSG00000271321	0.085982	15	0.09303	13	0.398545	70	0.321297	63	0.311434	51	0.212767	30
ENSG00000271303	27.4977	4673	23.2685	3352	26.1635	4692	24.0404	4802	21.7278	3626	20.5508	2903
ENSG00000271271	0	0	0	0	0	0	0	0	0	0	0.194916	18
ENSG00000271092	1.649	155	1.39648	110	1.53863	122	1.15859	125	1.54363	135	2.27732	171
ENSG00000271079	1.01846	166	0.847483	118	0.657282	114	0.840149	161	1.21059	194	1.53748	209
ENSG00000270946	0	0	0	0	0	0	0	0	0	0	0	0
ENSG00000270898	0.294964	40	0.252654	29	0	0	0	0	0.091575	12	0.167147	19
ENSG00000270885	0.854565	173	0.667127	115	0.695879	149	0.443699	106	0.613572	122	0.620886	105
ENSG00000270882	0.517326	42	0.595659	28	4.30872	291	5.26644	394	2.10625	144	1.68481	111
ENSG00000270806	0	0	0	0	0	0	0.024776	2	0	0	0	0
ENSG00000270800	0.233449	13	0.100687	5	1.7764	353	2.50814	550	5.39134	985	0.668579	108
ENSG00000270765	0	0	0	0	0	0	0	0	0	0	0.012681	3
ENSG00000270757	0	0	0	0	0	0	0	0	1.04058	58	0	0
ENSG00000270672	0	0	0	0	0	0	0	0	0	0	0	0
ENSG00000270647	26.2858	3559	31.7424	3659	32.6808	4608	37.6086	5971	31.8947	4142	41.4917	4649
ENSG00000270629	1.07439	428	1.81559	587	2.67526	948	2.30981	1313	1.35241	546	1.47451	517
ENSG00000270617	0.145802	8	0.355495	16	0.357667	19	0.199789	12	0.373041	19	0.593192	25
ENSG00000270601	0	0	0	0	0	0	0	0	0	0	0	0
ENSG00000270472	0	0	0	0	0	0	0	0	0	0	0	0
ENSG00000270394	0	0	0	0	0	0	0	0	0	0	0	0
ENSG00000270379	0	0	0	0	0.033802	5	0.011462	2	0	0	0	0
ENSG00000270339	0	0	0	0	0	0	0	0	0.016404	1	0	0
ENSG00000270316	0.020383	4	0	0	0	0	0	0	0	0	0	0
ENSG00000270299	0	0	0	0	0.026481	5	0.034396	7	0	0	0.020876	3
ENSG00000270276	0.387697	34	0.355368	28	2.84778	313	3.3817	415	1.41923	142	1.24642	109
ENSG00000270249	0	0	0	0	0	0	0	0	0	0	0	0
ENSG00000270188	0	0	0	0	0	0	0	0	0	0	0	0
ENSG00000270181	3.59337	1268	1.63518	454	0	0	1.30964	531	0.067912	4	0.048634	2
ENSG00000270170	5.10599	296	3.31517	163	6.55977	401	6.92236	471	6.44772	367	5.02177	242
ENSG00000270168	0.141429	19	0.084417	10	0.048302	7	0.100452	16	0.091385	12	0.179575	20
ENSG00000270149	0	0	0.01965	3	0.026505	4	0.051234	8	0.131559	8	0.023538	3
ENSG00000270136	1.5002	73	0.663183	29	0.956964	51	1.39144	77	0.669219	32	0.538546	20
ENSG00000270106	0.01874	5	0.068987	14	0.01828	5	0.184384	37	0.126717	26	0.180487	30
ENSG00000270099	0.032932	2	0	0	0	0	0	0	0	0	0.002268	1
ENSG00000270011	0.101499	17	0.29923	16	0.492111	69	0.599995	104	0.328344	35	0.410053	55
ENSG00000269964	0	0	0	0	0	0	0	0	0	0	0	0
ENSG00000269955	0	0	0.910879	81	0	0	0	0	0	0	0	0
ENSG00000269897	0	0	0.038621	2	0	0	0	0	0	0	0	0
ENSG00000269891	0	0	0	0	0	0	0	0	0	0	0	0
ENSG00000269881	0.094743	14	0.179417	22	0.214964	33	0.074351	13	0.551757	77	0.688901	81
ENSG00000269858	31.6336	4158	30.9467	3472	38.249	5314	31.158	4816	36.1713	4650	36.4816	3938
ENSG00000269855	0	0	0.012991	1	0	0	0	0	0	0	0	0
ENSG00000269791	0	0	0	0	0	0	0	0	0	0	0	0
ENSG00000269755	0	0	0	0	0	0	0	0	0	0	0	0
ENSG00000269743	0.094199	37	0.064411	22	0.113207	47	0.131969	61	0.11968	47	0.147281	48
ENSG00000269741	0	0	0	0	0	0	0	0	0	0	0	0
ENSG00000269720	0	0	0	0	0	0	0	0	0	0	0	0
ENSG00000269713	3.88763	1196	2.69858	782	3.59735	1156	4.10457	1498	2.91728	983	3.76271	945
ENSG00000269711	0	0	0	0	0	0	0	0	0	0	0	0
ENSG00000269699	0	0	0	0	0	0	0	0	0	0	0	0
ENSG00000269693	0.203138	75	0.241082	76	0.362472	142	0.391917	170	0.238437	87	0.260333	80
ENSG00000269590	0	0	0	0	0	0	0	0	0	0	0	0
ENSG00000269586	0	0	0	0	0	0	0	0	0	0	0	0
ENSG00000269556	0.074609	12	0.188509	29	0.832545	155	0.706519	146	0.267376	47	0.447458	62
ENSG00000269547	0.035216	5	0	0	0	0	0.014961	3	0.034855	5	0.039524	5
ENSG00000269533	0	0	0	0	0	0	0	0	0	0	0	0
ENSG00000269526	0	0	0	0	0	0	0	0	0	0	0	0
ENSG00000269502	0	0	0	0	0	0	0	0	0	0	0	0
ENSG00000269476	0	0	0	0	0	0	0.269392	21	0.103458	7	0	0
ENSG00000269469	0	0	0	0	0	0	0	0	0.023697	1	0	0
ENSG00000269466	0	0	0	0	0	0	0	0	0	0	0	0
ENSG00000269437	0	0	0	0	0	0	0	0	0	0	0	0
ENSG00000269433	0	0	0	0	0	0	0	0	0	0	0	0
ENSG00000269405	0	0	0.002618	1	0	0	0	0	0	0	0	0
ENSG00000269404	0.085218	18	0.11945	10	0.070667	18	0.012523	4	0.037833	9	0	0
ENSG00000269403	0.888193	31	0.705857	21	0.359434	14	0.368155	16	0.934284	32	0.401885	12
ENSG00000269343	11.8346	1709	9.90569	1222	7.80194	1225	9.71888	1650	9.39519	1331	10.6774	1308
ENSG00000269335	11.6464	1414	10.3773	1083	10.041	1287	9.41155	1338	7.00588	895	7.76047	845
ENSG00000269313	2.05525	252	1.96327	190	3.11755	389	2.07249	310	2.46369	345	2.69477	283
ENSG00000269307	0	0	0	0	0	0	0	0	0	0	0	0
ENSG00000269242	27.6282	1459	24.5798	1100	22.2384	1239	17.6404	1095	20.0852	1041	18.4203	808
ENSG00000269237	0	0	0	0	0	0	0	0	0	0	0	0
ENSG00000269226	0.072316	10	0.046703	6	0.104228	16	0.152932	26	0.115629	17	0.326215	32
ENSG00000269190	21.2904	2186	20.5893	1830	16.9635	2209	17.5544	2525	26.9453	2866	23.059	2130
ENSG00000269179	0	0	0	0	0	0	0	0	0	0	0	0
ENSG00000269113	0.257589	115	0.179795	68	0.7365	345	0.522369	272	0.001732	1	0.026615	10
ENSG00000269096	0	0	0	0	0	0	0	0	0	0	0	0
ENSG00000269095	0	0	0	0	0	0	0	0	0	0	0	0
ENSG00000269067	0	0	0	0	0	0	0	0	0	0	0	0
ENSG00000269058	0.023983	2	0.083504	6	0	0	0	0	0.040634	4	0	0
ENSG00000269035	0	0	0	0	0	0	0	0	0	0	0	0
ENSG00000269028	0.35124	24	0.518405	30	1.49648	105	1.27574	100	1.15991	76	0.811224	45
ENSG00000269026	0	0	0	0	0	0	0	0	0	0	0	0
ENSG00000268994	0	0	0	0	0	0	0	0	0	0	0	0
ENSG00000268988	0	0	0	0	0	0	0	0	0	0	0	0
ENSG00000268975	0.586664	67	0.020739	3	0.13783	17	0.377116	51	0.221217	25	0.56187	54
ENSG00000268964	0	0	0	0	0	0	0	0	0	0	0	0
ENSG00000268940	0	0	0	0	0	0	0	0	0	0	0	0
ENSG00000268916	0	0	0	0	0	0	0.03788	3	0	0	0.239955	11
ENSG00000268902	0	0	0	0	0	0	0	0	0	0	0.0578	3
ENSG00000268870	0	0	0	0	0	0	0	0	0	0	0	0
ENSG00000268861	0	0	4.52408	1199	0	0	0	0	0	0	6.24301	1623
ENSG00000268799	0	0	0	0	0	0	0	0	0	0	0	0
ENSG00000268797	0.089482	4	0.060562	2	0.092805	4	0.074595	4	0.049641	2	0.137235	5
ENSG00000268790	0.481809	23	0.471166	25	0.117187	8	0.517778	33	0.422291	25	0.65769	33
ENSG00000268750	1.03073	46	0.553615	24	0.438632	16	0.913149	46	0.691409	32	1.53643	57
ENSG00000268744	0.106619	18	0.057247	8	0.013822	3	0.011585	3	0.09931	16	0.098384	14
ENSG00000268738	0.015431	2	0	0	0.012271	2	0.033516	4	0.016427	2	0	0
ENSG00000268696	0	0	0	0	0	0	0	0	0	0	0	0
ENSG00000268655	0	0	0.096784	8	0.274036	28	0.176996	20	0.173497	16	0.152847	12
ENSG00000268651	0	0	0	0	0.037162	3	0	0	0	0	0	0
ENSG00000268643	0.024635	1	0.016017	1	0.013561	1	0.739308	35	0.00488	1	0.006475	1
ENSG00000268629	0	0	0	0	0	0	0	0	0	0	0	0
ENSG00000268614	0.494959	30	0	0	0	0	0.843855	59	0	0	0.019943	1
ENSG00000268606	0.023521	3	0.00925	1	0.01429	2	0	0	0.406432	47	0.429671	44
ENSG00000268533	0.263835	9	0.540481	16	0.852646	30	0.302556	12	0.691078	23	1.03859	29
ENSG00000268500	0	0	0	0	0	0	0	0	0	0	0	0
ENSG00000268465	0	0	0	0	0	0	0	0	0	0	0	0
ENSG00000268447	0	0	0	0	0	0	0	0	0	0	0	0
ENSG00000268434	0.001473	1	0	0	0	0	0.017695	1	0.004653	1	0.004117	1
ENSG00000268400	0	0	0.02872	1	0	0	0	0	0.044138	2	0	0
ENSG00000268361	0.001649	1	0	0	0	0	0	0	0.001729	1	0	0
ENSG00000268350	5.36409	1149	5.21899	983	2.47662	524	2.45481	587	5.60755	1182	6.86977	1181
ENSG00000268320	0	0	0	0	0	0	0	0	0	0	0	0
ENSG00000268279	0	0	0	0	0.012991	1	0.018985	1	0.009941	1	0	0
ENSG00000268235	0	0	0	0	0	0	0	0	0	0	0	0
ENSG00000268223	0	0	0	0	0	0	0	0	0.046916	6	0.093832	10
ENSG00000268221	0	0	0	0	0	0	0	0	0	0	0	0
ENSG00000268193	0.155015	6	0	0	0.245501	10	0.122053	6	0.210936	9	0.189479	6
ENSG00000268182	0.206426	14	0.156722	10	0.212813	16	0.355878	29	0.471477	32	0.796387	45
ENSG00000268173	0	0	0.006041	2	0.010574	4	28.9447	11018	48.0968	15295	0	0
ENSG00000268163	0	0	0.058955	3	0.065883	3	0.045816	3	0.124922	6	0.178929	7
ENSG00000268133	0	0	0	0	0	0	0	0	0	0	0	0
ENSG00000268107	0.000653	1	0	0	0	0	0	0	0	0	0	0
ENSG00000268104	11.7101	3334	14.9577	3610	0.179987	55	0.238114	80	0.558989	157	0.736081	175
ENSG00000268089	0	0	0	0	0	0	0	0	0	0	0	0
ENSG00000268083	0	0	0	0	0	0	0.585326	42	0	0	0	0
ENSG00000268043	6.08114	2359	4.71343	1635	5.4874	2348	6.94553	3206	5.80089	2185	5.38188	1913
ENSG00000268041	0.11657	16	0.06749	8	0.055464	8	0.095691	15	0.147126	19	0.088376	10
ENSG00000268009	0	0	0	0	0	0	0	0	0	0	0	0
ENSG00000267978	0	0	0	0	0	0	0.011214	2	0.055123	7	0	0
ENSG00000267952	0.078292	2	0	0	0.435263	12	0.352377	10	1.0264	25	0.399654	8
ENSG00000267909	0	0	0	0	0.006046	2	0.01308	4	0	0	0	0
ENSG00000267881	0	0	0	0	0	0	0	0	0	0	0	0
ENSG00000267855	61.6116	2294	55.3312	1758	63.5808	2511	42.9938	1892	66.8055	2464	59.0108	1849
ENSG00000267796	8.55826	676	8.10461	565	14.4055	1160	10.8174	1010	11.7401	922	11.06	732
ENSG00000267795	0.962664	30	0.151602	3	0.630258	44	0.22338	18	0.539003	12	0.711682	14
ENSG00000267748	0	0	0	0	0	0	0	0	0	0	0	0
ENSG00000267740	3.22619	234	4.43089	237	4.3702	361	5.0462	391	5.09924	422	3.49929	258
ENSG00000267710	0.174697	10	0.056272	3	0.097365	6	0.100919	7	0.186945	8	0.203802	8
ENSG00000267706	0	0	0	0	0	0	0	0	0	0	0	0
ENSG00000267699	0.057533	5	0.173568	12	0.06005	5	0.095939	9	0.159281	13	0.162812	11
ENSG00000267697	0.673535	8	0.604671	6	0.183879	3	0.270463	4	0.482403	6	0.229752	3
ENSG00000267680	5.08827	1003	5.63168	980	2.41825	498	4.25288	1030	5.90706	1139	8.79203	1463
ENSG00000267673	10.2058	594	8.77671	438	10.1492	599	7.40961	527	9.14732	522	9.88788	410
ENSG00000267645	33.3436	3357	24.2648	2071	16.6608	1770	19.695	2330	34.3067	3391	29.1588	2439
ENSG00000267631	0	0	0	0	0	0	0	0	0	0	0	0
ENSG00000267618	0	0	0	0	0	0	0	0	0	0	0	0
ENSG00000267561	0.274776	35	0.162865	18	0.32744	44	0.235879	36	0.035107	5	0.167937	18
ENSG00000267552	0	0	0	0	0	0	0	0	0	0	0.006786	1
ENSG00000267545	0	0	0.126496	4	0.159567	6	0.016936	1	0.050611	2	0.213855	7
ENSG00000267534	2.82599	641	3.22858	622	2.64511	635	2.00175	539	3.63794	812	2.9848	568
ENSG00000267508	1.29519	187	0.741338	191	0.834714	203	0.816602	309	1.32051	228	1.40832	273
ENSG00000267477	0	0	0	0	0	0	0	0	0	0	0	0
ENSG00000267467	0	0	0	0	0.005176	1	0	0	0	0	0	0
ENSG00000267426	0.08415	10	0.18039	19	0.201798	26	0.084564	12	0.19109	23	0.30293	30
ENSG00000267385	0.07693	9	0.126715	13	0.210661	26	0.347082	47	0.181947	21	0.191252	19
ENSG00000267368	0.314291	27	2.82389	203	2.90639	260	0.97847	98	3.30002	274	1.7493	123
ENSG00000267360	0	0	0.00145	1	0	0	0	0	0.018387	1	0	0
ENSG00000267335	0	0	0	0	0	0	0	0	0	0	0	0
ENSG00000267318	0.83864	26	0.353475	10	0.717772	23	1.17843	42	0.666621	20	0.554054	14
ENSG00000267314	0.009266	1	0	0	0.061058	3	0.08592	4	0.057239	3	0.032552	1
ENSG00000267303	2.55971	299	0	0	0	0	0	0	0.42294	49	0.019888	2
ENSG00000267281	0.332201	34	0.191336	17	0.145119	16	0.268431	32	0.144662	15	0.239474	21
ENSG00000267261	0	0	0	0	0	0	0	0	0	0	0.059775	3
ENSG00000267228	0	0	0.933455	72	0	0	0	0	0	0	0	0
ENSG00000267221	0.097172	23	0.096137	20	0.129876	33	0.169197	47	0.072952	17	0.024296	5
ENSG00000267216	0.352267	94	0.358132	81	0.296518	84	0.36767	116	0.391079	103	0.197415	44
ENSG00000267206	0	0	0	0	0	0	0	0	0	0	0	0
ENSG00000267179	0.027513	2	0.026936	2	0.143488	13	0.044485	3	0.061154	3	0.1511	7
ENSG00000267173	0	0	0	0	0	0	0.000566	1	0	0	0	0
ENSG00000267168	0	0	0	0	0.004887	1	0	0	0	0	0	0
ENSG00000267157	0.051418	2	0.220693	7	0.002107	1	0.027338	2	0.102776	4	0.033712	2
ENSG00000267140	0.286084	9	0.210491	6	0.185268	6	0	0	0.152064	5	0.486009	12
ENSG00000267127	0.048005	6	0.102359	13	0.070774	9	0.18619	13	0	0	0.024638	2
ENSG00000267120	0.964959	117	0.828729	86	0.668497	86	3.17402	453	1.0524	126	0.612114	62
ENSG00000267110	0	0	0	0	0	0	0	0	0	0	0	0
ENSG00000267060	0.676028	66	0.643775	51	1.82122	161	1.90623	180	1.24171	116	1.47197	93
ENSG00000267059	0.46058	30	1.36946	74	0.914104	61	0.465764	35	0.430189	27	1.0629	56
ENSG00000267041	0.779713	374	0.844418	304	0.395914	200	0.711239	403	0.673148	313	0.872687	353
ENSG00000267022	0.029711	8	0	0	0.349602	88	0.657562	184	0	0	0	0
ENSG00000267001	0	0	0	0	0	0	0	0	0	0	0	0
ENSG00000266997	0	0	0	0	0	0	0	0	0	0	0	0
ENSG00000266967	23.1547	1883	21.9612	1538	19.8087	1682	16.583	1602	16.2866	1284	13.8026	946
ENSG00000266964	0	0	0	0	0.072827	4	0	0	0	0	0	0
ENSG00000266953	0	0	0	0	0.29133	13	0.055381	3	0	0	0.095759	4
ENSG00000266826	0	0	0.025209	2	0	0	0.036362	5	0	0	0	0
ENSG00000266733	0	0	0	0	0	0	0.042482	3	0	0	0.019125	1
ENSG00000266728	0	0	0	0	0	0	0	0	0	0	0	0
ENSG00000266714	0.152734	78	0.17083	63	2.77418	1052	2.81545	1134	1.05742	405	1.29459	436
ENSG00000266524	0	0	0	0	0	0	0.026678	5	0.087563	14	0.029821	4
ENSG00000266472	8.95048	794	8.88346	662	10.1767	952	10.5568	1091	12.2863	1055	10.9628	791
ENSG00000266412	82.7636	18418	83.6282	15415	86.6606	20072	96.4098	24797	59.6513	12779	69.1521	12585
ENSG00000266338	5.48352	1615	5.24946	1306	4.30385	1332	4.923	1702	5.21508	1511	5.83669	1425
ENSG00000266302	0.005849	4	0.015944	8	0	0	0.002083	2	0.007628	5	0.034015	16
ENSG00000266265	0	0	0	0	0	0	0.005602	2	0.001319	1	0.059357	10
ENSG00000266202	0	0	0	0	0	0	0	0	0	0	0	0
ENSG00000266200	0	0	0	0	0	0	0	0	0	0	0	0
ENSG00000266173	11.3669	1627	12.379	1382	14.3687	2016	15.0599	2208	13.5547	1816	12.967	1462
ENSG00000266094	1.36693	326	1.05871	203	0.471095	115	0.597132	156	0.137945	34	0.195166	38
ENSG00000266086	1.54889	222	1.32433	161	0.536498	81	5.55639	934	2.71901	382	2.72764	325
ENSG00000266076	0	0	0.019197	2	0	0	0.028235	4	0	0	0.150779	13
ENSG00000266074	0.37787	258	0.334773	193	2.34389	1649	2.50523	1964	1.25928	842	1.06936	605
ENSG00000266028	7.55267	2199	7.77266	1966	14.8517	4717	19.209	6253	12.1621	3339	12.0477	2716
ENSG00000265972	6.7749	1240	6.3542	984	6.94439	1338	7.07222	1513	10.5145	1897	5.91612	905
ENSG00000265818	0	0	0.016882	1	0.153348	8	0.225662	13	0	0	0	0
ENSG00000265817	0.852802	124	0.685335	64	0.61695	74	1.14121	122	1.87579	241	0.709154	52
ENSG00000265808	13.9349	6036	13.6664	4978	16.2833	7461	18.7218	9516	15.4864	6572	18.6505	6691
ENSG00000265763	3.83521	845	3.71544	694	7.58623	1763	6.54895	1695	7.58073	1639	7.27693	1332
ENSG00000265690	0.558368	52	1.14637	90	0.788461	77	0.736884	81	1.7851	160	1.74231	134
ENSG00000265681	471.687	21515	489.845	18925	347.368	16632	341.791	18372	457.492	20817	451.24	17252
ENSG00000265590	0.351436	21	0.627087	32	0.140612	9	0	0	0.254949	15	0.484817	24
ENSG00000265491	3.28109	1885	2.8718	1398	4.71776	2859	5.00679	3380	2.99266	1688	2.6717	1275
ENSG00000265354	66.6976	5134	54.7554	3573	45.887	3728	42.317	3829	48.5187	3667	43.4312	2778
ENSG00000265303	0	0	0	0	0.118344	5	0.055926	3	0	0	0	0
ENSG00000265241	19.3864	5092	18.4181	4074	15.7283	4423	16.9043	5470	13.8043	3321	12.3708	2900
ENSG00000265203	0.0683	19	0.019545	5	0.139876	40	0.117377	38	0.166336	44	0.222739	50
ENSG00000265190	5.915	734	7.20298	698	3.89994	496	4.13513	599	18.4949	2259	16.4718	1648
ENSG00000265118	0	0	0	0	0	0	0	0	0	0	0	0
ENSG00000265107	0	0	0	0	0	0	0	0	0	0	0	0
ENSG00000264813	0	0	0	0	0	0	0	0	0	0	0	0
ENSG00000264717	0.238657	30	0.353311	37	0.167502	22	0.274708	40	0.654167	80	0.499216	52
ENSG00000264668	0	0	0.263771	41	0.366581	71	0.743637	160	0.690652	124	0.32964	50
ENSG00000264545	0.147753	9	0.076743	4	0.083151	6	0.043401	4	0.144391	9	0.051842	3
ENSG00000264522	12.415	6938	11.4559	5427	12.7252	7504	13.79	9057	8.92608	4898	9.77591	4540
ENSG00000264424	0	0	0	0	0.073025	30	0.068935	31	0.020428	8	0.026635	9
ENSG00000264364	24.4455	10478	23.2599	8451	15.5047	7013	16.9248	8526	21.0545	8861	23.5059	8373
ENSG00000264343	1.94494	292	2.25046	274	2.76364	400	2.91502	508	1.86266	278	1.8416	238
ENSG00000264324	0.124423	40	0.248316	68	0.498355	168	0.630822	237	0.117721	37	0.386367	103
ENSG00000264230	23.1505	2360	26.1195	2053	16.4629	1387	16.5865	1592	59.9783	5493	51.7785	3720
ENSG00000264187	1.03774	111	0.961985	87	1.32776	150	1.13037	142	1.50926	159	1.10262	98
ENSG00000264058	0.061431	20	0.068066	18	0.331004	109	0.198255	73	0.185606	57	0.099386	26
ENSG00000264006	0	0	0	0	0	0	0	0	0	0	0.069229	4
ENSG00000263961	0	0	0	0	0.172168	20	0.199425	25	0	0	0.031288	3
ENSG00000263956	3.44556	1017	3.22262	926	2.60759	951	3.12626	1076	3.99879	1168	3.58751	981
ENSG00000263874	0.147256	35	0.221194	44	0.259853	64	0.380744	105	0.266837	61	0.377597	73
ENSG00000263809	0	0	0	0	0	0	0	0	0	0	0	0
ENSG00000263761	0	0	0	0	0	0	0	0	0	0	0	0
ENSG00000263715	0.685684	117	0.580238	84	0.415793	75	0.264964	53	0.227761	38	0.373987	53
ENSG00000263639	0	0	0	0	0	0	0	0	0	0	0	0
ENSG00000263620	0	0	0	0	0	0	0	0	0	0	0	0
ENSG00000263528	1.79764	338	1.55404	249	3.06912	615	3.21135	729	2.03445	386	1.76445	290
ENSG00000263513	0.688216	100	0.958874	118	0.267326	41	1.10548	188	0.150457	22	0.443225	54
ENSG00000263465	7.19208	1813	8.66952	1847	4.98917	1287	5.01263	1397	7.83492	1901	8.79817	1821
ENSG00000263464	0.079536	4	0.018224	1	0	0	0	0	0.009056	1	0	0
ENSG00000263429	0.056936	6	0.016568	2	0.127835	14	0.089469	11	0.102516	10	0.05611	5
ENSG00000263353	0	0	0.027244	1	0	0	0	0	0	0	0	0
ENSG00000263264	0.010938	2	0	0	0	0	0	0	0.02571	3	0	0
ENSG00000263201	0	0	0	0	0	0	0	0	0	0	0	0
ENSG00000263155	2.40613	352	2.63124	332	3.24247	509	3.77233	657	3.06174	448	3.32076	411
ENSG00000263020	2.47111	377	2.73028	356	3.30398	524	4.70559	842	4.03	597	1.51002	195
ENSG00000263002	1.78313	454	1.91879	394	1.80856	462	2.18457	585	2.82855	530	3.14505	657
ENSG00000263001	59.6233	16479	48.8425	11452	41.9888	12345	46.2528	15088	56.2664	15273	52.8086	12203
ENSG00000262919	21.4657	1668	19.6394	1293	14.5346	1170	12.8266	1150	11.4213	849	10.8936	701
ENSG00000262874	0	0	0.059741	5	0	0	0	0	0	0	0	0
ENSG00000262814	60.8962	3943	50.011	2745	75.287	5145	57.7443	4395	48.1171	3060	38.3948	2066
ENSG00000262730	0	0	0	0	0	0	0	0	0	0	0	0
ENSG00000262664	4.28885	304	3.93833	236	11.2772	842	7.84159	652	6.19283	430	5.39924	318
ENSG00000262660	0	0	0	0	0	0	0	0	0	0	0	0
ENSG00000262655	1.24124	379	1.29654	335	1.23226	397	1.54215	553	2.00292	600	2.67563	678
ENSG00000262633	0.00098	1	0.033353	2	0.032476	2	0	0	0.002623	1	0.054321	3
ENSG00000262628	0	0	0	0	0	0	0	0	0	0	0	0
ENSG00000262621	0	0	0	0	0	0	0	0	0	0	0.007788	2
ENSG00000262576	0.803542	234	1.07446	240	0.363561	106	0.610164	201	0.62928	176	0.679493	160
ENSG00000262560	0	0	0.028587	4	0.031277	5	0.076114	14	0.035197	6	0.284434	35
ENSG00000262543	0	0	0	0	0	0	0	0	0	0	0	0
ENSG00000262526	0	0	0	0	0	0	0	0	0	0	0	0
ENSG00000262484	0.177445	12	0.310934	18	0.141213	10	0.39043	26	0.441383	22	0.739241	40
ENSG00000262481	0.184276	14	0.019849	3	0.082131	10	0.268159	31	0.710876	35	0.020777	3
ENSG00000262406	0	0	0	0	0	0	0.009707	2	0	0	0	0
ENSG00000262304	0.041035	13	0.084182	22	0.450785	143	0	0	0.206786	61	0	0
ENSG00000262302	0	0	0	0	0	0	0	0	0	0	0	0
ENSG00000262246	8.47735	1708	8.02527	1473	9.98496	2317	8.34953	2112	9.07443	1800	8.76092	1546
ENSG00000262209	2.34849	680	2.48469	591	0.728688	222	1.01934	337	3.24279	877	3.60321	886
ENSG00000262180	0.436317	25	0.203266	10	0.033358	2	0.139263	10	0.354498	20	0.453727	21
ENSG00000262179	0	0	0	0	0	0	0	0	0	0	0	0
ENSG00000262165	0	0	0	0	0.266343	7	0.359063	11	0.461085	12	0	0
ENSG00000262085	0	0	0	0	0	0	0	0	0	0	0	0
ENSG00000261949	0.012123	2	0	0	0	0	0.037996	6	0	0	0	0
ENSG00000261934	1.87028	303	1.70952	235	0.504434	87	0.836831	192	1.48207	236	1.9824	267
ENSG00000261915	0.111527	19	0.035947	5	0.118099	21	0.080763	16	0.210737	34	0.023103	4
ENSG00000261884	0.93377	34	1.36671	42	0.778471	30	0.49111	21	0.489966	18	0.824399	25
ENSG00000261873	0.050134	9	0.081396	13	0.06592	13	0.021505	5	0.087374	16	0.082114	12
ENSG00000261857	0	0	0.098716	3	0.09347	4	0	0	0	0	0.040421	2
ENSG00000261833	0	0	0	0	0	0	0.621107	15	0	0	0	0
ENSG00000261832	1.13444	182	0.91889	132	2.03114	320	0.40397	77	2.36711	354	0.532235	74
ENSG00000261796	0	0	0	0	2.24729	728	0	0	0	0	0	0
ENSG00000261794	0.094215	12	0.034494	4	0.093936	12	0.051621	8	0.075871	9	0.129283	13
ENSG00000261793	0	0	0	0	0	0	0	0	0	0	0	0
ENSG00000261787	0.062773	10	0.03058	5	0.079831	13	0.096012	18	0.214699	33	0.124045	16
ENSG00000261740	1.6904	200	2.43386	232	3.38384	307	4.72208	505	10.7966	911	1.95708	159
ENSG00000261739	0	0	0	0	0	0	0	0	0	0	0	0
ENSG00000261732	0.49031	165	0.146577	42	0.309043	110	0.468039	185	0.155468	52	0.156044	44
ENSG00000261717	0.139108	5	0.105094	3	0.101421	4	0.23159	11	0.052325	2	0.044041	2
ENSG00000261701	0.132495	11	0.127781	9	5.17328	436	4.52854	426	0.839429	65	1.07374	72
ENSG00000261678	0	0	0	0	0	0	0.005505	2	0	0	0.005294	2
ENSG00000261667	0	0	0	0	0	0	0	0	0	0	0	0
ENSG00000261652	0.20182	10	0.333157	13	0.254674	13	0.279314	16	0.642515	29	0.541987	21
ENSG00000261649	0	0	0	0	0	0	0	0	0.012323	2	0	0
ENSG00000261611	1.13805	273	0.495307	105	0.214071	56	2.04484	578	1.40078	341	2.3165	461
ENSG00000261609	1.43467	1368	1.38716	1089	0.831919	773	1.33204	1401	0.9394	882	1.34752	1023
ENSG00000261594	0	0	0	0	0	0	0	0	0.029295	6	0	0
ENSG00000261587	0.014304	1	0.130183	7	0.016232	2	0.011069	1	0.087419	6	0.066318	4
ENSG00000261582	0.851086	29	0.689055	20	1.64424	58	1.50277	59	1.77395	59	1.58725	44
ENSG00000261509	0	0	0	0	0.004408	1	0	0	0	0	0	0
ENSG00000261459	0	0	0	0	0	0	0.015541	2	0	0	0	0
ENSG00000261456	0	0	0	0	0.024684	4	0.029995	6	0.013265	3	0.044565	6
ENSG00000261408	0	0	0	0	0	0	0	0	0	0	0	0
ENSG00000261371	0.418727	169	0.368363	109	1.19055	371	1.13251	359	0.4826	171	0.751513	237
ENSG00000261341	0.140055	5	0	0	0.53373	16	0.108064	4	0.101176	3	0.377711	8
ENSG00000261308	0.088029	27	0.062383	17	0.093318	30	0.084524	31	0.088846	27	0.027423	7
ENSG00000261272	0	0	0	0	0	0	0	0	0	0	0	0
ENSG00000261247	0	0	0	0	0.013433	2	0	0	0.065692	8	0.07486	8
ENSG00000261236	43.5602	6312	39.6779	4869	32.9238	5031	29.0861	4954	24.1619	3442	21.4412	2585
ENSG00000261221	3.67339	927	3.36915	721	5.58315	1487	6.22698	1847	5.99383	1485	5.45108	1143
ENSG00000261210	0	0	0	0	0	0	0	0	0	0	0	0
ENSG00000261150	8.21193	8276	7.46502	6372	20.3611	21624	19.0609	22577	14.7514	14595	14.5687	12200
ENSG00000261147	0.020511	5	0.046741	10	0	0	0.013537	4	0	0	0.01013	3
ENSG00000261130	0	0	0	0	0.032419	2	0.037999	2	0	0	0	0
ENSG00000261115	1.29731	863	1.22961	694	1.14102	801	1.47717	1155	2.55481	1669	2.86149	1582
ENSG00000261052	6.15925	432	6.29237	366	7.681	574	4.52345	367	6.58305	475	8.46802	494
ENSG00000260916	5.62336	1952	8.12779	2309	2.18861	752	4.41357	1749	9.10168	2659	12.6001	3059
ENSG00000260914	0.387676	32	0.029894	3	0	0	0	0	0.613482	49	0.01683	2
ENSG00000260903	0.005398	3	0	0	0.003737	2	0	0	0	0	0	0
ENSG00000260869	0	0	0	0	0	0	0	0	0	0	0	0
ENSG00000260861	0	0	0	0	0	0	0	0	0	0	0	0
ENSG00000260851	0	0	0	0	0.131732	7	0.061155	4	0	0	0	0
ENSG00000260836	0	0	0	0	0	0	0	0	0	0	0	0
ENSG00000260811	0	0	0	0	0	0	0	0	0	0	0	0
ENSG00000260802	0	0	0	0	0	0	0	0	0	0	0	0
ENSG00000260734	0	0	0	0	0	0	0	0	0	0	0	0
ENSG00000260729	0.017288	5	0	0	0.048133	14	0.048216	16	0.021879	6	0.046709	11
ENSG00000260691	0	0	0	0	0.002538	1	0.006232	2	0	0	0	0
ENSG00000260643	0.872914	83	0.94207	81	0.291878	32	0.974237	123	1.23319	138	1.50234	134
ENSG00000260596	0	0	0	0	0	0	0	0	0	0	0	0
ENSG00000260548	0	0	0	0	0	0	0	0	0	0	0	0
ENSG00000260537	0	0	0	0	0	0	0	0	0	0	0	0
ENSG00000260458	0	0	0	0	0	0	0	0	0	0	0	0
ENSG00000260456	1.56487	98	2.28886	121	3.17126	206	2.04684	147	3.34879	201	2.41104	125
ENSG00000260428	0.164544	11	0.189117	11	0.339156	23	0.263685	20	0.282504	18	0.439364	23
ENSG00000260371	0.213156	8	0.349245	11	0.435383	17	0.383711	17	0.28191	10	0.282875	9
ENSG00000260342	8.52236	411	2.67603	110	10.178	517	1.35088	77	8.34533	395	2.4679	99
ENSG00000260325	0.024617	3	0.04145	5	0.152434	20	0.093853	14	0.03298	4	0.152987	16
ENSG00000260314	0.012218	4	0	0	0	0	0	0	0	0	0	0
ENSG00000260300	0	0	0	0	0.101591	4	0.051063	3	0	0	0.030438	1
ENSG00000260287	0.916097	120	0.890211	99	1.15836	159	1.56726	240	1.58506	203	1.24928	136
ENSG00000260286	0	0	0.104314	5	0	0	0	0	0	0	0	0
ENSG00000260272	0.650331	80	0.397808	42	0.667206	87	0.844682	122	0.832405	101	0.215492	22
ENSG00000260238	12.3425	759	12.9693	690	8.80713	575	10.3019	737	3.15789	176	8.08566	423
ENSG00000260234	0	0	0	0	0	0	0	0	0	0	0	0
ENSG00000260230	0	0	0	0	0.023641	13	0.013002	8	0.007098	4	0	0
ENSG00000260220	0	0	0	0	0.02873	20	0.014727	12	0.05771	37	0.019472	11
ENSG00000260170	0	0	0	0	0	0	0	0	0	0	0	0
ENSG00000260097	0.748568	80	0.800897	73	0.526317	60	0.848259	107	1.22508	129	1.30065	116
ENSG00000260092	0.031301	5	0	0	0	0	0	0	0	0	0	0
ENSG00000260027	2.24617	194	2.16544	159	3.86411	353	3.14514	320	3.09594	263	2.3111	166
ENSG00000260007	0.676828	133	0.826752	136	0.483559	102	0.649976	153	0.472878	94	0.598758	100
ENSG00000260001	0	0	0.055498	4	0.24566	21	0.181402	17	0.217886	17	0.251216	17
ENSG00000259956	7.71116	3226	7.54053	2674	13.869	6122	12.4974	6144	10.2971	4229	9.41094	3272
ENSG00000259916	0	0	0	0	0.149683	11	0.19754	16	0	0	0.027939	2
ENSG00000259900	0	0	0	0	0	0	0	0	0	0	0	0
ENSG00000259823	0	0	0	0	0	0	0	0	0	0	0	0
ENSG00000259803	1.9506	229	1.7856	178	0.958467	119	0.740643	103	1.35058	156	1.0552	103
ENSG00000259784	0.01676	1	0	0	0.003451	1	0	0	0	0	0	0
ENSG00000259753	0	0	0	0	0	0	0	0	0	0	0	0
ENSG00000259680	0	0	0	0	0	0	0	0	0	0	0	0
ENSG00000259571	0	0	0	0	0	0	0	0	0	0	0	0
ENSG00000259529	3.1631	956	2.37165	608	7.56924	2414	5.51129	1958	5.46182	1621	4.85231	1219
ENSG00000259522	1.73678	476	4.21922	981	1.64915	477	1.82212	587	6.30486	1697	4.44948	1014
ENSG00000259511	0	0	0	0	0.346	12	0.193146	8	0	0	0.106501	3
ENSG00000259494	13.9765	898	12.1463	662	22.1369	1487	19.1129	1441	14.3153	903	10.409	555
ENSG00000259431	2.13769	341	1.97198	284	3.81766	639	3.66796	689	3.30297	476	2.93844	404
ENSG00000259417	2.11409	918	2.06522	760	2.11462	969	2.1499	1097	1.0405	444	1.15687	418
ENSG00000259399	1.02489	60	0.209889	11	0.08708	6	0.010915	1	0.340344	20	0.103419	5
ENSG00000259384	0	0	0	0	0	0	0	0	0	0	0	0
ENSG00000259371	0.060568	4	0.055174	3	0.385022	22	0.148781	10	0.239068	13	0.400258	18
ENSG00000259332	12.3241	619	9.28239	412	12.1334	679	11.8712	707	13.0363	615	11.5468	489
ENSG00000259330	1.84392	355	1.36877	224	1.29593	263	1.23103	279	1.4865	281	0.967686	155
ENSG00000259316	0	0	0.21598	12	0.402408	20	0.350161	19	0.150682	7	0.180446	7
ENSG00000259305	0.726318	59	1.49585	93	0.828682	70	1.27621	111	1.02839	80	0.96831	64
ENSG00000259288	0	0	0.259652	39	0	0	0.370405	69	0.502532	78	0.542047	71
ENSG00000259224	0.074443	8	0.098601	9	0.133474	16	0.168651	22	0.143818	16	0.214064	20
ENSG00000259207	0.033145	9	0.022149	5	0.516079	135	0.455537	134	0.103537	26	0.201085	42
ENSG00000259171	2.17805	206	2.40653	193	3.64133	363	6.60705	733	7.97873	740	10.9633	860
ENSG00000259164	0	0	0	0	0	0	0	0	0	0	0	0
ENSG00000259132	0	0	0	0	0	0	0	0	0	0	0	0
ENSG00000259120	0.926243	56	1.12987	55	2.80616	168	2.15544	145	1.96752	110	2.0022	95
ENSG00000259112	8.00671	328	4.23017	149	1.95641	85	2.94208	143	3.90409	159	13.3939	460
ENSG00000259075	0.231116	52	0.271427	61	0.002523	1	0.200826	81	0.098939	34	0.061588	8
ENSG00000259066	0	0	0.030632	1	0.137621	5	0.04851	2	0.015948	1	0.082363	3
ENSG00000259060	0	0	0	0	0	0	0	0	0	0	0	0
ENSG00000259040	0	0	0	0	0	0	0	0	0	0	0.609566	97
ENSG00000259030	0.03712	18	0.020681	9	0.01178	6	0.043943	25	0.057613	27	0.082774	25
ENSG00000259024	2.28062	376	2.22519	316	2.56575	484	2.42357	509	1.41316	238	2.62597	390
ENSG00000258992	0	0	0	0	0	0	0	0	0	0	0	0
ENSG00000258989	0	0	0.090925	4	0.116774	7	0.246788	15	0	0	0.055914	3
ENSG00000258986	0	0	0	0	0	0	0	0	0	0	0	0
ENSG00000258984	0.140321	9	0.140954	8	0.028849	2	0.02806	7	0.151601	12	0.064309	4
ENSG00000258973	0	0	0	0	0	0	0	0	0	0	0	0
ENSG00000258947	78.8227	8809	73.3205	6895	126.714	15062	103.923	13678	159.021	15984	125.753	11538
ENSG00000258890	8.81841	1554	9.05054	1372	6.9192	1380	8.34739	1776	9.20631	1683	10.7173	1617
ENSG00000258881	0.00893	3	0	0	0.014872	5	0.02198	7	0	0	0.010067	3
ENSG00000258873	0	0	0	0	0	0	0	0	0	0	0	0
ENSG00000258864	0	0	0	0	0	0	0	0	0	0	0	0
ENSG00000258839	1.18263	259	1.33605	241	3.26672	696	2.47054	617	2.14604	450	1.97959	349
ENSG00000258830	0.315482	42	0.078416	9	0.123115	18	0.105132	17	0.122432	16	0.190895	22
ENSG00000258818	10.1914	1618	8.9003	1198	12.2654	2001	12.2074	2232	18.4433	2811	18.5556	2388
ENSG00000258817	0	0	0	0	0	0	0	0	0	0	0	0
ENSG00000258806	0.068436	5	0.138612	7	0	0	0	0	0.019621	2	0.132629	7
ENSG00000258790	1.81012	440	3.68865	760	1.496	384	7.10959	2030	2.43229	581	1.10042	223
ENSG00000258728	0	0	0	0	0.074484	5	0	0	0	0	0.105005	5
ENSG00000258724	0	0	0.262338	25	0.245695	29	0	0	0	0	0	0
ENSG00000258713	0	0	0	0	0	0	0	0	0	0	0	0
ENSG00000258691	0	0	0	0	0	0	0	0	0	0	0	0
ENSG00000258677	1.8e-05	1	0	0	0	0	0	0	0	0	0	0
ENSG00000258674	3.22919	224	5.0862	299	5.99243	439	4.29099	350	2.96035	202	4.26029	246
ENSG00000258659	1.13172	178	1.39678	178	2.13465	334	2.45159	420	1.84544	264	2.23713	272
ENSG00000258653	1.31979	308	1.41479	280	0.299147	74	0.465196	128	0.445565	102	0.696876	135
ENSG00000258644	0.570841	31	0.402888	17	0.74085	42	0.656427	39	0.546196	27	0.403271	17
ENSG00000258643	0	0	0	0	0.46688	43	0	0	0	0	0	0
ENSG00000258597	0	0	0	0	0.072936	5	0.056975	4	0	0	0	0
ENSG00000258588	0	0	0	0	0	0	0	0	0	0	0	0
ENSG00000258555	3.77393	1475	3.64801	1209	0	0	3.62121	1664	2.56207	983	0	0
ENSG00000258539	0.676583	146	0.637983	117	0.545104	124	1.09197	277	0.818057	174	0.535993	97
ENSG00000258529	0.052597	10	0.033834	6	0.010611	3	0.013467	3	0	0	0	0
ENSG00000258484	0	0	0	0	0	0	0	0	0	0	0	0
ENSG00000258472	3.07812	389	3.19959	341	2.67436	373	2.76858	407	3.21829	403	2.93701	311
ENSG00000258466	0	0	0	0	0	0	0.050271	3	0	0	0	0
ENSG00000258465	0.191432	32	1.37319	194	0.144239	25	0.269421	38	0.147956	24	0.135538	19
ENSG00000258461	0.175335	41	0.183915	39	0.551641	141	0.577918	137	0.272823	65	0.457037	92
ENSG00000258453	0	0	0.077978	4	0	0	0	0	0	0	0	0
ENSG00000258436	0	0	0	0	0	0	0	0	0	0	0	0
ENSG00000258429	3.69477	270	3.24829	201	3.38985	261	4.36276	374	3.25823	234	4.32878	263
ENSG00000258417	0	0	0	0	0	0	0	0	0	0	0	0
ENSG00000258405	0	0	0	0	0	0	0	0	0	0	0	0
ENSG00000258388	3.52071	727	3.89227	631	2.59561	524	3.43787	831	5.5169	989	4.31063	714
ENSG00000258366	5.34005	1467	4.67026	1156	3.80132	1099	3.7127	1180	4.96855	1398	4.21125	1015
ENSG00000258315	30.9539	1635	30.4634	1337	37.1501	2008	29.1992	1757	34.3685	1742	26.6607	1146
ENSG00000258311	3.8449	816	3.44894	621	4.2141	929	4.84716	1185	4.47418	909	3.99513	646
ENSG00000258289	6.80529	963	6.62875	859	6.43856	963	6.76827	1200	5.6401	812	6.9121	965
ENSG00000258227	0.205669	46	0.229106	43	0.077398	19	0.078885	21	0.457682	97	0.617286	82
ENSG00000258223	0	0	0	0	0	0	0	0	0	0	0	0
ENSG00000258102	2.33375	98	2.72386	96	2.9297	129	2.95034	145	2.96697	122	2.70029	94
ENSG00000258083	0.060809	5	0.133096	15	0.048581	4	0.170414	27	0.02976	3	0.069998	5
ENSG00000258064	0	0	0	0	0	0	0	0	0	0	0	0
ENSG00000258052	0	0	0	0	0	0	0	0	0	0	0.009072	1
ENSG00000257987	0	0	0	0	0	0	0	0	0	0	0	0
ENSG00000257950	1.27115	473	2.13505	674	1.13366	445	0.593405	260	1.87172	684	1.22541	379
ENSG00000257949	12.2799	767	9.91199	521	17.0723	1099	11.8411	871	14.2444	876	11.6795	602
ENSG00000257923	19.6322	8605	18.3142	6700	29.2237	9140	24.9018	10024	29.3887	11595	25.5497	9688
ENSG00000257921	0.438695	19	0.298003	11	0.103484	5	0.075431	4	0.567818	21	0.78521	29
ENSG00000257767	0	0	0	0	0	0	0	0	0	0	0	0
ENSG00000257743	0.152922	76	0.274691	116	0.191258	101	0.379858	222	0.299014	146	0.476898	197
ENSG00000257727	76.3542	5539	70.2779	4377	62.6916	4887	56.7812	4739	71.4405	5166	63.5212	3874
ENSG00000257704	0.635922	51	0.675092	46	1.03719	87	1.07191	100	1.30649	102	1.59722	105
ENSG00000257594	1.2412	423	1.396	403	1.84416	662	2.5138	1005	0.944365	316	1.75513	496
ENSG00000257591	0.957706	72	0.6861	47	0.600455	58	1.38216	125	0.731593	54	0.731361	43
ENSG00000257529	24.3316	877	33.545	1025	11.2056	427	17.9662	761	16.0047	567	25.8966	776
ENSG00000257524	0.417687	88	0.746522	91	0.625955	139	1.30987	319	0.390555	81	0.682086	118
ENSG00000257446	0.102212	12	0.15909	15	0.186213	22	0.214798	28	0.056372	7	0.188674	18
ENSG00000257411	0	0	0	0	0	0	0	0	0	0	0	0
ENSG00000257390	7.56551	856	6.62773	635	0.96568	114	0.084941	6	3.97066	436	0.940716	84
ENSG00000257365	5.86921	1048	4.81835	730	4.53447	855	3.68849	774	3.49258	613	3.01971	448
ENSG00000257355	0	0	0	0	0	0	0.013747	1	0	0	0	0
ENSG00000257341	0	0	0.233929	9	0	0	0	0	0	0	0.143189	3
ENSG00000257335	0.754526	412	0.651783	305	1.78205	1042	2.31935	1528	2.23611	1169	2.07725	886
ENSG00000257315	4.73265	2792	9.55644	5253	6.07518	4065	10.6993	8500	4.867	3500	10.3181	5534
ENSG00000257218	9.90703	2633	9.38031	2056	11.3089	3099	10.5874	3227	11.2648	2896	9.61462	2067
ENSG00000257207	0	0	0.918617	158	0.051344	11	0	0	1.14017	226	0.736225	124
ENSG00000257184	0.024139	2	0.080579	4	0.255508	13	0.08263	5	0.079009	4	0.11961	5
ENSG00000257138	0.027409	2	0.107088	7	0.026362	3	0.014507	2	0.278954	20	0.429549	26
ENSG00000257115	0	0	0	0	0	0	0	0	0.014605	1	0.00854	1
ENSG00000257108	0.09502	13	0.093572	11	0.298627	42	0.221494	34	0.229047	30	0.11704	13
ENSG00000257103	42.8208	8241	43.9899	7662	22.6334	5014	30.4702	7582	31.3471	6525	44.1327	7716
ENSG00000257093	8.28861	3809	8.33974	3249	3.96631	1924	6.24267	3372	11.3404	5116	13.5463	5173
ENSG00000257065	0.457495	22	0.040981	2	0.005179	1	0.025235	2	0.211713	10	0.287255	12
ENSG00000257062	0	0	0.029332	1	0.013617	1	0	0	0.005097	1	0.116661	5
ENSG00000257057	0	0	0	0	0	0	0.20067	11	0	0	0.049423	2
ENSG00000257046	0	0	0	0	0	0	0	0	0	0	0	0
ENSG00000257017	0.177693	17	0.195056	16	26.092	2214	21.396	2110	2.00893	173	2.99159	207
ENSG00000257008	0	0	0	0	0.042977	5	0	0	0	0	0	0
ENSG00000256980	0	0	0	0	0	0	0	0	0	0	0	0
ENSG00000256977	6.12619	608	5.93364	439	3.24316	271	4.36738	469	2.94644	288	6.75332	559
ENSG00000256966	0.130019	6	0.430898	17	0.064448	4	0.342661	19	0.427307	19	0.744581	28
ENSG00000256950	0	0	0	0	0	0	0.01203	1	0	0	0	0
ENSG00000256892	0	0	0	0	0	0	0	0	0	0	0	0
ENSG00000256870	0.018722	5	0	0	0	0	0	0	0	0	0	0
ENSG00000256861	0	0	0	0	0	0	0	0	0	0	0	0
ENSG00000256825	0	0	0	0	0	0	0	0	0	0	0	0
ENSG00000256812	0	0	0	0	0	0	0	0	0	0	0	0
ENSG00000256806	1.3605	140	1.48371	133	3.30377	372	3.30025	411	3.1515	322	2.73318	228
ENSG00000256797	0	0	0	0	0	0	0	0	0	0	0	0
ENSG00000256771	3.33147	703	4.15731	741	0.750031	175	1.9545	502	1.95094	420	3.38192	609
ENSG00000256762	0	0	0	0	0	0	0	0	0	0	0	0
ENSG00000256713	0	0	0	0	0	0	0	0	0	0	0	0
ENSG00000256683	1.54537	222	2.41026	274	1.04254	160	2.36399	368	1.83817	259	2.66629	324
ENSG00000256671	1.32757	123	0	0	1.13017	111	1.32843	156	0	0	0	0
ENSG00000256660	0	0	0	0	0	0	0	0	0	0	0	0
ENSG00000256646	0.132639	11	0.150278	10	0.233144	20	0.208896	20	0.460022	36	0.201173	13
ENSG00000256618	0	0	0	0	0	0	0	0	0	0	0	0
ENSG00000256591	1.55562	57	0.575545	25	2.15128	87	2.82522	122	1.30536	47	1.75784	54
ENSG00000256574	0	0	0.010201	2	0.040915	7	0.065951	13	0	0	0	0
ENSG00000256566	0.246706	13	0	0	0.146697	9	0	0	0.232664	12	0	0
ENSG00000256537	6.7597	2042	7.2049	1845	4.83295	1541	5.70064	2024	6.20937	1842	7.54973	1895
ENSG00000256525	4.46337	431	4.8238	404	2.53086	261	3.5226	405	4.5585	430	5.32587	437
ENSG00000256514	0.175933	8	0.101711	4	0.085795	5	0.079588	5	0.012009	1	0.013124	1
ENSG00000256500	0	0	0	0	0	0	0	0	1.53476	238	1.346	177
ENSG00000256463	0	0	0	0	0	0	0	0	0	0	0	0
ENSG00000256453	0.076595	8	0.233838	21	0.135428	15	0.049465	6	0.162511	17	0.250807	22
ENSG00000256436	0.198649	13	0.101266	6	0.110419	8	0.020291	2	0.117421	8	0.236905	13
ENSG00000256407	0.003748	1	0.05678	8	0	0	0.071972	14	0.020748	4	0	0
ENSG00000256394	0	0	0	0	0	0	0	0	0	0	0	0
ENSG00000256374	0	0	0	0	0.029201	1	0	0	0	0	0.0598	2
ENSG00000256349	2.17493	486	0	0	0	0	0	0	0	0	0	0
ENSG00000256294	1.55807	377	1.83768	403	0.877048	232	1.81504	502	1.45144	364	2.42564	486
ENSG00000256269	26.1372	2444	22.1601	1775	27.7663	2586	19.153	2098	20.1508	1802	16.0683	1257
ENSG00000256235	1.93677	277	1.4887	186	2.34537	364	2.27781	394	2.62175	379	2.51986	308
ENSG00000256229	1.02524	233	1.34483	259	0.472087	104	0.481821	125	1.09437	224	1.14208	175
ENSG00000256223	1.6504	308	2.56671	238	1.10457	144	2.67812	370	2.31763	241	4.02693	376
ENSG00000256222	0.033838	4	0	0	0	0	0	0	0.047771	5	0	0
ENSG00000256206	2.92872	226	1.76574	116	0.419851	35	1.85477	168	2.16637	164	1.29013	83
ENSG00000256188	0	0	0	0	0	0	0	0	0.009405	1	0.03828	4
ENSG00000256162	1.12879	179	0.905056	122	3.37695	564	3.68289	685	2.4665	384	3.15981	416
ENSG00000256100	0	0	0.073902	3	0	0	0	0	0.077799	3	0	0
ENSG00000256087	1.55949	373	1.29393	253	0.956877	221	1.43803	440	1.89976	419	2.06396	431
ENSG00000256061	0.363371	44	0.351365	38	0.570989	58	0.502564	68	0.743972	86	0.795891	80
ENSG00000256060	8.30101	398	8.02211	326	13.2742	650	9.9298	548	9.8884	464	9.16696	360
ENSG00000256053	8.29437	892	6.44155	671	7.37698	922	6.58325	888	9.27336	1003	6.07221	611
ENSG00000256045	0	0	0	0	0	0	0	0	0	0	0	0
ENSG00000256043	0.780554	146	1.12197	177	2.0303	399	2.99078	655	2.09354	383	3.30135	511
ENSG00000256029	0.056926	28	0.095118	40	0.098644	51	0.132941	77	0.318193	154	0.378399	155
ENSG00000255974	0.102126	12	0.129435	13	0.284796	34	0.349247	46	0.474139	52	0.519574	48
ENSG00000255872	0	0	0.0487	7	0	0	0	0	0.037709	7	0	0
ENSG00000255863	0	0	0	0	0	0	0	0	0	0	0	0
ENSG00000255855	0	0	0	0	0	0	0	0	0	0	0	0
ENSG00000255837	0.03766	4	0.229847	17	0.021789	3	0.203789	21	0.339721	30	0.264798	20
ENSG00000255835	0	0	0.474646	42	0	0	0.279308	34	0	0	0	0
ENSG00000255833	0	0	0	0	0	0	0	0	0	0	0	0
ENSG00000255823	0.072054	6	0.230381	17	0.204297	18	0.121298	12	0.249362	21	0.302057	21
ENSG00000255819	0.050341	6	0.045788	5	0.045623	6	0.20562	22	0.221383	24	0.400372	36
ENSG00000255804	0	0	0	0	0	0	0	0	0	0	0	0
ENSG00000255767	0.808563	22	0.941438	22	1.06623	30	1.34566	42	0.675793	18	0.978399	22
ENSG00000255730	0	0	0	0	0.411302	54	0	0	0	0	0	0
ENSG00000255713	0	0	0	0	0	0	0	0	0	0	0	0
ENSG00000255690	0.028526	9	0.015182	5	0.090098	30	0.097977	36	0.014308	5	0.014505	4
ENSG00000255663	0.130566	6	0.270369	11	0	0	0.301113	17	0	0	0	0
ENSG00000255641	0.078973	5	0	0	0	0	0	0	0	0	0.076626	5
ENSG00000255639	0.216926	46	0.013625	3	0.116639	17	0.3167	78	0.251154	48	0.151933	27
ENSG00000255587	0	0	0	0	0	0	0	0	0	0	0	0
ENSG00000255582	0	0	0	0	0	0	0	0	0	0	0	0
ENSG00000255561	1.61429	270	1.32482	198	0.833913	152	0.846074	175	0.826202	139	0.909525	133
ENSG00000255552	0	0	0	0	0	0	0	0	0.083121	3	0	0
ENSG00000255529	9.22922	2363	10.3001	2238	5.92206	1630	7.80376	2404	9.13861	2355	9.88034	2162
ENSG00000255526	0	0	0.603979	25	0	0	0.333313	19	0	0	1.00489	32
ENSG00000255524	1.12756	77	1.06927	60	0.583129	43	1.5179	116	0.682966	51	1.52905	75
ENSG00000255508	14.1108	4501	11.3368	3066	39.8664	13419	7.32986	2748	25.5126	7990	5.73331	1520
ENSG00000255501	2.75028	282	2.85986	247	0.906951	101	1.51724	181	1.78347	183	2.23551	192
ENSG00000255439	1.44645	211	2.58414	326	7.45912	1172	1.6072	249	2.80554	343	5.7083	706
ENSG00000255432	0	0	0	0	0	0	0	0	0	0	0	0
ENSG00000255423	0.284001	31	0.39454	36	0.109262	13	0.419607	53	0.293546	31	0.506378	45
ENSG00000255408	0.189897	55	0.26935	67	0.330541	101	0.364582	124	0.173911	50	0.43108	104
ENSG00000255398	4.23824	571	2.96315	339	2.13193	303	2.10436	333	0.976461	130	1.0008	112
ENSG00000255393	0	0	0	0	0	0	0	0	0	0	0	0
ENSG00000255378	0	0	0	0	0	0	0	0	0	0	0.010795	1
ENSG00000255374	0.07125	5	0.079153	5	0	0	0.139692	11	0.097317	7	0.071686	4
ENSG00000255359	0	0	0	0	0	0	0.003418	1	0	0	0.049113	3
ENSG00000255346	0	0	0.00436	2	0	0	0	0	0	0	0	0
ENSG00000255339	7.44421	896	10.632	683	8.02998	1008	6.1808	870	10.7445	808	6.68057	628
ENSG00000255330	0.090446	66	0.142663	80	0.253176	191	0.415222	353	0.440074	312	0.867982	357
ENSG00000255307	0	0	0	0	0.020937	2	0	0	0	0	0	0
ENSG00000255302	30.2124	4373	30.147	3699	32.2764	4930	36.8531	6270	45.065	6405	48.2716	5806
ENSG00000255298	0.493754	34	0.43399	34	1.00887	99	0.805098	88	0.944224	63	0.823357	46
ENSG00000255292	0	0	0.001295	1	0.228747	9	0	0	0.050879	2	0	0
ENSG00000255275	0	0	0	0	0	0	0.012664	5	0	0	0	0
ENSG00000255274	0	0	0	0	0	0	0	0	0	0	0	0
ENSG00000255251	0	0	0	0	0	0	0	0	0	0	0.010795	1
ENSG00000255245	0	0	0	0	0	0	0	0	0	0	0	0
ENSG00000255223	0	0	0	0	0	0	0	0	0	0	0	0
ENSG00000255221	0	0	0	0	0	0	0.047348	2	0.133247	4	0.112612	3
ENSG00000255192	0	0	0	0	0	0	0.022563	2	0	0	0	0
ENSG00000255181	0	0	0	0	0	0	0	0	0	0	0	0
ENSG00000255154	0.939857	79	0.499713	35	1.37661	122	0.92578	91	0.565686	46	0.432809	33
ENSG00000255152	1.38386	286	1.25449	206	0.741404	115	1.21433	283	1.60329	113	0.836594	103
ENSG00000255151	0.036563	3	0.059069	3	0	0	0	0	0	0	0	0
ENSG00000255150	0.311623	29	0.12734	10	0.117804	12	0.253597	28	0.058052	6	0.220362	17
ENSG00000255112	24.1207	4640	23.4567	3825	26.6915	5419	28.6039	6467	32.7925	6194	30.7645	4918
ENSG00000255104	0	0	0	0	0	0	0	0	0	0	0	0
ENSG00000255073	0	0	0	0	0.09232	15	0	0	0	0	0	0
ENSG00000255072	0.027781	1	0.025173	1	0.018986	1	0.017638	1	0.018926	1	0.023313	1
ENSG00000255071	0	0	0	0	0	0	0.315175	18	0	0	0.047115	2
ENSG00000255054	0	0	0	0	0	0	0	0	0	0	0	0
ENSG00000255012	0	0	0	0	0	0	0	0	0	0	0	0
ENSG00000255009	0	0	0	0	0	0	0	0	0	0	0	0
ENSG00000254999	101.147	7856	91.5409	6027	101.755	8340	89.434	8164	120.214	9167	105.338	6799
ENSG00000254997	0	0	0	0	0.059133	5	0.021508	2	0	0	0.050475	4
ENSG00000254996	17.3047	8927	18.4687	8044	8.47778	4607	14.5959	8839	13.2997	6708	17.6309	7562
ENSG00000254995	1.90412	412	0.102676	19	0.072701	17	0.011491	3	0.195637	42	0.102156	19
ENSG00000254986	145.735	27322	131.265	20420	135.736	25743	109.495	23288	107.288	19097	93.9479	14228
ENSG00000254979	0.145989	7	0.250855	10	0.245086	12	0.370072	19	0	0	0.289355	11
ENSG00000254959	0	0	0	0	0	0	0	0	0	0	0	0
ENSG00000254901	20.859	2397	21.9366	2263	21.9466	2581	20.2682	2852	24.1128	2766	19.4418	1963
ENSG00000254870	0.031918	5	0	0	0	0	0.083108	13	0	0	10.8975	1164
ENSG00000254858	29.7034	2635	27.5365	2070	17.3436	1624	13.6939	1428	19.8933	1733	15.4697	1141
ENSG00000254852	1.27417	86	1.35471	77	1.23694	85	0.732365	54	1.44784	95	2.61503	145
ENSG00000254834	0	0	0	0	0	0	0	0	0	0	0	0
ENSG00000254827	0.48161	48	0.487855	33	2.51209	187	1.49921	181	0.321917	30	0.599587	49
ENSG00000254806	1.75125	131	0	0	3.78045	323	5.6553	541	5.31274	421	2.7604	186
ENSG00000254788	2.77692	102	4.36323	138	0.853276	37	3.08072	132	2.62157	96	4.053	129
ENSG00000254772	695.338	66701	612.754	49824	861.557	87215	745.893	84095	761.433	71717	660.573	52657
ENSG00000254737	0	0	0	0	0	0	0	0	0	0	0	0
ENSG00000254732	0.335799	13	0.367248	12	0.634444	25	0.935058	41	0.626395	23	0.772746	24
ENSG00000254726	7.98299	3080	7.9043	2585	5.8632	2387	6.15644	2791	7.73508	2930	7.37752	2365
ENSG00000254709	0	0	0	0	0	0	0	0	0	0	0	0
ENSG00000254706	0.14206	5	0.003394	1	0.232624	9	0.310197	16	0.252237	9	0.197424	6
ENSG00000254692	1.85938	321	0	0	0	0	1.93864	394	0.905249	154	0	0
ENSG00000254685	2.08335	427	3.02367	526	1.3149	283	2.576	543	2.63033	491	3.06619	484
ENSG00000254673	0	0	0.004405	1	0	0	0	0	0.008903	1	0	0
ENSG00000254658	0	0	0	0	0	0	0	0	0	0	0	0
ENSG00000254656	0	0	0	0	0	0	0	0	0	0	0	0
ENSG00000254647	0	0	0	0	0	0	0	0	0	0	0	0
ENSG00000254636	0	0	0	0	0	0	0.065176	4	0	0	0	0
ENSG00000254598	14.0288	1252	12.9471	979	10.1154	953	11.5695	1213	10.9574	960	11.3034	838
ENSG00000254585	0	0	0	0	0	0	0	0	0.007488	3	0	0
ENSG00000254553	0	0	0	0	0	0	0	0	0	0	0	0
ENSG00000254550	0.336256	11	0.07614	2	0.167372	6	0.238689	9	0.161482	5	0.175525	5
ENSG00000254536	0.119514	13	0.094054	9	0.080737	9	0.221362	27	0.20484	21	0.036656	4
ENSG00000254535	0.115224	36	0.105245	28	0.074942	25	0.148074	55	0.545915	167	0.724635	188
ENSG00000254521	0	0	0	0	0	0	0	0	0	0	0	0
ENSG00000254505	46.1884	2354	51.9994	2177	56.8899	2951	48.1016	2850	42.3467	2128	43.172	1785
ENSG00000254470	5.40855	1639	4.77946	1228	6.29051	2012	6.051	2156	5.97873	1779	5.61532	1414
ENSG00000254469	1.31276	80	1.13613	61	1.31366	87	0.886743	76	1.78803	122	1.21526	65
ENSG00000254466	0	0	0	0	0	0	0	0	0	0	0	0
ENSG00000254462	0.029275	2	0.173855	6	0.119305	5	0.117308	6	0.122847	5	0	0
ENSG00000254445	0	0	0.095024	8	0	0	0.002294	1	0	0	0	0
ENSG00000254440	0	0	0	0	0.010807	2	0.009617	2	0.00043	1	0.02399	4
ENSG00000254415	0	0	0	0	0	0	0	0	0	0	0	0
ENSG00000254413	3.08418	548	4.53134	682	3.09226	579	4.33552	904	4.37418	762	5.59622	825
ENSG00000254402	0.029716	4	0.056632	6	0.238112	28	0.21342	28	0.1108	13	0.0413	4
ENSG00000254245	0.558099	95	0.395443	57	0.36648	66	0.412192	83	0.358701	60	0.703141	100
ENSG00000254221	2.0598	382	1.6356	227	1.09586	291	1.37313	375	1.69718	273	1.51366	280
ENSG00000254206	0.991935	228	0.843483	165	0.493594	120	0.76525	204	0.926026	210	1.01171	187
ENSG00000254126	0.121108	23	0.02155	6	0	0	0.005025	2	0.006708	3	0.015773	4
ENSG00000254122	0.563323	99	0.550233	82	0.228045	43	0.320553	67	0.453111	79	0.768807	113
ENSG00000254093	11.7862	1052	10.326	795	4.55337	433	4.11457	441	7.39284	657	6.15299	464
ENSG00000254087	6.63266	1764	4.64729	1280	4.6313	1366	4.68145	1592	4.7176	1180	3.94567	965
ENSG00000254004	2.7111	934	3.4973	1030	2.05175	719	3.71683	1507	3.46899	1214	4.82061	1401
ENSG00000253958	4.83346	661	4.39669	510	3.44944	498	3.60782	580	4.00308	537	3.73296	424
ENSG00000253953	1.50223	448	1.5158	383	0.664596	209	0.541441	190	1.09405	320	1.04104	258
ENSG00000253910	3.42462	700	3.41223	576	1.00115	173	1.30074	333	3.87377	725	4.29412	801
ENSG00000253873	0.488676	112	0.442664	86	0.129096	32	0.359065	97	0.373839	96	0.55121	105
ENSG00000253846	6.70772	1925	5.82905	1424	4.38684	1334	4.13034	1398	3.39845	961	3.37763	806
ENSG00000253831	0	0	0	0	0	0	0	0	0	0	0	0
ENSG00000253797	5.03955	1755	7.27936	2149	2.10722	775	3.4739	1422	2.83724	971	4.66896	1352
ENSG00000253767	0.153409	63	0.09521	33	0.063409	28	0.112912	55	0.173429	70	0.151697	52
ENSG00000253731	2.64806	849	2.79511	773	0.564295	212	1.33094	510	3.25382	1039	3.61941	950
ENSG00000253729	70.1361	58883	72.5931	51288	33.519	29761	44.7076	44104	52.033	42524	65.3992	45680
ENSG00000253719	8.54957	4095	7.08842	2878	13.9507	7051	12.6282	7109	9.62635	4527	8.51693	3390
ENSG00000253710	6.49084	1009	6.17348	833	3.47825	557	4.16556	743	2.88253	464	5.52787	733
ENSG00000253649	0	0	0	0	0	0	0	0	0	0	0	0
ENSG00000253626	3.97278	961	4.26301	874	3.08385	788	2.58234	735	3.18016	756	2.55872	515
ENSG00000253598	0.316962	52	0.412537	57	0.100848	18	0.284972	55	0.251409	40	0.281082	38
ENSG00000253548	0	0	0	0	0	0	0	0	0	0	0	0
ENSG00000253537	4.5455	1175	4.14888	901	1.74282	455	2.31916	695	2.39874	573	2.54913	513
ENSG00000253506	0.06867	4	0.103511	5	0.048795	3	0	0	0.019562	1	0.176059	8
ENSG00000253485	1.38318	310	1.97098	374	0.492017	117	0.557966	147	1.82219	401	2.13485	397
ENSG00000253457	0	0	0	0	0	0	0	0	0	0	0	0
ENSG00000253368	30.6024	3642	27.828	2836	19.3971	2485	18.7048	2616	24.8407	2929	19.4906	1951
ENSG00000253313	3.44987	317	3.93551	308	1.32939	127	0.870246	92	2.08209	190	1.86086	139
ENSG00000253309	0.232075	34	0.119629	15	0.05816	9	0.286326	49	0.041231	6	0.156933	19
ENSG00000253305	2.13241	619	1.59834	393	0.593936	182	0.755281	258	1.75136	499	2.02179	488
ENSG00000253304	1.46704	232	1.27783	172	2.28027	380	2.13279	395	3.7192	577	3.53776	464
ENSG00000253293	3.77093	443	4.13475	377	6.54492	767	6.04016	806	3.68485	398	3.7361	348
ENSG00000253276	0.301432	81	0.274849	63	0.706088	199	0.704117	221	1.59151	417	1.15249	256
ENSG00000253251	1.39204	151	1.90148	164	0.964334	114	1.85768	220	1.09582	115	2.37585	209
ENSG00000253250	2.41474	136	2.17787	104	3.06927	183	3.15247	209	2.23753	124	2.79558	131
ENSG00000253159	0.360336	60	0.438279	62	0.232322	41	0.327101	64	0.522648	86	0.429073	60
ENSG00000253148	0	0	0	0	0	0	0	0	0	0	0	0
ENSG00000253117	0	0	0	0	0	0	0	0	0	0	0	0
ENSG00000251692	0	0	0	0	0	0	0	0	0	0	0.053184	5
ENSG00000251664	0	0	0	0	0	0	0.035842	7	0.006334	2	0	0
ENSG00000251655	0	0	0	0	0	0	0	0	0	0	0	0
ENSG00000251608	0	0	0	0	0	0	0	0	0	0	0.012201	2
ENSG00000251569	0	0	0	0	0	0	0	0	0	0	0	0
ENSG00000251537	0	0	0.014801	5	0.005672	3	0.081298	34	0.020363	7	0	0
ENSG00000251503	1.91826	114	0.649564	38	1.22613	102	0.906679	49	2.47439	146	0.710327	55
ENSG00000251493	0.057489	9	0.028799	4	0.062909	10	0.011455	2	0.01319	2	0.023322	3
ENSG00000251380	0	0	0	0	0	0	0	0	0	0	0	0
ENSG00000251369	3.44581	792	3.41242	622	2.24785	543	3.2427	875	3.31834	761	5.03808	928
ENSG00000251357	0	0	0	0	0.41931	22	0	0	0	0	0.2885	12
ENSG00000251349	0.271256	36	0.723273	80	0.013138	2	0.164637	26	0.695768	90	2.52995	274
ENSG00000251322	0.059334	27	0.046366	18	0.655641	310	0.678536	357	0.256572	113	0.131324	49
ENSG00000251287	0.084711	6	0.075386	4	0.122452	8	0.076553	6	0.130551	8	0.105946	6
ENSG00000251258	18.1596	2174	18.2206	1849	10.5848	1337	13.0794	1840	20.1575	2369	23.441	2332
ENSG00000251247	0.229226	37	0.517697	60	0.546256	86	0.980505	190	1.22698	226	1.41407	215
ENSG00000251246	0	0	0	0	0	0	0	0	0	0	0.144679	8
ENSG00000251201	0.748572	163	1.03801	192	0.663237	153	0.947011	244	0.576354	124	0.264621	48
ENSG00000251192	0.512832	125	0.732816	160	0.416299	113	0.601083	182	0.832431	210	1.10906	237
ENSG00000251184	0	0	0	0	0	0	0	0	0	0	0	0
ENSG00000251039	0	0	0	0	0	0	0	0	0	0	0	0
ENSG00000251012	0	0	0	0	0	0	0	0	0	0	0	0
ENSG00000250913	0	0	0	0	0	0	0	0	0	0	0	0
ENSG00000250844	0	0	0	0	0	0	0	0	0	0	0	0
ENSG00000250821	0	0	0	0	0	0	0	0	0	0	0	0
ENSG00000250803	0	0	0	0	0	0	0	0	0	0	0	0
ENSG00000250799	0.174528	8	0.019419	2	8.57768	916	6.74037	813	1.1862	121	1.1629	96
ENSG00000250782	0	0	0	0	0	0	0	0	0	0	0	0
ENSG00000250745	0	0	0	0	0	0	0	0	0	0	0	0
ENSG00000250741	0	0	0	0	0	0	0	0	0	0	0	0
ENSG00000250722	80.2456	11306	96.7861	11477	74.9515	11099	94.4331	15564	107.076	14611	149.192	17233
ENSG00000250719	0	0	0	0	0	0	0	0	0	0	0	0
ENSG00000250709	0	0	0	0	0	0	0	0	0	0	0	0
ENSG00000250673	0.390011	53	0.480466	56	0.371607	54	0.504744	82	0.34002	46	0.477418	55
ENSG00000250644	0.432212	72	0.065148	10	8.44853	1276	5.95335	965	2.76428	389	5.51552	652
ENSG00000250641	0	0	0	0	0	0	0	0	0	0	0	0
ENSG00000250571	3.54809	271	3.70843	225	7.75118	630	6.64107	590	5.96382	444	5.87814	364
ENSG00000250565	1.35064	151	1.43033	135	1.58342	183	1.35693	182	2.24764	246	1.76556	159
ENSG00000250510	0.188394	21	0.260307	18	0.226782	33	0.170266	20	0.727809	74	0.833347	75
ENSG00000250506	5.79902	507	4.9241	370	5.50511	497	5.67584	581	5.87275	493	4.79981	362
ENSG00000250486	0	0	0.012636	2	0.088398	13	0.002361	1	0.156346	22	0.043356	5
ENSG00000250479	3.1591	234	2.76351	171	6.63668	399	5.23852	449	3.24785	178	2.96098	121
ENSG00000250424	0	0	0	0	0.014073	2	0.02628	3	0.08917	9	0	0
ENSG00000250423	0	0	0.014061	6	0.026434	14	0.003453	3	0.004134	3	0	0
ENSG00000250374	0	0	0	0	0.032598	4	0	0	0	0	0	0
ENSG00000250366	0	0	0	0	0	0	0	0	0	0	0	0
ENSG00000250361	0	0	0	0	0	0	0	0	0	0	0	0
ENSG00000250349	0	0	0	0	0	0	0	0	0	0	0	0
ENSG00000250317	42.9942	2581	36.2037	1843	38.3709	2419	39.4787	2770	32.9824	1941	31.234	1547
ENSG00000250312	3.09094	440	3.32265	431	1.03599	168	1.64283	331	2.48356	374	3.67451	454
ENSG00000250305	2.50097	1065	2.64238	864	2.08978	813	2.71674	1194	1.99758	814	2.84326	853
ENSG00000250298	0	0	0	0	0	0	0	0	0	0	0	0
ENSG00000250264	0.159043	28	0.029046	5	0.067716	13	0.125545	26	0.025403	5	0	0
ENSG00000250254	0.022824	1	0	0	0	0	0	0	0	0	0	0
ENSG00000250151	2.2619	107	0.975776	45	1.34958	71	2.00634	110	0.875704	53	2.15247	111
ENSG00000250120	0.009618	8	0.021765	15	0.023553	20	0.019304	18	0.009993	8	0.03829	25
ENSG00000250067	4.02524	635	5.49976	742	4.35316	715	6.74163	1265	4.5624	699	5.19899	701
ENSG00000250021	0.272454	42	0	0	0.083197	14	0	0	0.395479	60	0.000328	1
ENSG00000249992	0.021193	3	0.125765	13	0.0664	9	0.128455	18	0.509754	58	0.335889	32
ENSG00000249967	0	0	0	0	0	0	0	0	0	0	0	0
ENSG00000249961	0	0	0.022605	4	0	0	0	0	0	0	0	0
ENSG00000249948	0	0	0	0	0.02781	4	0.131258	22	0	0	0	0
ENSG00000249931	0	0	0.013269	2	0.062631	8	0.052957	8	0.056431	7	0.024156	3
ENSG00000249915	37.0639	2506	34.2227	1946	40.7103	2980	35.8253	2920	41.5719	2814	38.9008	2248
ENSG00000249884	0.062805	5	0.079523	5	0.031335	3	0.130707	11	0.189174	14	0.387839	23
ENSG00000249861	0	0	0	0	0	0	0	0	0	0	0	0
ENSG00000249860	0	0	0	0	0	0	0	0	0	0	0	0
ENSG00000249853	0.106688	27	0.099806	21	0.060458	12	0.088015	21	0.149039	28	0.256029	45
ENSG00000249811	0	0	0	0	0	0	0	0	0	0	0	0
ENSG00000249773	0.257115	29	0	0	0	0	0.59137	76	0.063463	7	0.105906	10
ENSG00000249751	0	0	0	0	0	0	0	0	0.029249	2	0	0
ENSG00000249730	0	0	0	0	0	0	0	0	0	0	0	0
ENSG00000249715	0.019007	8	0.016754	6	0.053746	24	0.057858	29	0.015975	7	0.037524	13
ENSG00000249709	1.82404	338	2.34126	367	1.0998	215	1.71032	367	1.88691	333	2.29607	336
ENSG00000249693	0	0	0	0	0	0	0.037497	5	0	0	0	0
ENSG00000249662	0	0	0	0	0	0	0	0	0	0	0	0
ENSG00000249624	0	0	0	0	0	0	0	0	2.52029	588	0	0
ENSG00000249590	0	0	0	0	0	0	0	0	0	0	0.014828	1
ENSG00000249581	0	0	0	0	0	0	0	0	0	0	0	0
ENSG00000249481	0	0	0	0	0	0	0	0	0	0	0	0
ENSG00000249471	1.80409	292	1.35754	202	2.08954	386	1.70502	358	2.27742	353	1.56443	220
ENSG00000249459	1.11245	103	0.191279	54	0.440086	38	0.626421	124	0.389425	50	1.2478	96
ENSG00000249437	0.770941	298	1.10271	292	0.466279	190	0.874495	397	0.743463	282	0.984354	316
ENSG00000249319	0	0	0.052703	3	0.128836	8	0	0	0.043225	3	0.347883	17
ENSG00000249242	0.047143	10	0.082257	15	0.265937	59	0.201071	48	0.05535	12	0.110072	19
ENSG00000249240	0	0	0	0	0	0	0	0	0	0	0	0
ENSG00000249222	0	0	0	0	0	0	0	0	0	0	0	0
ENSG00000249209	0.552728	38	0.183156	11	0.775609	56	2.70843	217	0.666242	45	4.95799	280
ENSG00000249158	0	0	0.087679	16	0.012765	3	0.039155	11	0.00819	2	0.050308	10
ENSG00000249156	0	0	0	0	0	0	0	0	0	0	0	0
ENSG00000249141	0.1094	5	0	0	0.70257	29	0.28681	13	0	0	0.54143	18
ENSG00000249139	0	0	0	0	0	0	0	0	0	0	0	0
ENSG00000249115	12.8683	3236	12.3692	2586	11.9556	3244	11.6799	3554	9.86333	2483	8.54677	1782
ENSG00000249104	0	0	0	0	0	0	0	0	0	0	0	0
ENSG00000248993	0	0	0	0	0	0	0	0	0	0	0	0
ENSG00000248933	0	0	0	0	0	0	0	0	0	0	0	0
ENSG00000248920	0	0	0	0	0	0	0	0	0	0	0	0
ENSG00000248919	0	0	0.069699	2	0.049925	2	0.101198	3	0.352376	8	0.212449	4
ENSG00000248905	0.958786	741	1.08627	759	0.291202	152	0.319781	308	0.978603	767	1.30033	866
ENSG00000248871	0.282006	33	0.182721	18	0	0	0	0	0	0	0	0
ENSG00000248771	0.983724	87	0.802245	117	0.196395	41	0.389282	63	0.250119	49	0.797583	71
ENSG00000248767	0	0	0	0	0	0	0	0	0	0	0	0
ENSG00000248751	0.165929	21	0.158418	16	0.472455	61	0.454685	65	0.126543	16	0.00106	1
ENSG00000248746	0.109063	21	0.101834	17	0.192592	40	0.237693	54	0.231181	44	0.102592	17
ENSG00000248713	0	0	0	0	0	0	0	0	0	0	0	0
ENSG00000248712	0.03956	4	0.063447	5	0.266302	22	0.219937	21	0.098147	8	0.171149	12
ENSG00000248710	0	0	0	0	0	0	0	0	0.045799	10	0	0
ENSG00000248672	0.082485	30	0	0	0	0	0.058556	25	0.044536	16	0.007365	3
ENSG00000248643	22.0186	2622	30.0579	3054	24.4345	3225	27.8917	4054	24.7712	2934	26.6591	2668
ENSG00000248592	0.104083	5	0.114577	5	0.094768	9	0.100399	11	0	0	0	0
ENSG00000248487	4.59574	294	4.20676	231	8.89319	591	8.40279	603	4.28219	273	5.34912	285
ENSG00000248485	0.302004	28	0.644604	50	0	0	0.016253	2	0.051705	5	0.069947	6
ENSG00000248483	0.013605	8	0.030048	14	0.007018	4	0.017994	12	0.014829	8	0.033954	15
ENSG00000248405	0.008857	1	0.326024	33	0.603912	81	0.324253	39	0.062804	7	0.203796	22
ENSG00000248385	0	0	0	0	0	0	0	0	0	0	0	0
ENSG00000248383	0	0	0	0	0.003666	1	0.016589	6	0.023645	6	0.021276	5
ENSG00000248333	24.8641	4560	24.4266	3730	21.6524	4151	20.3463	4380	23.4047	4134	23.3551	3467
ENSG00000248329	0.081439	14	0.065314	10	0.048647	9	0.065207	13	0.136926	23	0.294702	36
ENSG00000248235	0.151302	10	0.088739	5	0.440257	25	0.139254	10	0.087475	6	0.384891	19
ENSG00000248167	0	0	0	0	0	0	0	0	0	0	0	0
ENSG00000248144	0.028834	4	0	0	10.6769	1224	10.2825	1221	0.658265	71	1.11926	102
ENSG00000248109	0	0	0	0	0	0	0	0	0	0	0	0
ENSG00000248099	0	0	0	0	0	0	0.08105	6	0.052692	4	0	0
ENSG00000248098	31.0817	4118	30.7374	3447	30.7209	4270	24.2243	3755	41.3622	5373	29.9244	3291
ENSG00000247746	0	0	0	0	0	0	0	0	0	0	0	0
ENSG00000247626	8.54901	1626	7.93036	1279	5.71094	1146	6.17984	1382	5.59377	1045	5.47945	866
ENSG00000247596	12.2961	1331	11.5746	1062	28.8402	3287	21.9555	2793	20.5409	2183	19.546	1758
ENSG00000247595	0.436691	17	0.491205	18	0.393858	14	0.638186	28	0.322462	10	0.656198	19
ENSG00000247315	16.9795	3587	15.4343	2764	19.1586	4271	16.6733	4140	16.1609	3353	14.4552	2538
ENSG00000247077	20.3401	3536	18.3623	2666	18.2319	3386	15.7185	2825	17.5167	2987	16.4277	2313
ENSG00000246922	0.1399	15	0.422113	28	0.277364	24	0.189046	24	0.130371	14	0.182866	15
ENSG00000246705	34.2934	1935	35.6991	1482	82.7914	3673	62.9631	3191	69.7124	3187	55.4203	2354
ENSG00000245848	91.493	15162	84.84	11918	151.016	26409	109.112	21252	62.7844	10216	52.9567	7293
ENSG00000245680	0.942638	286	1.05803	293	0.961149	344	1.68342	581	1.11248	348	1.70071	411
ENSG00000244754	3.96322	1680	4.9941	1847	1.49052	507	3.00057	1164	3.81275	1446	5.6428	1717
ENSG00000244752	0.023654	2	0	0	0.101002	6	0.044369	3	0.182507	10	0	0
ENSG00000244734	0	0	0	0	0.202863	11	0.170935	10	0.244686	12	0.046828	2
ENSG00000244731	0.63688	220	0.532158	156	16.5483	6006	16.1201	6516	2.54656	860	2.54308	727
ENSG00000244694	1.39532	265	2.22582	357	2.01813	413	2.69705	609	2.03576	387	2.766	447
ENSG00000244693	1.63499	267	2.4371	337	0.797849	138	1.27164	244	1.79296	287	2.48907	338
ENSG00000244687	66.7216	9115	57.0874	6573	74.3415	10777	66.8906	10732	56.1616	7459	49.416	5543
ENSG00000244682	0	0	0	0	0	0	0	0	0	0	0	0
ENSG00000244624	0	0	0	0	0	0	0	0	0.007448	1	0	0
ENSG00000244623	0.095931	7	0.336134	20	0.090093	7	0.185244	15	0.179768	12	0.245811	14
ENSG00000244617	0.406611	56	0.222035	26	0.433639	63	0.533767	87	0.45101	61	0.502936	58
ENSG00000244607	0.008206	2	0.010004	2	0.002498	1	0.027008	6	0	0	0	0
ENSG00000244588	0	0	0.01847	3	0	0	0.00019	1	0	0	0	0
ENSG00000244537	0	0	0	0	0	0	0	0	0	0	0	0
ENSG00000244509	2.58365	448	1.78221	269	1.14168	214	1.11146	232	2.47174	428	1.94793	285
ENSG00000244486	1.08116	221	0.910125	159	0.47884	104	0.398369	97	0.464513	95	0.590925	101
ENSG00000244482	0	0	0	0	0.036561	6	0	0	0	0	0	0
ENSG00000244476	0	0	0.011373	2	0	0	0	0	0.006128	2	0.023642	4
ENSG00000244474	0.126705	18	0.036003	5	0.018574	3	0.111866	19	0.539871	73	1.12779	130
ENSG00000244462	31.6172	11042	31.2069	9232	23.2507	7918	22.3993	9464	24.128	7639	22.4403	6475
ENSG00000244414	0.023901	2	0.141964	10	2.80625	238	3.49534	329	0.634011	50	0.93129	62
ENSG00000244411	0	0	0.026772	3	0.023201	3	0.027461	3	0.06927	7	0.027158	3
ENSG00000244405	8.9726	2254	6.949	1482	1.32332	344	1.12781	338	2.23846	557	1.97058	390
ENSG00000244395	0	0	0	0	0	0	0	0	0	0	0	0
ENSG00000244362	0.069522	2	0.031248	1	0	0	0	0	0	0	0	0
ENSG00000244355	0	0	0	0	0	0	0	0	0	0	0	0
ENSG00000244274	4.83016	354	6.5677	401	9.1639	693	7.05968	594	4.10014	289	3.09771	193
ENSG00000244255	0.302207	74	0.050572	10	0.079032	19	0	0	0	0	0	0
ENSG00000244242	0.025069	7	0.021026	5	0.218724	56	0.170667	49	0.039217	10	0.022086	5
ENSG00000244234	0.016256	4	0.00653	2	0.010167	2	0.014661	4	0	0	0.006521	2
ENSG00000244219	0.213223	18	0.145491	11	0.306627	27	0.254203	25	0.19737	17	0.261682	18
ENSG00000244187	51.1018	2472	52.7578	2164	225.112	11492	145.858	8293	87.84	4172	91.876	3694
ENSG00000244165	3.12548	383	2.10872	219	0.977364	127	2.37239	342	2.06363	248	1.08176	111
ENSG00000244122	0	0	0	0	0	0	0.035069	7	0.014359	3	0.051422	7
ENSG00000244115	2.13701	195	4.07889	316	1.58462	153	2.33858	251	2.1264	191	2.84756	216
ENSG00000244094	0	0	0	0	0	0	0	0	0	0	0	0
ENSG00000244067	0.108406	9	0.180047	13	0.507196	45	0.595302	58	0.570859	47	0.953254	66
ENSG00000244057	0	0	0	0	0	0	0	0	0	0	0	0
ENSG00000244045	16.147	3175	14.0401	2348	14.5827	2998	13.3934	2978	13.2858	2527	12.4767	1980
ENSG00000244038	154.625	20216	134.605	14937	179.11	24052	151.189	23111	182.426	22813	153.511	16227
ENSG00000244025	0.191416	7	0.246899	7	0.168321	6	0.079188	4	0.506167	17	0.41811	12
ENSG00000244020	0	0	0	0	0	0	0	0	0	0	0	0
ENSG00000244005	23.434	3227	19.6181	2563	20.648	3324	18.1371	3199	24.7848	3187	21.1153	2473
ENSG00000243989	18.599	1799	18.3065	1326	88.3691	9101	80.2944	7745	18.3747	1717	21.6178	1674
ENSG00000243978	0.005833	2	0	0	0.009113	4	0.017875	8	0.013569	5	0	0
ENSG00000243955	0.074762	5	0.12963	8	1.03397	71	0.819686	62	0.084632	6	0.235495	13
ENSG00000243943	12.877	2813	11.835	2219	7.42691	1743	8.82971	2295	12.7036	2768	14.4512	2636
ENSG00000243927	29.9144	1866	27.1155	1434	41.3181	2719	31.8232	2333	23.6512	1449	19.5389	1013
ENSG00000243910	0.123115	11	0.332696	25	0.269198	25	0.451872	47	0.125055	11	0.574467	42
ENSG00000243896	1.78227	227	1.18658	130	1.29495	154	2.16478	313	1.70194	208	1.23739	131
ENSG00000243811	0.327454	46	0.210295	25	0.468174	74	0.492243	93	0.296433	47	0.417972	49
ENSG00000243789	2.91061	242	2.75419	194	2.11617	191	2.37388	235	4.02959	339	2.20668	157
ENSG00000243772	0	0	0	0	0	0	0	0	0	0	0	0
ENSG00000243749	1.17894	69	2.24437	111	2.73083	168	2.07275	142	2.69767	154	2.63574	128
ENSG00000243729	0	0	0	0	0	0	0	0	0	0	0.02766	4
ENSG00000243725	8.56466	1292	7.99085	1022	7.56121	1204	7.31252	1297	8.12311	1204	7.2831	913
ENSG00000243716	39.3519	4464	35.922	4037	17.1557	2442	25.6801	3924	33.4818	4100	38.4168	4137
ENSG00000243710	2.38421	638	2.51349	570	0.413874	116	0.462281	146	2.56447	674	3.6637	814
ENSG00000243709	0.261999	22	0.115496	8	1.00026	109	0.889437	92	0.385589	39	0.094472	9
ENSG00000243708	1.72356	325	0.492571	79	0.261141	52	0.45344	101	2.39492	443	0.469775	74
ENSG00000243696	0.216114	77	0.228235	69	1.36286	511	1.22052	510	0.547702	192	0.520864	154
ENSG00000243678	510.479	26499	483.824	21287	619.009	33860	482.404	29264	704.502	35858	610.125	26306
ENSG00000243667	6.74684	1042	7.5715	979	4.08372	686	5.83863	1062	6.19964	922	7.17715	899
ENSG00000243660	0.643987	49	0.400345	13	0.446992	53	0.612566	27	0.512066	44	0.376958	42
ENSG00000243649	0.000395	1	0.309719	48	10.1785	1919	8.42538	1765	0.640645	110	0.79409	106
ENSG00000243646	23.0621	2800	21.4391	2208	19.6027	2540	18.6899	2650	25.1033	2978	24.8009	2475
ENSG00000243641	0	0	0	0	0	0	0	0	0	0	0	0
ENSG00000243627	0.028931	2	0	0	0	0	0	0	0	0	0.036939	3
ENSG00000243566	0.148871	17	0.149704	14	0.036171	6	0.370913	47	0.259669	34	0.279847	25
ENSG00000243543	0	0	0	0	0	0	0	0	0	0	0	0
ENSG00000243509	0.476541	35	0.847324	52	0.199245	16	0.420755	36	0.38889	28	0.511388	31
ENSG00000243501	0	0	0.00209	1	0.018159	2	0	0	0.010672	2	0	0
ENSG00000243489	0	0	0	0	0	0	0	0	0	0	0	0
ENSG00000243480	0	0	0	0	0	0	0	0	0	0	0	0
ENSG00000243477	2.94635	258	2.24694	171	7.80855	677	6.23838	697	4.02937	374	4.28062	268
ENSG00000243449	1.08425	32	2.50496	61	2.04386	62	1.83405	62	1.79261	50	0.944057	23
ENSG00000243444	0.086378	19	0.355043	53	0.805585	156	0.880346	240	0.34198	63	0.4275	32
ENSG00000243414	0	0	0	0	0.00748	2	0	0	0	0	0.30569	49
ENSG00000243364	5.31001	416	6.27308	403	11.8417	968	10.237	903	8.14557	620	6.85748	436
ENSG00000243335	5.46905	1731	4.49899	1320	7.10879	2383	8.05633	2424	7.82997	2098	5.86803	1634
ENSG00000243317	19.0179	2853	19.3061	2407	14.5222	2288	14.6767	2599	19.4654	2836	21.9959	2711
ENSG00000243284	0	0	0	0	0	0	0.019703	3	0.014487	2	0.006687	1
ENSG00000243279	5.33102	412	5.63363	376	4.63093	403	4.39158	417	7.76546	624	7.99812	545
ENSG00000243264	0	0	0	0	0	0	0	0	0	0	0	0
ENSG00000243244	0.54495	191	0.560302	169	0.783256	293	1.07797	441	0.722913	253	0.830157	243
ENSG00000243232	0.010476	2	0.006138	1	0	0	0.008973	3	0	0	0	0
ENSG00000243207	0	0	4.19838	535	3.59603	637	3.23759	583	1.72718	255	3.24513	452
ENSG00000243156	17.4033	9252	15.9161	6960	29.3797	16520	29.2215	18571	23.8949	12483	25.1874	11111
ENSG00000243147	22.4361	712	22.3334	600	20.0566	666	21.4407	787	36.247	1118	30.419	789
ENSG00000243137	0	0	0	0	0.011427	2	0	0	0.337189	35	0.105124	12
ENSG00000243135	0.749157	112	0.307332	39	0.519755	82	0.443894	78	1.67563	245	1.01448	126
ENSG00000243130	0	0	0	0	0	0	0	0	0	0	0.015797	2
ENSG00000243073	0	0	0	0	0	0	0	0	0	0	0	0
ENSG00000243056	0.152455	7	0.043188	2	0.186085	9	0.110766	6	0.031941	2	0.044034	2
ENSG00000242950	0.111122	21	0.092435	15	0.022752	6	0.107727	24	0.087217	16	0.220046	33
ENSG00000242875	0	0	0	0	0	0	0	0	0	0	0	0
ENSG00000242866	0.021893	8	0.013845	5	0.010761	4	0.012721	6	0.014621	5	0	0
ENSG00000242852	0.15569	49	0.145526	39	0.174585	57	0.069478	26	0.093464	29	0.211116	55
ENSG00000242802	9.32459	2324	9.95671	1971	15.7315	4071	14.5864	3962	14.995	3706	14.3559	2841
ENSG00000242732	0	0	0	0	0	0	0	0	0.005436	2	0	0
ENSG00000242715	0	0	0	0	0	0	0	0	0	0	0	0
ENSG00000242689	0.563825	68	0.700298	71	0.175565	23	0.32	45	0.628704	74	0.585952	59
ENSG00000242616	20.8213	1956	19.5915	1560	12.8047	1269	17.1357	1892	18.5071	1707	21.3689	1668
ENSG00000242612	28.0015	2632	30.1554	2280	68.6951	6810	54.3205	5954	44.2915	4054	40.0868	3060
ENSG00000242574	0.09092	9	0.192491	13	0.344914	33	0.247957	27	0.031179	3	0	0
ENSG00000242550	0	0	0	0	0	0	0	0	0	0	0	0
ENSG00000242534	0	0	0	0	0	0	0	0	0	0	0	0
ENSG00000242515	0	0	0.029691	4	0.019206	4	0.018265	4	0.258249	39	0.20753	27
ENSG00000242498	2.79033	1239	2.82816	1012	2.72012	1230	2.82786	1442	3.65265	1584	3.79983	1343
ENSG00000242485	63.3041	2876	59.0909	2279	59.0575	2831	48.824	2602	59.4118	2656	53.5144	2028
ENSG00000242441	0	0	0	0	0	0	0	0	0	0	0	0
ENSG00000242419	0.164549	29	0.191159	43	0.06816	13	0.120109	25	0.169715	30	0.267739	62
ENSG00000242389	0	0	0	0	0	0	0	0	0	0	0	0
ENSG00000242372	189.31	13987	179.972	11469	204.126	16036	143.478	12850	188.334	13898	171.701	10701
ENSG00000242366	0.024277	4	0.030252	4	0.019069	4	0	0	0	0	0	0
ENSG00000242362	0	0	0	0	0	0	0	0	0	0	0	0
ENSG00000242265	87.7025	32123	91.1667	28985	90.2846	35304	107.24	47678	102.857	38507	135.682	41521
ENSG00000242259	8.18873	1149	7.73056	943	11.7072	1601	11.9396	1831	8.58305	1233	9.13374	1072
ENSG00000242252	0.093803	5	0.159814	7	0.164035	8	0.035408	2	0.072881	4	0.179562	7
ENSG00000242247	28.3792	5054	28.5473	4334	25.4363	4812	29.7067	6257	25.5003	4468	27.7596	4112
ENSG00000242221	0	0	0	0	0	0	0	0	0	0	0.025308	3
ENSG00000242220	0.174561	30	0.148109	22	0.029973	6	0.122906	25	0.112503	17	0.119226	17
ENSG00000242173	0	0	0	0	0	0	0	0	0.030917	2	0.038789	2
ENSG00000242120	0	0	0	0	0	0	0	0	0	0	0	0
ENSG00000242114	14.2708	1030	13.4264	870	18.3005	1448	13.6744	1203	8.23566	563	6.98458	418
ENSG00000242110	9.95217	2396	10.3321	1895	25.8497	6190	28.4822	6929	22.2365	4668	25.7328	4517
ENSG00000242076	0	0	0	0	0	0	0	0	0	0	0	0
ENSG00000242028	1.44343	397	1.41146	86	2.31567	710	3.7898	1272	3.9516	1091	0.591835	39
ENSG00000242019	0	0	0	0	0	0	0	0	0	0	0	0
ENSG00000241978	30.1782	5895	30.264	5011	12.2223	2520	17.2803	3967	14.4151	2765	18.005	2923
ENSG00000241973	21.6815	9165	19.525	7005	24.8179	11110	24.2038	12061	17.1038	7102	14.6276	5145
ENSG00000241962	0.61812	76	0.605619	63	0.252559	33	0.209693	31	0.77336	94	1.00787	103
ENSG00000241945	2.63921	549	1.38752	245	1.9857	436	1.74648	427	2.59112	529	1.10952	192
ENSG00000241935	0.018467	3	0.058269	8	4.87453	696	3.531	589	0.128295	20	0.084778	12
ENSG00000241878	10.9641	1433	11.5823	1194	22.8263	3069	20.8025	3103	13.6741	1668	11.1232	1210
ENSG00000241852	4.51746	516	3.86618	397	4.19442	523	3.04079	434	5.98759	694	5.52341	537
ENSG00000241839	1.76055	413	1.56728	312	2.36126	584	1.98626	547	2.95881	678	2.80554	547
ENSG00000241837	173.597	10169	146.969	7290	144.258	8896	140.107	9619	176.597	10135	139.708	6798
ENSG00000241794	0	0	0	0	0	0	0	0	0	0	0	0
ENSG00000241697	1.43575	237	0.975528	136	0.872689	152	0.962681	187	1.68158	272	0.739919	102
ENSG00000241690	0	0	0	0	0	0	0	0	0	0	0	0
ENSG00000241685	127.39	12557	107.611	8992	109.339	11374	90.1229	10441	124.1	12011	103.699	8495
ENSG00000241644	0	0	0	0	0.091651	16	0.026078	5	0	0	0.010761	2
ENSG00000241635	10.851	1693	8.53919	1144	4.3499	711	4.22821	793	24.2499	3802	27.7649	3601
ENSG00000241598	0	0	0.048214	4	0.022081	2	0	0	0	0	0	0
ENSG00000241595	0	0	0	0	0	0	0	0	0	0	0	0
ENSG00000241563	0.310648	23	0.335629	21	0.319342	24	0.642366	54	0.627862	44	0.368603	22
ENSG00000241553	79.0239	11963	65.1843	8648	84.6842	13895	69.1769	12197	76.9168	11723	69.0303	8636
ENSG00000241489	0.386955	65	0.319872	45	0.391036	69	0.716214	140	0.913681	149	1.35911	188
ENSG00000241484	1.66315	167	1.75975	151	0	0	0.08029	11	0.206138	20	0	0
ENSG00000241476	0	0	0	0	0	0	0.012966	2	0	0	0	0
ENSG00000241468	165.272	4912	166.389	4142	152.288	4731	131.773	4612	206.867	6021	196.867	4779
ENSG00000241404	0.540981	44	0.383932	22	0.301312	27	0.083402	7	0.313248	23	0.072295	4
ENSG00000241399	5.13923	1220	5.73572	1158	4.92904	1231	5.92227	1647	4.08114	954	4.04166	803
ENSG00000241370	23.1147	807	22.4114	660	28.3222	1024	23.8446	956	22.1472	748	20.1786	580
ENSG00000241360	9.82118	1243	9.13124	979	10.4499	1396	7.84409	1166	10.3699	1288	8.26027	869
ENSG00000241356	0	0	0	0	0.010625	1	0.009254	1	0	0	0	0
ENSG00000241343	292.828	11552	334.074	11139	210.016	8419	246.606	9976	222.383	10729	255.059	9185
ENSG00000241322	0.023453	3	0	0	0.155117	18	0.139756	17	0	0	0.151271	12
ENSG00000241258	16.5929	2919	13.0493	1918	18.0796	3204	18.2581	3708	14.1303	2476	14.5363	1967
ENSG00000241241	0	0	0	0	0	0	0	0	0	0	0	0
ENSG00000241233	0.047858	4	0.061388	4	0.003017	1	0.037478	4	0	0	0.045886	3
ENSG00000241224	0	0	0	0	0.041313	3	0	0	0	0	0	0
ENSG00000241186	0	0	0	0	0	0	0	0	0	0	0	0
ENSG00000241149	0	0	0	0	0	0	0	0	0	0	0	0
ENSG00000241128	0	0	0	0	0.008597	1	0	0	0	0	0	0
ENSG00000241127	10.8184	617	12.0225	580	6.2319	375	7.90469	530	9.51179	531	9.76295	461
ENSG00000241123	0	0	0	0	0	0	0	0	0	0	0	0
ENSG00000241119	0	0	0.076981	10	0.087276	15	0.071286	13	0.152135	23	0.112066	15
ENSG00000241106	0	0	0.01868	2	0	0	0	0	0	0	0	0
ENSG00000241058	4.0062	529	5.58676	640	1.46383	210	3.07168	475	4.06525	512	4.77028	521
ENSG00000240972	99.4412	5882	99.1676	4972	237.319	14812	174.793	12151	76.111	4420	65.0331	3197
ENSG00000240891	0.363893	143	0.390027	161	0.908987	455	1.10945	623	0.953368	412	1.17	466
ENSG00000240871	0	0	0	0	0	0	0	0	0	0	0	0
ENSG00000240857	3.43691	344	3.49666	297	2.78498	294	3.17244	373	4.40291	433	4.89215	407
ENSG00000240849	3.78173	1492	3.7339	1262	5.30415	2052	4.48595	1870	3.71739	1425	3.11016	1029
ENSG00000240771	3.23605	478	2.73726	371	2.70928	453	2.43732	460	4.16455	639	3.64301	480
ENSG00000240764	0.132777	24	0.147376	22	0.185101	34	0.122815	26	0.121639	21	0.067722	10
ENSG00000240747	0.012401	3	0	0	0.595757	28	0.640887	35	0.023371	4	0.032592	2
ENSG00000240720	0	0	0.007289	1	0	0	0.013033	3	0.009107	2	0	0
ENSG00000240694	3.22962	1010	3.06435	813	7.03649	2323	8.26999	3040	14.7108	4517	15.488	4025
ENSG00000240682	16.0938	2455	13.2226	2011	9.90822	2213	11.9235	2711	12.2413	2307	11.268	1851
ENSG00000240654	0	0	0	0	0.023263	3	0	0	0	0	0	0
ENSG00000240583	0.3328	40	0.226509	20	0.388771	76	0.280409	61	0.166139	30	0.204138	32
ENSG00000240563	0	0	0	0	0	0	0	0	0.01406	4	0.029187	6
ENSG00000240542	0	0	0	0	0	0	0	0	0	0	0	0
ENSG00000240505	0	0	0	0	0	0	0	0	0	0	0	0
ENSG00000240432	0	0	0	0	0	0	0	0	0	0	0	0
ENSG00000240403	0	0	0	0	0	0	0	0	0	0	0	0
ENSG00000240386	0	0	0	0	0	0	0	0	0	0	0	0
ENSG00000240344	13.6841	935	20.1525	1109	10.5814	712	13.4104	1054	16.1382	1039	19.3789	1042
ENSG00000240303	3.89227	1006	3.71366	813	4.3762	1197	5.19833	1579	4.17821	1060	5.78217	1226
ENSG00000240247	0	0	0.008952	1	0.012706	1	0.008951	1	0.007728	1	0	0
ENSG00000240230	6.22474	1438	5.00689	980	7.48816	1825	7.21268	1958	7.66568	1738	6.7263	1291
ENSG00000240224	0	0	0	0	0	0	0	0	0	0	0	0
ENSG00000240204	0.340038	23	0.514559	29	0.254677	18	0.057602	5	0.609412	40	0.795738	44
ENSG00000240184	6.33879	1735	5.23067	1303	5.29324	1512	4.36934	1495	3.4868	1001	3.01724	694
ENSG00000240065	0.355933	18	0.213319	10	5.03012	262	3.40347	198	0.6327	32	1.00855	42
ENSG00000240053	4.31983	584	3.83845	411	2.85042	404	3.3535	536	4.71672	621	5.96502	634
ENSG00000240045	0	0	0	0	0	0	0.064061	5	0	0	0.055589	3
ENSG00000240038	0.219915	29	0.407705	53	1.18038	172	2.06848	306	0.59431	76	0.781591	86
ENSG00000240021	0.101224	12	0.097946	10	0.085847	11	0.154799	21	0.149873	17	0.097337	10
ENSG00000239998	0	0	0	0	0	0	0	0	0	0	0	0
ENSG00000239975	0	0	0	0	0	0	0	0	0	0	0	0
ENSG00000239961	0	0	0	0	0	0	0	0	0	0	0	0
ENSG00000239920	0.034194	4	0	0	0.136451	16	0.086147	12	0.091131	10	0.168759	16
ENSG00000239900	42.9781	8968	33.3806	7201	37.473	10160	31.0886	8852	30.3437	7275	28.7874	4178
ENSG00000239887	1.27082	316	1.27902	282	1.83003	483	1.84799	519	1.20086	242	0.573604	121
ENSG00000239886	0	0	0	0	0	0	0	0	0	0	0	0
ENSG00000239857	36.5927	5198	31.8442	3936	36.9868	5615	32.1278	5485	35.6541	5048	31.1442	3907
ENSG00000239839	0	0	0.023269	1	0.028922	1	0.016746	1	0.008789	1	0	0
ENSG00000239810	0	0	0	0	0	0	0	0	0	0	0	0
ENSG00000239789	13.0345	1460	12.5046	1177	15.2279	1834	12.8526	1719	10.0875	1131	10.3183	988
ENSG00000239779	13.3949	1082	15.2399	1049	33.0969	2789	23.4871	2216	27.3756	2150	18.7951	1253
ENSG00000239732	0.035993	9	0.036751	8	0.144086	38	0.125545	36	0.246883	60	0.149119	31
ENSG00000239713	0.117851	14	0.097711	10	0.12678	16	0.142746	20	0.101949	12	0.059619	6
ENSG00000239704	0.730574	105	0.01168	1	0.036366	2	0.628087	91	1.2234	170	0.394993	14
ENSG00000239697	0.209593	22	0.073635	7	0.388873	41	0.191171	23	0.091122	9	0.044759	4
ENSG00000239672	285.441	16343	278.603	13494	143.356	8723	119.715	8110	174.985	9969	152.56	7360
ENSG00000239642	0	0	0	0	0	0	0	0	0	0	0	0
ENSG00000239620	0	0	0	0	0	0	0	0	0	0	0.068034	4
ENSG00000239605	0.080793	9	0	0	0	0	0.049668	6	0.045527	3	0.070619	6
ENSG00000239590	0	0	0	0	0	0	0.02696	2	0	0	0	0
ENSG00000239521	1.95402	337	2.16104	316	3.63426	661	3.26964	662	4.77919	808	3.63117	520
ENSG00000239474	0.053012	9	0	0	0.027111	5	0.028691	6	0	0	0.035823	5
ENSG00000239395	0	0	0	0	0	0	0	0	0	0	0	0
ENSG00000239389	0.004458	2	0.002128	1	0.006612	2	0.14591	54	0	0	0	0
ENSG00000239388	0.079641	16	0.115279	20	0.012911	3	0.077065	19	0.037356	8	0.069604	12
ENSG00000239382	17.0435	1004	19.9873	989	20.0814	1246	16.8996	1161	16.3156	970	14.4463	706
ENSG00000239306	43.9067	7598	40.3996	5951	32.7519	6022	28.8107	5983	29.188	4964	27.6234	3925
ENSG00000239305	7.43063	1628	7.00941	1302	10.5255	2433	12.5392	3228	12.9593	2787	14.6933	2674
ENSG00000239282	0.273985	28	0.177519	16	1.6285	163	1.48652	176	1.37382	134	0.823254	67
ENSG00000239264	126.333	23578	107.634	17033	140.767	27725	128.555	28200	149.141	27334	133.866	20717
ENSG00000238269	0	0	0	0	0	0	0	0	0	0	0	0
ENSG00000238243	0	0	0	0	0	0	0	0	0	0	0	0
ENSG00000238227	9.67501	1680	9.30956	1293	16.3385	3014	14.1327	2904	18.051	2535	15.2953	1898
ENSG00000238210	0	0	0	0	0	0	0	0	0	0	0	0
ENSG00000238205	0	0	0.049423	2	0.026349	1	0	0	0.00472	1	0	0
ENSG00000238083	0.816209	292	1.18367	331	0.659418	249	1.03497	435	1.08753	382	1.26891	377
ENSG00000237988	0.800771	250	0.706273	187	10.3007	3388	9.97609	3655	8.52651	2610	10.2988	2668
ENSG00000237957	0	0	0	0	0	0	0	0	0	0	0	0
ENSG00000237765	7.6313	1641	9.14584	1575	6.1577	1401	7.17279	1803	10.9191	2346	12.8146	2315
ENSG00000237763	0	0	0	0	0.011767	2	0	0	0	0	0	0
ENSG00000237700	0	0	0	0	0	0	0	0	0	0	0	0
ENSG00000237693	0.042717	2	0.10923	3	0.018138	3	0.032571	5	0.054222	2	0.039463	4
ENSG00000237671	0	0	0	0	0	0	0	0	0	0	0	0
ENSG00000237651	5.23924	254	7.25552	301	4.87917	242	7.73577	446	5.92619	276	8.45716	348
ENSG00000237649	33.0004	5413	31.1161	4358	17.8688	3121	19.5079	3777	26.186	4151	19.0716	2595
ENSG00000237541	0	0	0	0	0	0	0	0	0	0	0	0
ENSG00000237524	0	0	0	0	0	0	0	0	0	0	0	0
ENSG00000237521	0	0	0	0	0	0	0	0	0	0	0	0
ENSG00000237515	0.045239	12	0.063432	16	0	0	0.020343	9	0	0	0	0
ENSG00000237489	0.216062	19	0.173235	12	0.404598	30	0.720529	47	0.262714	24	0	0
ENSG00000237452	0	0	0	0	0	0	0.017243	4	0.008706	2	0	0
ENSG00000237441	4.53205	928	4.17833	706	6.77439	1469	6.38654	1542	8.48253	1709	6.71513	1149
ENSG00000237440	2.29416	338	2.93339	382	1.67095	240	2.54962	456	1.76162	270	2.74516	364
ENSG00000237412	0	0	0	0	0	0	0	0	0	0	0	0
ENSG00000237388	0	0	0	0	0	0	0	0	0	0	0	0
ENSG00000237378	0.087087	8	0.105739	9	0.041908	4	0.09589	11	0.053412	5	0.149813	12
ENSG00000237353	0	0	0	0	0	0	0.012671	2	0	0	0	0
ENSG00000237330	0	0	0	0	0.037655	5	0.013352	2	0.046476	6	0	0
ENSG00000237289	0.20346	16	0.111075	11	0.093784	15	0.092007	16	0.070715	8	0.029167	4
ENSG00000237247	0	0	0	0	0	0	0	0	0	0	0	0
ENSG00000237190	40.6244	3128	33.952	2215	38.1432	3088	31.3983	2833	37.8456	2852	31.6107	2017
ENSG00000237172	2.755	507	2.22989	348	3.47137	674	3.46084	748	6.14617	1109	4.62109	706
ENSG00000237136	0	0	0	0	0	0	0	0	0	0	0	0
ENSG00000237110	0	0	0	0	0	0	0	0	0	0	0	0
ENSG00000237038	0	0	0	0	0	0	0	0	0	0	0	0
ENSG00000236981	0	0	0	0	0	0	0	0	0	0	0	0
ENSG00000236980	0	0	0	0	0	0	0	0	0	0	0	0
ENSG00000236782	1.27896	119	0.820043	65	0.965059	95	0.749311	82	0.618443	57	0.641146	50
ENSG00000236761	0.058501	9	0.012252	2	0.261935	41	0.510349	89	0.067017	10	0.020956	3
ENSG00000236737	0	0	0	0	0	0	0	0	0	0	0	0
ENSG00000236699	0.025579	9	0.237832	32	0.030609	6	0.080512	28	0.01771	6	0.010743	4
ENSG00000236637	0	0	0	0	0	0	0	0	0	0	0	0
ENSG00000236609	0.130238	32	0.154038	32	0.073956	19	0.112548	33	0.333715	80	0.206629	42
ENSG00000236543	0	0	0	0	0	0	0	0	0	0	0	0
ENSG00000236446	0	0	0	0	0	0	0	0	0	0	0	0
ENSG00000236444	0.015251	1	0.116276	3	0.062985	2	0.064125	6	0	0	0	0
ENSG00000236424	0	0	0	0	0	0	0	0	0	0	0	0
ENSG00000236398	0	0	0	0	0	0	0	0	0	0	0	0
ENSG00000236396	0	0	0	0	0	0	0	0	0	0	0	0
ENSG00000236383	0.028708	2	0	0	0.107501	7	0.140406	10	0.042071	4	0	0
ENSG00000236371	0	0	0	0	0	0	0	0	0	0	0	0
ENSG00000236362	0	0	0	0	0	0	0	0	0	0	0	0
ENSG00000236334	0	0	0.004494	1	0	0	0	0	0.001468	1	0	0
ENSG00000236320	0	0	0	0	0	0	0	0	0	0	0	0
ENSG00000236287	10.5579	1550	13.4632	1705	6.35651	998	9.28474	1641	8.2187	1173	10.2693	1266
ENSG00000236279	9.06517	776	9.32479	677	4.49125	406	3.09138	311	7.21677	607	6.69374	477
ENSG00000236126	0	0	0	0	0	0	0	0	0	0	0	0
ENSG00000236125	0	0	0	0	0	0	0	0	0	0	0	0
ENSG00000236104	2.73002	456	2.34505	333	4.75251	811	3.78624	736	4.53614	744	3.56072	495
ENSG00000236032	0	0	0	0	0	0	0	0	0	0	0	0
ENSG00000236027	0	0	0	0	0	0	0	0	0	0	0	0
ENSG00000235961	0.33316	47	0.324949	39	1.95094	287	1.63461	268	0.417026	57	0.352219	41
ENSG00000235942	0	0	0	0	0	0	0	0	0	0	0	0
ENSG00000235863	0.260554	28	0.213767	20	0.542833	62	0.47639	60	0.305138	32	0.4349	39
ENSG00000235780	0	0	0	0	0	0	0	0	0	0	0	0
ENSG00000235750	2.44723	664	2.16555	498	2.21328	621	2.02235	657	1.53922	397	1.20166	288
ENSG00000235718	0.039128	10	0.015386	4	0.074281	20	0.409157	119	0	0	0.190294	40
ENSG00000235711	0	0	0	0	0	0	0	0	0.008797	3	0	0
ENSG00000235699	0	0	0	0	0	0	0	0	0	0	0	0
ENSG00000235631	0.600851	50	0.448726	32	0.416126	37	0.256774	25	0.509903	42	0.305928	21
ENSG00000235608	0	0	0	0	0	0	0	0	0	0	0	0
ENSG00000235568	0	0	0.009662	3	0	0	0.023391	10	0.014048	5	0.013233	4
ENSG00000235453	0.584661	70	1.21147	105	0.999836	129	1.24696	176	1.10056	121	0.839837	38
ENSG00000235387	0	0	0	0	0	0	0.017567	3	0.086072	9	0	0
ENSG00000235376	0.022014	3	0.092685	11	0.014127	2	0.090776	15	0.02973	4	0.048079	6
ENSG00000235272	0.779228	98	0.638115	68	0.947393	126	1.28654	190	0.761805	94	0.541827	57
ENSG00000235268	0	0	0	0	0	0	0	0	0	0	0	0
ENSG00000235194	1.13972	258	1.45994	240	0.937739	196	1.17417	259	1.40505	318	1.13872	211
ENSG00000235173	13.6522	2177	12.8422	1736	15.6905	2640	13.3845	2508	10.5457	1651	9.06746	1202
ENSG00000235169	0.449403	16	0.765981	22	3.87451	131	2.10117	80	2.77244	90	1.90037	49
ENSG00000235162	16.9068	1447	14.7939	1079	25.0865	2267	28.3373	2859	26.0548	2197	29.5078	2109
ENSG00000235118	0	0	0	0	0	0	0	0	0.032888	2	0	0
ENSG00000235109	0.972124	158	1.143	100	1.97827	306	2.29346	302	2.17622	226	2.47545	255
ENSG00000235106	2.70659	854	2.57373	775	3.59656	1252	3.21111	1259	5.48545	1737	3.88018	1099
ENSG00000235098	0.332162	42	0.628235	61	0.810733	95	0.657584	107	0.366828	50	0.237529	28
ENSG00000235034	0	0	0	0	0	0	0	0	0	0	0	0
ENSG00000234965	0.029037	4	0.039824	4	0.064654	7	0	0	0	0	0	0
ENSG00000234906	102.717	4670	107.404	4150	90.559	4381	72.463	3914	22.2985	1000	19.4571	748
ENSG00000234857	5.28755	1333	5.89305	1259	11.3432	3017	8.52446	2525	7.48273	1852	10.6603	2233
ENSG00000234829	0	0	0	0	0	0	0	0	0	0	0	0
ENSG00000234828	0	0	0	0	0	0	0	0	0	0	0	0
ENSG00000234776	0.514603	12	0.364118	8	0.67275	17	0.358521	10	0.52907	13	0.442178	9
ENSG00000234745	0.206316	21	0.150438	13	0.895382	93	0.833337	96	0.266833	26	0.262731	22
ENSG00000234719	0.308526	24	0.495875	33	0.99888	81	0.974565	88	1.025	77	0.947211	60
ENSG00000234616	1.92178	1092	1.79629	869	3.00311	1723	2.421	1613	2.02666	1144	1.57812	754
ENSG00000234602	0.078258	11	0	0	0.25199	33	0.368366	52	0	0	0.032894	4
ENSG00000234560	0	0	0	0	0	0	0	0	0	0	0	0
ENSG00000234545	5.47425	718	7.19998	758	2.64998	405	5.01913	776	3.87263	523	7.52984	720
ENSG00000234511	0	0	0	0	0	0	0	0	0	0	0	0
ENSG00000234469	0	0	0	0	0.029536	2	0	0	0	0	0.036739	2
ENSG00000234465	0.075365	4	0.03362	2	0	0	0	0	0.046706	3	0	0
ENSG00000234444	1.28041	558	1.59844	566	0.682959	321	1.16535	586	1.20426	515	2.05364	620
ENSG00000234438	0.007861	2	0	0	0	0	0	0	0	0	0	0
ENSG00000234414	0	0	0	0	0	0	0	0	0	0	0	0
ENSG00000234409	0.036885	4	0.014392	2	0.041684	5	0.024911	3	0.066268	7	0	0
ENSG00000234289	0.082606	3	0.081165	2	0.065414	3	0.317942	11	0.214436	7	0.469913	12
ENSG00000234284	0.036049	2	0.024333	4	0.030388	7	0.056051	14	0	0	0.023131	4
ENSG00000234278	0	0	0	0	0	0	0	0	0	0	0	0
ENSG00000234224	0.012151	2	0	0	0	0	0.025633	5	0.022399	3	0	0
ENSG00000234127	24.0142	4366	22.0693	3357	31.3413	5805	27.0208	5518	19.6806	3484	18.2845	2915
ENSG00000234068	0	0	0	0	0	0	0	0	0	0	0	0
ENSG00000233954	0.908919	125	1.09324	128	0.955111	139	1.20152	194	1.41342	191	1.6597	190
ENSG00000233932	0	0	0	0	0	0	0	0	0	0	0	0
ENSG00000233927	39.1705	3272	45.975	3255	46.966	4140	41.8503	4109	55.5448	4555	54.3968	3776
ENSG00000233917	0	0	0	0	0	0	0	0	0	0	0	0
ENSG00000233822	0.303859	50	0.33968	50	0.724649	134	0.958327	187	0.790759	138	1.10686	122
ENSG00000233816	0	0	0	0	0	0	0	0	0	0	0	0
ENSG00000233803	0	0	0	0	0	0	0	0	0	0	0	0
ENSG00000233802	0	0	0	0	0	0	0	0	0	0	0	0
ENSG00000233757	0.074607	9	0.064122	7	0.124427	16	0.158891	22	0.077966	9	0.165171	16
ENSG00000233701	0	0	0	0	0	0	0	0	0	0	0	0
ENSG00000233670	0	0	0.019664	4	0.021932	6	0.006784	2	0	0	0	0
ENSG00000233608	0	0	0	0	0	0	0	0	0	0	0	0
ENSG00000233493	0.212976	14	0.129493	7	0	0	0.117386	9	0.120934	8	0.030495	2
ENSG00000233436	0.193914	36	0.09182	15	0.122676	25	0.180299	40	0.137088	25	0.122488	19
ENSG00000233412	0	0	0	0	0	0	0	0	0	0	0	0
ENSG00000233276	105.764	6412	99.8492	5245	194.915	13031	164.92	10853	145.693	8025	109.686	5734
ENSG00000233232	0.020736	2	0.02106	2	0.005041	1	0	0	0.000854	1	0	0
ENSG00000233198	0.004592	1	0.06134	6	0.437273	53	0.334462	45	0.713041	80	0.848421	80
ENSG00000233136	0	0	0	0	0	0	0	0	0	0	0	0
ENSG00000233087	0.139988	27	0.091811	15	0.110779	23	0.262331	59	0.151585	29	0.187571	30
ENSG00000233050	0	0	0	0	0	0	0	0	0	0	0	0
ENSG00000233041	0.09789	3	0	0	5.47204	159	2.79106	91	0	0	0.301194	7
ENSG00000233024	8.31054	770	7.28873	572	7.19837	722	8.31558	941	10.3114	943	10.8836	838
ENSG00000232948	0	0	0	0	0	0	0	0	0	0	0	0
ENSG00000232859	0.554584	60	0.766062	79	1.96814	248	1.99651	234	1.85487	177	1.33404	113
ENSG00000232838	7.89575	568	9.83916	600	5.49689	417	6.08172	514	6.17127	436	7.05949	422
ENSG00000232810	0	0	0	0	0	0	0.106372	14	0	0	0	0
ENSG00000232653	0.030761	11	0.091797	27	0.040958	15	0.129592	37	0.127596	43	0.107854	31
ENSG00000232629	0	0	0	0	0	0	0	0	0	0	0	0
ENSG00000232593	0.150615	41	0.128218	30	0.027228	8	0.073946	24	0.103528	28	0.192392	43
ENSG00000232535	0	0	0	0	0	0	0	0	0	0	0	0
ENSG00000232434	0.80193	222	0.984206	231	1.09861	321	0.945157	307	1.35558	368	1.22845	283
ENSG00000232423	0	0	0	0	0	0	0	0	0	0	0	0
ENSG00000232399	0	0	0	0	0	0	0	0	0	0	0	0
ENSG00000232388	30.5923	1065	31.9892	952	33.6403	1233	30.7585	1253	39.8657	1357	29.8979	869
ENSG00000232382	0	0	0	0	0	0	0	0	0	0	0	0
ENSG00000232268	0	0	0	0	0	0	0	0	0	0	0.011787	2
ENSG00000232264	0	0	0	0	0	0	0	0	0	0	0	0
ENSG00000232263	0	0	0	0	0	0	0	0	0	0	0	0
ENSG00000232258	0	0	0	0	0	0	0	0	0	0	0	0
ENSG00000232237	0.077819	7	0.029214	4	0.063571	7	0.027588	3	0.100057	9	0.09239	7
ENSG00000232196	0.076772	9	0.075687	8	0.114987	14	0.118424	16	0.103496	12	0.126642	12
ENSG00000232125	0	0	0	0	0	0	0	0	0	0	0	0
ENSG00000232119	30.6661	1973	28.176	1536	14.596	994	15.0805	1141	17.6838	1118	17.7839	954
ENSG00000232113	0	0	0	0	0	0	0	0	0	0	0	0
ENSG00000232112	84.3571	2981	79.0588	2368	95.7994	3573	85.2187	3540	95.4994	3314	83.8248	2462
ENSG00000232070	0.265313	26	0.162519	14	0.17178	18	0.396847	46	0.084858	9	0.087302	7
ENSG00000232040	0.445148	143	0.780487	207	0.331055	112	0.566991	205	0.678321	208	0.798225	208
ENSG00000232030	0	0	0	0	0	0	0	0	0	0	0	0
ENSG00000231989	0.042743	6	0.03901	5	0.066548	9	0.100461	15	0.077101	10	0.026229	3
ENSG00000231925	13.4456	3077	13.1275	2340	43.6148	9583	36.3112	9651	25.87	5751	24.7466	4436
ENSG00000231924	0	0	0.033886	4	0.051473	8	0.123604	19	0.444408	57	0.753332	77
ENSG00000231887	0.212149	11	0.414642	16	0.052889	3	0.073483	5	0.15749	8	0.230952	9
ENSG00000231861	0	0	0	0	0	0	0.048512	4	0	0	0	0
ENSG00000231852	0	0	0.020504	3	0.38917	57	0.232426	38	0.074613	11	0.007141	1
ENSG00000231824	0	0	0	0	0	0	0	0	0	0	0	0
ENSG00000231767	1.11636	33	1.22668	31	0.520472	17	0.856316	30	1.61563	47	1.76198	44
ENSG00000231738	0	0	0	0	0	0	0	0	0	0	0	0
ENSG00000231637	0	0	0	0	0	0	0	0	0	0	0	0
ENSG00000231500	728.735	28124	791.089	25879	991.944	40388	828.723	37586	1027.52	38931	910.362	29191
ENSG00000231396	0	0	0	0	0	0	0	0	0	0	0	0
ENSG00000231389	0	0	0	0	0	0	0	0	0	0	0	0
ENSG00000231274	0.582146	46	0.540641	37	0.589959	50	0.289602	28	0.797045	63	0.541602	37
ENSG00000231256	0.020165	5	0.024767	5	0.045113	12	0.031051	9	0.050209	12	0	0
ENSG00000231213	0	0	0	0	0	0	0	0	0	0	0	0
ENSG00000231192	0	0	0	0	0	0	0	0	0	0	0	0
ENSG00000231068	0	0	0.105651	2	0	0	0	0	0	0	0	0
ENSG00000231051	0	0	0	0	0	0	0	0	0	0	0	0
ENSG00000230989	13.6349	7448	12.4476	5759	11.2689	6485	11.6289	7207	10.5514	5616	11.393	5040
ENSG00000230873	0.09731	6	0.314091	21	0.021471	2	0.042985	5	0.146284	9	0.32768	23
ENSG00000230797	2.39117	413	3.1424	460	0.929129	170	1.66949	339	3.66161	621	4.47819	643
ENSG00000230778	0	0	0	0	0	0	0.011819	2	0	0	0	0
ENSG00000230667	0.531095	31	0.61693	30	0.319771	20	0.230741	16	0.222954	13	0.491273	24
ENSG00000230657	0	0	0	0	0	0	0	0	0	0	0.023361	2
ENSG00000230626	0.244377	20	0.261109	18	0.106972	9	0.092981	9	0.169767	14	0.199813	14
ENSG00000230601	0	0	0	0	0	0	0	0	0	0	0	0
ENSG00000230594	0	0	0	0	0	0	0	0	0	0	0	0
ENSG00000230561	0.71459	48	0.358955	21	0.13447	10	0.393926	31	0.670943	44	0.4534	25
ENSG00000230549	0	0	0	0	0	0	0	0	0	0	0	0
ENSG00000230522	0	0	0	0	0	0	0	0	0	0	0	0
ENSG00000230510	0.130221	14	0.385045	30	0.259543	20	0.264754	26	0.660579	52	0.360253	23
ENSG00000230453	0.015555	5	0.025583	6	0.006832	2	0.007495	3	0	0	0.034247	8
ENSG00000230430	0	0	0	0	0	0	0	0	0	0	0	0
ENSG00000230347	0	0	0	0	0	0	0	0	0	0	0	0
ENSG00000230301	0	0	0	0	0	0	0	0	0	0	0	0
ENSG00000230268	0	0	0	0	0	0	0	0	0.122727	5	0	0
ENSG00000230257	0.099025	7	0	0	0	0	0	0	0	0	0	0
ENSG00000230178	0	0	0.056474	3	0.00756	1	0.005431	1	0.018077	2	0.01693	1
ENSG00000230124	11.3737	1507	10.3734	1257	12.779	1555	10.0607	1511	9.09579	1429	8.97293	965
ENSG00000230062	0	0	0	0	0	0	0	0	0	0	0	0
ENSG00000230054	0	0	0	0	0	0	0	0	0	0	0	0
ENSG00000230031	0	0	0	0	0	0	0	0	0	0	0	0
ENSG00000229972	0	0	0	0	0	0	0	0	0	0	0	0
ENSG00000229937	0.01659	2	0	0	0.01373	1	0	0	0	0	0	0
ENSG00000229924	0	0	0	0	0	0	0	0	0	0	0	0
ENSG00000229894	0.062669	8	0	0	0.042848	6	0.06829	10	0	0	0.00433	1
ENSG00000229859	0	0	0	0	0	0	0	0	0	0	0	0
ENSG00000229833	7.63523	311	10.5851	370	11.3811	500	10.9255	537	17.7245	692	14.3325	486
ENSG00000229809	2.03338	262	2.15339	215	2.63905	358	1.94823	299	2.99705	335	1.97435	179
ENSG00000229676	0	0	0	0	0	0	0	0	0	0	0	0
ENSG00000229674	0.15631	7	0.038191	2	0	0	0	0	0	0	0	0
ENSG00000229665	0.002315	1	0	0	0.009775	2	0	0	0	0	0	0
ENSG00000229637	0	0	0	0	0.042067	2	0	0	0	0	0	0
ENSG00000229579	0	0	0	0	0	0	0	0	0	0	0	0
ENSG00000229571	0	0	0	0	0	0	0	0	0	0	0	0
ENSG00000229549	0	0	0	0	0	0	0	0	0	0	0	0
ENSG00000229544	0.045246	10	0.038159	7	0	0	0.014322	4	0	0	0.011245	2
ENSG00000229474	0	0	0.080888	10	0.245737	32	0.213188	18	0.029631	4	0.077795	8
ENSG00000229453	0	0	0	0	0	0	0	0	0	0	0	0
ENSG00000229415	0	0	0	0	0	0	0	0	0	0	0	0
ENSG00000229314	203.443	10277	208.082	8910	205.73	10967	170.726	10136	113.941	5652	116.234	4880
ENSG00000229292	0.015735	1	0	0	0.016312	1	0.0242	2	0	0	0	0
ENSG00000229183	0	0	0	0	0	0	0	0	0	0	0	0
ENSG00000229117	1496.15	45606	1520.8	39387	1345.92	43250	1159.52	41245	1840.67	54813	1716.91	43229
ENSG00000228927	0	0	0	0	0	0	0	0	0	0	0	0
ENSG00000228856	0	0	0	0	0	0	0	0	0	0	0	0
ENSG00000228836	0	0	0	0	0	0	0	0	0	0	0	0
ENSG00000228727	0.195245	12	0.677619	33	0.471826	29	0.532771	36	0.937423	47	1.60945	68
ENSG00000228716	45.9015	11190	39.7224	8239	17.7757	4621	21.0018	6000	29.3386	6911	27.7224	5590
ENSG00000228696	4.72563	240	3.5829	151	4.30912	234	3.95846	244	4.43623	207	4.35179	171
ENSG00000228672	0.361433	117	0.328947	90	0.50219	171	0.387113	147	0.451657	144	0.579093	156
ENSG00000228607	0	0	0	0	0	0	0	0	0	0	0	0
ENSG00000228594	0.142093	19	0.166493	19	0.313792	44	0.218211	34	0.253041	33	0.262442	29
ENSG00000228570	0.418598	96	0.407426	79	0.271293	66	0.397729	107	0.284525	64	0.307213	59
ENSG00000228567	0	0	0	0	0	0	0	0	0	0	0	0
ENSG00000228517	0	0	0	0	0	0	0	0	0	0	0	0
ENSG00000228486	1.00908	57	0.785051	36	0.797012	50	1.46876	98	1.20184	70	0.955163	44
ENSG00000228474	64.294	2273	74.3787	2229	78.261	2842	67.754	2814	97.825	3395	89.4508	2627
ENSG00000228439	0.44275	27	0.85942	45	1.2275	79	1.76572	126	0.963482	58	0.943246	48
ENSG00000228336	0	0	0	0	0	0	0	0	0	0	0	0
ENSG00000228300	20.3759	1144	16.992	813	26.0983	1469	20.4872	1294	26.0565	1373	22.5795	1033
ENSG00000228278	90.9237	4353	84.8082	3442	82.0577	4146	65.2761	3673	42.552	2000	42.1523	1677
ENSG00000228253	6038.16	78725	6011.91	66441	10618.8	146100	8790.26	134698	7454.42	95428	6332.57	68610
ENSG00000228198	0	0	0	0	0	0	0	0	0	0	0	0
ENSG00000228144	0	0	0	0	0	0	0	0	0	0	0.599034	31
ENSG00000228083	0	0	0	0	0	0	0	0	0	0	0	0
ENSG00000228075	0	0	0	0	0	0	0	0	0	0	0	0
ENSG00000228049	2.66771	345	4.30706	315	3.43116	367	2.49277	377	4.22134	533	4.51898	371
ENSG00000227877	0.797281	26	0.096478	4	0.952594	36	0.562986	23	0.490217	17	0.707217	20
ENSG00000227868	0.150971	5	0	0	0	0	0.032668	2	0	0	0	0
ENSG00000227729	0	0	0	0	0	0	0	0	0	0	0	0
ENSG00000227551	0	0	0	0	0	0	0	0	0	0	0	0
ENSG00000227507	0	0	0.023304	2	0.106298	7	0.183355	13	0.023975	2	0.072561	4
ENSG00000227500	36.469	5926	31.9419	4465	42.6555	7213	37.7205	7242	38.9145	6282	33.8322	4573
ENSG00000227488	0	0	0	0	0	0	0	0	0	0	0	0
ENSG00000227471	0.07248	8	0	0	0.35591	39	0.288924	35	0	0	0.050132	5
ENSG00000227345	8.40551	2041	10.1339	2095	4.30069	982	6.44565	1794	6.9108	1553	8.61181	1753
ENSG00000227268	0.26217	71	0.275834	63	0.353805	101	0.488516	155	0.362592	96	0.524192	118
ENSG00000227234	0	0	0	0	0	0	0	0	0	0	0	0
ENSG00000227152	0	0	0	0	0	0	0	0	0	0	0	0
ENSG00000227151	0	0	0	0	0.016291	3	0	0	0.01172	2	0	0
ENSG00000227140	0	0	0	0	0	0	0	0	0	0	0	0
ENSG00000227124	1.08712	102	1.15988	98	1.72952	146	1.4309	189	1.24443	147	1.50181	119
ENSG00000227059	0	0	0	0	0	0	0	0	0	0	0	0
ENSG00000227057	28.3461	4205	23.6742	2981	25.0033	3893	20.4836	3576	25.0001	3638	21.8906	2702
ENSG00000227051	1.16293	556	0.869892	335	5.05631	2521	5.07542	2841	3.26982	1529	2.54919	1012
ENSG00000226979	0	0	0	0	0	0	0	0	0	0	0	0
ENSG00000226941	0	0	0	0	0	0	0	0	0	0	0	0
ENSG00000226929	0	0	0	0	0	0	0	0	0	0	0	0
ENSG00000226887	8.67919	1937	7.46895	1397	4.21678	982	4.40101	1175	4.36396	947	4.8415	869
ENSG00000226807	0	0	0	0	0.006258	2	0.00214	1	0	0	0	0
ENSG00000226792	0	0	0	0	0	0	0	0	0.010744	3	0.012695	3
ENSG00000226784	1.54455	75	2.22113	91	1.28243	66	1.29008	74	1.13085	54	1.27811	52
ENSG00000226763	0.441233	67	0.407535	52	0.575916	92	0.658931	131	0.568765	93	0.430332	60
ENSG00000226761	0.036547	3	0	0	0	0	0	0	0	0	0	0
ENSG00000226742	5.62693	278	4.94231	208	4.5576	239	5.12286	300	4.56018	222	4.28976	178
ENSG00000226690	0.18572	23	0.314184	32	0.081193	11	0.104837	15	0.290094	34	0.35839	36
ENSG00000226685	0	0	0	0	0	0	0	0	0	0	0	0
ENSG00000226650	0.128839	36	0.156529	37	0.040459	12	0.130088	43	0.122328	34	0.103603	24
ENSG00000226600	0	0	0	0	0	0	0	0	0	0	0	0
ENSG00000226490	0	0	0	0	0	0	0	0	0	0	0	0
ENSG00000226479	12.3105	1653	10.4637	1191	11.1442	1579	10.2463	1617	10.2176	1347	9.17277	1024
ENSG00000226430	0	0	0	0	0	0	0	0	0	0	0	0
ENSG00000226372	0	0	0	0	0	0	0	0	0	0	0	0
ENSG00000226321	0	0	0	0	0	0	0	0	0	0	0	0
ENSG00000226288	0	0	0	0	0	0	0.002361	2	0	0	0	0
ENSG00000226174	0.039934	7	0.060031	9	0.009558	2	0.038006	8	0.094467	16	0.250969	7
ENSG00000226124	0.224678	29	0.121806	13	0.436921	44	0.496655	70	0.303152	38	0.200023	17
ENSG00000226023	0	0	0	0	0	0	0	0	0	0	0	0
ENSG00000225997	0	0	0	0	0	0	0	0	0	0	0	0
ENSG00000225973	3.78551	200	4.0134	176	4.75412	261	4.4825	274	4.70108	240	3.58388	153
ENSG00000225968	0.015416	4	0.051285	11	0.303851	78	0.156094	45	0.095605	23	0.158843	32
ENSG00000225950	0.048272	3	0	0	0.167764	11	0.105893	9	0.15232	9	0.18092	9
ENSG00000225940	0	0	0	0	0	0	0.058003	2	0	0	0	0
ENSG00000225932	2.42662	396	3.09136	428	1.52104	262	1.82706	351	2.37657	381	3.83311	520
ENSG00000225921	48.1289	3585	48.4233	3045	33.3078	2622	36.629	3206	42.3508	3098	42.0804	2606
ENSG00000225899	0	0	0	0	0	0	0	0	0	0	0	0
ENSG00000225830	2.03392	805	1.98682	731	1.25594	538	1.75031	817	1.50686	628	2.19262	735
ENSG00000225828	0.457639	20	0.492495	19	0.305813	15	0.668826	33	0.431761	19	0.198465	8
ENSG00000225805	0.172985	3	0.151861	2	0	0	0	0	0.148187	2	0	0
ENSG00000225781	0	0	0	0	0	0	0	0	0	0	0	0
ENSG00000225698	0	0	0	0	0	0	0	0	0	0	0	0
ENSG00000225697	8.23742	1341	8.42761	1165	16.1373	2752	12.8412	2423	14.0281	2230	14.8432	1967
ENSG00000225663	11.2478	868	12.0251	775	25.5576	2170	21.208	1902	11.4178	939	9.25645	688
ENSG00000225614	0	0	0.002864	3	0.023249	21	0.021376	22	0.008803	8	0	0
ENSG00000225556	0.142052	16	0.181941	18	0.023862	3	0.050129	7	0.110579	13	0.180303	17
ENSG00000225528	0	0	0	0	0	0	0	0	0	0	0	0
ENSG00000225526	0.099291	7	0.171521	10	0.075455	5	0.140713	11	0.081425	5	0.300521	16
ENSG00000225396	0	0	0	0	0	0	0	0	0	0	0	0
ENSG00000225362	0	0	0	0	0	0	0	0	0	0	0	0
ENSG00000225327	0	0	0	0	0	0	0	0	0	0	0	0
ENSG00000225190	3.39969	1035	3.51245	918	6.25008	1900	4.79256	1690	4.86759	1416	3.5269	912
ENSG00000225180	0	0	0	0	0	0	0	0	0	0	0	0
ENSG00000225110	0	0	0	0	0	0	0	0	0	0	0	0
ENSG00000224982	0	0	0	0	0	0	0	0	0	0	0	0
ENSG00000224960	0	0	0	0	0	0	0	0	0	0	0	0
ENSG00000224940	0	0	0	0	0	0	0	0	0	0	0	0
ENSG00000224916	7.26091	837	3.36993	330	2.40673	293	3.24033	439	0	0	0.318925	31
ENSG00000224902	0	0	0	0	0	0	0	0	0	0	0	0
ENSG00000224877	3.68806	141	2.32859	78	3.77519	155	3.32534	153	2.56916	98	2.17595	71
ENSG00000224712	0.8291	56	0.795663	45	1.0427	69	0.662274	49	1.3627	89	0.621169	35
ENSG00000224659	0	0	0	0	0	0	0	0	0	0	0	0
ENSG00000224586	0	0	0	0	0	0	0	0	0	0	0	0
ENSG00000224578	8.60839	853	10.3878	872	4.00555	419	5.40944	630	6.48503	631	8.4776	698
[truncated: 17,976 more rows]
