# Supplementary material for: Targeting AKR1B1 inhibits metabolic reprogramming to reverse systemic therapy resistance in hepatocellular carcinoma
Source: Signal Transduct Target Ther. 2025 Aug 1;10:244. doi: 10.1038/s41392-025-02321-9 (PMC12317016; doi:10.1038/s41392-025-02321-9)
Supplement: Supplementary file 3 — Supplementary Data 2 [file 41392_2025_2321_MOESM3_ESM.xlsx]

## Sheet: Sheet1
Supplementary Data 2. The list of 2906 upregulated genes in Huh-7 LR compared to parental cells.
#ID	gene_name	Huh-7 P_1 & Huh-7 P_2 vs Huh-7 LR_1 & Huh-7 LR_2 edgeR_p value	Huh-7 P_1 & Huh-7 P_2 vs Huh-7 LR_1 & Huh-7 LR_2 edgeR_log2FC	Huh-7 P_1 & Huh-7 P_2 vs Huh-7 LR_1 & Huh-7 LR_2 _edgeR_(Pvalue_0.05_FC_1.5)_regulated
ENSG00000285976	AL135905.2	1.76679e-05	0.915976	up
ENSG00000285816	AP000944.2	0.0171486	2.67457	up
ENSG00000285815	WRB-SH3BGR	0.0179295	1.01128	up
ENSG00000285602	AC097625.1	4.74797e-05	1.93486	up
ENSG00000285304	Z83844.3	0.000113525	1.86644	up
ENSG00000285269	AL160269.1	2.75193e-05	1.15196	up
ENSG00000284989	AL451062.3	0.00291206	1.8056	up
ENSG00000284773	AC114490.3	6.15276e-06	1.80177	up
ENSG00000284691	AC073111.5	0.00077619	1.57689	up
ENSG00000284292	AC004922.1	0.00114271	1.06376	up
ENSG00000283189	AC104452.1	0.00364904	0.683838	up
ENSG00000282988	AL031777.3	4.41e-11	3.17286	up
ENSG00000279765	AC013394.1	0.0440481	0.713057	up
ENSG00000278828	HIST1H3H	1.31128e-05	1.96288	up
ENSG00000278558	TMEM191B	1.39912e-05	1.90663	up
ENSG00000278318	ZNF229	0.0262581	0.761228	up
ENSG00000278195	SSTR3	1.45004e-10	2.77237	up
ENSG00000277972	CISD3	0.0129115	0.673501	up
ENSG00000277258	PCGF2	0.0209628	0.58503	up
ENSG00000276600	RAB7B	6.71092e-28	10.3434	up
ENSG00000276180	HIST1H4I	9.38824e-15	2.77091	up
ENSG00000276045	ORAI1	0.00721386	0.714853	up
ENSG00000275993	SIK1B	2.11361e-11	1.29474	up
ENSG00000275395	FCGBP	1.8394e-16	2.19879	up
ENSG00000275023	MLLT6	1.39978e-06	0.948774	up
ENSG00000274750	HIST1H3E	1.11962e-06	2.01784	up
ENSG00000274419	TBC1D3D	0.00348066	0.926816	up
ENSG00000274276	CBSL	0.00210987	0.720639	up
ENSG00000274180	NATD1	1.5322e-08	1.7947	up
ENSG00000273749	CYFIP1	6.17834e-08	1.08595	up
ENSG00000273259	AL049839.2	7.58943e-11	2.73586	up
ENSG00000272916	AC022400.6	0.000183302	1.15108	up
ENSG00000272414	FAM47E-STBD1	0.0421222	1.81605	up
ENSG00000272398	CD24	3.36351e-09	1.16537	up
ENSG00000272196	HIST2H2AA4	2.89615e-12	2.46781	up
ENSG00000271824	SMIM32	7.14465e-07	1.96008	up
ENSG00000271741	AC114490.2	0.0221862	0.804418	up
ENSG00000271601	LIX1L	2.99355e-05	1.06576	up
ENSG00000270882	HIST2H4A	4.10494e-15	3.04511	up
ENSG00000270800	RPS10-NUDT3	2.13379e-29	5.38775	up
ENSG00000270629	NBPF14	0.00374668	0.87449	up
ENSG00000270276	HIST2H4B	1.42244e-17	3.30016	up
ENSG00000270170	NCBP2-AS2	0.0324966	0.706131	up
ENSG00000270011	ZNF559-ZNF177	4.87178e-06	2.12411	up
ENSG00000269693	AC010422.6	0.0296544	0.792917	up
ENSG00000269556	TMEM185A	1.27315e-07	2.59912	up
ENSG00000269113	TRABD2B	4.57323e-05	1.54883	up
ENSG00000269028	MTRNR2L12	0.000123816	1.67222	up
ENSG00000267060	PTGES3L	0.000413309	1.30512	up
ENSG00000267022	AC067968.1	6.42135e-14	4.80812	up
ENSG00000266714	MYO15B	1.24598e-31	3.71597	up
ENSG00000266074	BAHCC1	1.53334e-25	2.7639	up
ENSG00000266028	SRGAP2	2.86315e-08	1.14368	up
ENSG00000265763	ZNF488	9.62066e-05	0.93748	up
ENSG00000265491	RNF115	0.00141801	0.69053	up
ENSG00000264668	AC138696.1	0.037213	2.09377	up
ENSG00000264324	AC006030.1	0.00013929	1.61825	up
ENSG00000264058	AC073508.2	2.26681e-05	2.03553	up
ENSG00000263528	IKBKE	0.000841986	0.958875	up
ENSG00000263020	AL662899.2	0.0339593	0.631282	up
ENSG00000262664	OVCA2	7.50152e-05	1.25234	up
ENSG00000261701	HPR	1.98718e-30	5.18131	up
ENSG00000261371	PECAM1	0.000625967	1.1739	up
ENSG00000261221	ZNF865	0.000939337	0.775037	up
ENSG00000261150	EPPK1	6.71682e-12	1.36256	up
ENSG00000260027	HOXB7	0.0351982	0.702976	up
ENSG00000259956	RBM15B	4.10539e-05	0.822698	up
ENSG00000259529	AL136295.5	1.68397e-06	1.27719	up
ENSG00000259494	MRPL46	0.00531316	0.683841	up
ENSG00000259431	THTPA	0.00276252	0.849396	up
ENSG00000259207	ITGB3	5.19693e-15	4.01547	up
ENSG00000259171	AL163636.2	0.000704136	1.17948	up
ENSG00000259120	SMIM6	0.00118141	1.25938	up
ENSG00000258947	TUBB3	0.00172503	0.648012	up
ENSG00000258839	MC1R	0.000129938	1.15928	up
ENSG00000258659	TRIM34	0.0103778	0.826123	up
ENSG00000258461	AC012651.1	6.98961e-05	1.55567	up
ENSG00000257594	GALNT4	0.00823946	0.748688	up
ENSG00000257524	AL157935.2	0.0107114	1.06616	up
ENSG00000257335	MGAM	7.54284e-09	1.59351	up
ENSG00000257017	HP	2.20373e-81	6.79036	up
ENSG00000256806	C17orf100	0.000105476	1.27325	up
ENSG00000256591	AP003108.2	0.0101117	1.12444	up
ENSG00000256162	SMLR1	6.02164e-09	1.81849	up
ENSG00000256043	CTSO	3.71756e-05	1.42439	up
ENSG00000255439	AC135050.2	0.0431511	1.20499	up
ENSG00000255330	AL096711.2	5.98195e-05	1.61066	up
ENSG00000255298	OR8G5	0.00415012	1.21998	up
ENSG00000254827	SLC22A18AS	5.26923e-07	1.95633	up
ENSG00000254806	SYS1-DBNDD2	0.0162391	2.57135	up
ENSG00000253719	ATXN7L3B	0.000147012	0.798594	up
ENSG00000253304	TMEM200B	0.0243715	0.710162	up
ENSG00000253293	HOXA10	0.00999729	0.702165	up
ENSG00000253276	CCDC71L	0.000248172	1.30673	up
ENSG00000251322	SHANK3	2.46068e-19	3.64868	up
ENSG00000251247	ZNF345	0.010155	1.19967	up
ENSG00000250799	PRODH2	5.11576e-51	7.18592	up
ENSG00000250644	AC068580.4	5.14146e-15	4.62057	up
ENSG00000250571	GLI4	0.000356983	1.0683	up
ENSG00000250479	CHCHD10	0.00753134	0.832933	up
ENSG00000248487	ABHD14A	0.00116427	0.953695	up
ENSG00000248144	ADH1C	4.05501e-71	8.9497	up
ENSG00000247596	TWF2	2.49479e-06	1.12358	up
ENSG00000246705	H2AFJ	0.000655714	0.785962	up
ENSG00000245848	CEBPA	0.00705553	0.598232	up
ENSG00000244731	C4A	2.08229e-81	4.82668	up
ENSG00000244414	CFHR1	1.04575e-22	5.25703	up
ENSG00000244187	TMEM141	4.55264e-14	1.87539	up
ENSG00000243989	ACY1	1.61383e-22	2.21361	up
ENSG00000243811	APOBEC3D	0.0185627	1.00376	up
ENSG00000243709	LEFTY1	3.04289e-07	2.53433	up
ENSG00000243696	AC006254.1	8.90394e-14	2.56701	up
ENSG00000243649	CFB	7.98034e-11	5.88805	up
ENSG00000243477	NAA80	1.47864e-06	1.45623	up
ENSG00000243444	PALM2	2.52383e-05	2.14459	up
ENSG00000243364	EFNA4	0.000560451	0.953265	up
ENSG00000243244	STON1	0.0195819	0.768459	up
ENSG00000243156	MICAL3	6.67039e-06	0.880445	up
ENSG00000242802	AP5Z1	0.00163068	0.670402	up
ENSG00000242612	DECR2	9.82535e-08	1.1496	up
ENSG00000242110	AMACR	6.07199e-12	1.37572	up
ENSG00000242028	HYPK	0.000229369	1.83887	up
ENSG00000241935	HOGA1	7.80983e-40	6.59851	up
ENSG00000241878	PISD	6.5316e-06	0.99831	up
ENSG00000240972	MIF	7.50715e-07	1.0898	up
ENSG00000240891	PLCXD2	1.7196e-06	1.55842	up
ENSG00000240694	PNMA2	7.73894e-09	1.31024	up
ENSG00000240065	PSMB9	7.68921e-16	3.81963	up
ENSG00000240038	AMY2B	8.48596e-07	2.23942	up
ENSG00000239779	WBP1	7.71253e-05	1.00212	up
ENSG00000239521	CASTOR3	0.00691494	0.777996	up
ENSG00000239305	RNF103	0.00138868	0.703402	up
ENSG00000239282	CASTOR1	9.34017e-11	2.71361	up
ENSG00000238227	TMEM250	0.000637327	0.766682	up
ENSG00000237988	OR2I1P	4.09958e-50	3.77769	up
ENSG00000237441	RGL2	0.00638101	0.65101	up
ENSG00000236104	ZBTB22	0.00884757	0.750633	up
ENSG00000235961	PNMA6A	1.17053e-10	2.45682	up
ENSG00000235169	SMIM1	1.04508e-05	2.23751	up
ENSG00000235162	C12orf75	0.000509957	0.781215	up
ENSG00000235109	ZSCAN31	0.00347616	1.01755	up
ENSG00000234857	HNRNPUL2-BSCL2	0.000347391	0.865331	up
ENSG00000234745	HLA-B	7.41083e-07	2.24014	up
ENSG00000234719	NPIPB2	0.00289209	1.30546	up
ENSG00000233822	HIST1H2BN	0.000202751	1.42095	up
ENSG00000233276	GPX1	0.000184677	0.813064	up
ENSG00000233041	PHGR1	2.82418e-17	6.08394	up
ENSG00000232859	LYRM9	7.10301e-05	1.53877	up
ENSG00000231925	TAPBP	9.61316e-15	1.59996	up
ENSG00000228439	TSTD3	0.00876895	1.21789	up
ENSG00000228253	MT-ATP8	0.000472837	0.722463	up
ENSG00000227051	C14orf132	1.64174e-20	2.36717	up
ENSG00000225697	SLC26A6	0.000562293	0.817384	up
ENSG00000225663	MCRIP1	1.00783e-05	1.07916	up
ENSG00000225190	PLEKHM1	0.00721636	0.647615	up
ENSG00000224389	C4B	4.2933e-74	5.06767	up
ENSG00000222047	C10orf55	8.97007e-19	9.07459	up
ENSG00000221968	FADS3	0.00206114	0.682231	up
ENSG00000221963	APOL6	8.98864e-80	7.00181	up
ENSG00000221926	TRIM16	0.000571823	0.972202	up
ENSG00000221923	ZNF880	0.0112561	0.818042	up
ENSG00000221916	C19orf73	0.0404099	0.828104	up
ENSG00000221883	ARIH2OS	0.0285161	1.02932	up
ENSG00000221874	ZNF816-ZNF321P	0.038361	0.904385	up
ENSG00000221869	CEBPD	4.19292e-31	2.75692	up
ENSG00000221821	C6orf226	0.0199978	0.957622	up
ENSG00000219607	PPP1R3G	0.000448028	1.33492	up
ENSG00000219200	RNASEK	0.00488837	0.613745	up
ENSG00000215790	SLC35E2A	0.00027965	0.80887	up
ENSG00000215375	MYL5	7.34252e-08	1.88202	up
ENSG00000215193	PEX26	0.00300736	0.597118	up
ENSG00000215018	COL28A1	0.000259059	1.34011	up
ENSG00000214655	ZSWIM8	0.00174777	0.619976	up
ENSG00000214491	SEC14L6	0.00107779	1.2122	up
ENSG00000214456	PLIN5	9.53255e-05	1.59647	up
ENSG00000214447	FAM187A	5.68112e-24	10.0105	up
ENSG00000214279	SCART1	0.00561633	1.0091	up
ENSG00000214274	ANG	0.00142143	0.879842	up
ENSG00000214087	ARL16	0.00959165	0.679282	up
ENSG00000214021	TTLL3	0.0125831	0.762412	up
ENSG00000214013	GANC	9.55807e-05	1.0337	up
ENSG00000213999	MEF2B	0.00208911	1.03323	up
ENSG00000213996	TM6SF2	0.0126815	0.868367	up
ENSG00000213995	NAXD	0.000779297	0.751112	up
ENSG00000213937	CLDN9	0.0239519	1.05619	up
ENSG00000213934	HBG1	7.49904e-30	10.8436	up
ENSG00000213930	GALT	4.2411e-05	0.990575	up
ENSG00000213928	IRF9	4.45162e-05	1.79517	up
ENSG00000213889	PPM1N	0.00390369	1.23861	up
ENSG00000213886	UBD	3.27757e-26	3.34677	up
ENSG00000213759	UGT2B11	5.22378e-11	3.94731	up
ENSG00000213722	DDAH2	0.00398023	0.621616	up
ENSG00000213672	NCKIPSD	0.00363075	0.64479	up
ENSG00000213638	ADAT3	0.0166024	0.76153	up
ENSG00000213626	LBH	2.18405e-18	6.22446	up
ENSG00000213614	HEXA	0.00205258	0.652644	up
ENSG00000213563	C8orf82	0.00121893	0.837532	up
ENSG00000213533	STIMATE	0.000356749	0.838147	up
ENSG00000213445	SIPA1	8.03728e-06	1.01242	up
ENSG00000213380	COG8	1.56919e-05	0.888051	up
ENSG00000213366	GSTM2	3.02812e-05	1.21333	up
ENSG00000213213	CCDC183	1.36199e-17	2.62273	up
ENSG00000213199	ASIC3	0.0323169	0.697543	up
ENSG00000213145	CRIP1	7.35443e-08	2.26357	up
ENSG00000213015	ZNF580	0.00373909	1.02392	up
ENSG00000212864	RNF208	1.49925e-09	1.90148	up
ENSG00000211450	SELENOH	0.00122301	0.722384	up
ENSG00000206503	HLA-A	1.50957e-38	4.22082	up
ENSG00000206140	TMEM191C	0.00888099	1.39475	up
ENSG00000206052	DOK6	6.56703e-09	2.84017	up
ENSG00000205978	NYNRIN	0.00739503	0.828327	up
ENSG00000205710	C17orf107	2.55826e-06	1.55925	up
ENSG00000205643	CDPF1	0.0373703	0.589719	up
ENSG00000205593	DENND6B	0.0343089	0.588269	up
ENSG00000205560	CPT1B	0.00305382	0.761346	up
ENSG00000205544	TMEM256	0.000524555	0.946189	up
ENSG00000205436	EXOC3L4	0.0105886	0.834023	up
ENSG00000205413	SAMD9	5.72231e-09	3.28611	up
ENSG00000205403	CFI	2.13905e-05	0.959106	up
ENSG00000205277	MUC12	0.0351101	0.704498	up
ENSG00000205236	AC105052.1	0.00241736	0.868976	up
ENSG00000205220	PSMB10	1.31702e-09	1.68786	up
ENSG00000205138	SDHAF1	0.00597943	0.747652	up
ENSG00000205089	CCNI2	0.000238593	1.62686	up
ENSG00000205078	SYCE1L	0.000310258	1.67406	up
ENSG00000204991	SPIRE2	8.27372e-08	1.16435	up
ENSG00000204969	PCDHA2	7.42112e-07	2.04372	up
ENSG00000204967	PCDHA4	0.00102367	1.19965	up
ENSG00000204859	ZBTB48	0.00618747	0.741937	up
ENSG00000204839	MROH6	2.50963e-05	1.65733	up
ENSG00000204682	CASC10	1.60157e-05	1.6032	up
ENSG00000204634	TBC1D8	2.12748e-09	1.21731	up
ENSG00000204616	TRIM31	1.85523e-95	4.98268	up
ENSG00000204592	HLA-E	1.19085e-10	1.50799	up
ENSG00000204525	HLA-C	4.16282e-18	2.35286	up
ENSG00000204498	NFKBIL1	0.000219401	1.01259	up
ENSG00000204438	GPANK1	0.0134686	0.652631	up
ENSG00000204387	C6orf48	0.00922273	0.601579	up
ENSG00000204386	NEU1	4.06874e-13	1.53473	up
ENSG00000204385	SLC44A4	3.2214e-12	3.66383	up
ENSG00000204371	EHMT2	2.32267e-05	0.857862	up
ENSG00000204308	RNF5	1.30504e-06	1.03921	up
ENSG00000204304	PBX2	0.000361959	0.718056	up
ENSG00000204267	TAP2	3.74773e-05	0.979988	up
ENSG00000204264	PSMB8	2.0945e-21	3.63294	up
ENSG00000204237	OXLD1	1.38203e-05	1.5175	up
ENSG00000204231	RXRB	5.58566e-05	0.919592	up
ENSG00000204227	RING1	0.00205172	0.737057	up
ENSG00000204219	TCEA3	0.00156976	0.669505	up
ENSG00000204128	C2orf72	2.3081e-09	1.2657	up
ENSG00000204103	MAFB	1.92545e-10	1.92037	up
ENSG00000203857	HSD3B1	8.42832e-19	9.23748	up
ENSG00000203812	HIST2H2AA3	6.70168e-12	2.43604	up
ENSG00000203778	FAM229B	2.05665e-08	1.96149	up
ENSG00000203705	TATDN3	0.000118666	0.949642	up
ENSG00000203546	AL139353.1	3.06522e-05	1.2253	up
ENSG00000198959	TGM2	1.6071e-12	1.59171	up
ENSG00000198938	MT-CO3	0.000681454	0.685131	up
ENSG00000198933	TBKBP1	0.0167249	0.882992	up
ENSG00000198911	SREBF2	1.97046e-05	0.868565	up
ENSG00000198899	MT-ATP6	0.000129531	0.766953	up
ENSG00000198890	PRMT6	3.3659e-07	1.62505	up
ENSG00000198888	MT-ND1	0.000101621	0.784376	up
ENSG00000198876	DCAF12	0.00482802	0.6117	up
ENSG00000198848	CES1	1.15785e-45	11.9526	up
ENSG00000198846	TOX	5.59736e-14	2.96532	up
ENSG00000198840	MT-ND3	1.07369e-05	0.870497	up
ENSG00000198835	GJC2	0.049942	0.838252	up
ENSG00000198832	SELENOM	0.000240162	0.876553	up
ENSG00000198816	ZNF358	4.75915e-06	1.02321	up
ENSG00000198804	MT-CO1	1.36039e-05	0.862498	up
ENSG00000198792	TMEM184B	4.65651e-12	1.4231	up
ENSG00000198763	MT-ND2	0.000936731	0.655567	up
ENSG00000198758	EPS8L3	0.000387892	0.700326	up
ENSG00000198732	SMOC1	6.52371e-05	1.13732	up
ENSG00000198721	ECI2	0.000356248	0.761399	up
ENSG00000198715	GLMP	2.70193e-12	1.50177	up
ENSG00000198712	MT-CO2	4.6892e-05	0.874274	up
ENSG00000198682	PAPSS2	5.91474e-15	1.55331	up
ENSG00000198680	TUSC1	1.88119e-12	3.28506	up
ENSG00000198663	C6orf89	0.00276388	0.592463	up
ENSG00000198624	CCDC69	1.2193e-07	1.25294	up
ENSG00000198610	AKR1C4	0.0305272	0.85083	up
ENSG00000198598	MMP17	4.30765e-07	1.43354	up
ENSG00000198520	ARMH1	0.000332612	1.66993	up
ENSG00000198453	ZNF568	0.00212957	1.24974	up
ENSG00000198435	NRARP	0.00196396	1.38342	up
ENSG00000198417	MT1F	0.00150535	0.991198	up
ENSG00000198324	PHETA1	2.79016e-14	1.89706	up
ENSG00000198276	UCKL1	0.000133069	0.840339	up
ENSG00000198246	SLC29A3	7.29814e-11	1.41115	up
ENSG00000198203	SULT1C2	0.00723817	1.09521	up
ENSG00000198074	AKR1B10	1.35877e-39	4.55244	up
ENSG00000198053	SIRPA	0.000337133	0.721745	up
ENSG00000197977	ELOVL2	7.14295e-05	0.780749	up
ENSG00000197956	S100A6	7.75533e-11	1.39726	up
ENSG00000197943	PLCG2	1.15416e-06	1.26811	up
ENSG00000197903	HIST1H2BK	5.01323e-27	2.54129	up
ENSG00000197894	ADH5	1.43338e-05	0.844702	up
ENSG00000197893	NRAP	5.84472e-07	2.2636	up
ENSG00000197879	MYO1C	0.00317827	0.613745	up
ENSG00000197863	ZNF790	0.00237138	1.40857	up
ENSG00000197858	GPAA1	3.26407e-07	1.07838	up
ENSG00000197852	INKA2	0.000290192	1.06871	up
ENSG00000197816	CCDC180	0.0158471	0.668022	up
ENSG00000197774	EME2	0.00215601	0.736469	up
ENSG00000197766	CFD	0.000966681	0.948828	up
ENSG00000197763	TXNRD3	0.00332627	0.917859	up
ENSG00000197747	S100A10	1.67576e-13	1.72194	up
ENSG00000197746	PSAP	3.68043e-06	0.964854	up
ENSG00000197696	NMB	5.98631e-11	1.93387	up
ENSG00000197576	HOXA4	0.000112623	1.52159	up
ENSG00000197568	HHLA3	9.06821e-05	1.37972	up
ENSG00000197562	RAB40C	0.00045685	0.829369	up
ENSG00000197557	TTC30A	9.62512e-05	1.14449	up
ENSG00000197530	MIB2	5.50764e-07	1.09481	up
ENSG00000197479	PCDHB11	0.0033811	0.807317	up
ENSG00000197461	PDGFA	1.76776e-06	1.14593	up
ENSG00000197442	MAP3K5	1.12329e-28	5.24807	up
ENSG00000197408	CYP2B6	6.69866e-06	1.11381	up
ENSG00000197381	ADARB1	3.58805e-07	1.1251	up
ENSG00000197363	ZNF517	4.21219e-13	2.27608	up
ENSG00000197355	UAP1L1	1.72795e-08	1.21251	up
ENSG00000197345	MRPL21	0.012289	0.586405	up
ENSG00000197321	SVIL	7.55947e-28	3.28324	up
ENSG00000197249	SERPINA1	5.35596e-36	2.80219	up
ENSG00000197208	SLC22A4	3.07529e-10	2.69328	up
ENSG00000197191	CYSRT1	2.15026e-07	2.47479	up
ENSG00000197181	PIWIL2	2.90967e-05	1.53533	up
ENSG00000197142	ACSL5	4.90282e-21	4.85465	up
ENSG00000197122	SRC	5.99025e-05	0.900974	up
ENSG00000197081	IGF2R	0.0016448	0.613345	up
ENSG00000197070	ARRDC1	0.00173306	0.720609	up
ENSG00000197043	ANXA6	1.4895e-31	4.25254	up
ENSG00000196976	LAGE3	0.00775837	0.736355	up
ENSG00000196975	ANXA4	5.02423e-13	1.41292	up
ENSG00000196972	SMIM10L2B	9.37774e-09	1.81884	up
ENSG00000196961	AP2A1	0.00106604	0.671189	up
ENSG00000196843	ARID5A	0.000236228	0.924565	up
ENSG00000196839	ADA	7.67366e-25	2.94428	up
ENSG00000196787	HIST1H2AG	2.44015e-07	1.94962	up
ENSG00000196776	CD47	2.55582e-16	2.2081	up
ENSG00000196659	TTC30B	0.0066328	0.827391	up
ENSG00000196620	UGT2B15	2.94552e-27	6.26046	up
ENSG00000196616	ADH1B	1.84164e-28	10.3421	up
ENSG00000196588	MRTFA	2.79671e-12	1.42562	up
ENSG00000196544	BORCS6	2.50154e-06	1.23089	up
ENSG00000196507	TCEAL3	0.0147592	0.889298	up
ENSG00000196482	ESRRG	1.06627e-09	2.12879	up
ENSG00000196476	C20orf96	0.000191152	0.916731	up
ENSG00000196422	PPP1R26	1.49213e-19	3.2781	up
ENSG00000196378	ZNF34	0.012837	0.892802	up
ENSG00000196369	SRGAP2B	0.0027077	0.837992	up
ENSG00000196352	CD55	9.79715e-10	1.67543	up
ENSG00000196345	ZKSCAN7	1.29959e-06	1.7201	up
ENSG00000196275	GTF2IRD2	0.00350676	1.12841	up
ENSG00000196267	ZNF836	0.00170589	1.25008	up
ENSG00000196220	SRGAP3	2.37807e-19	3.50215	up
ENSG00000196208	GREB1	0.00326335	0.65146	up
ENSG00000196188	CTSE	1.53059e-75	6.21221	up
ENSG00000196187	TMEM63A	9.04564e-28	2.23061	up
ENSG00000196155	PLEKHG4	2.06561e-05	1.46482	up
ENSG00000196136	SERPINA3	1.03078e-11	2.71553	up
ENSG00000196116	TDRD7	0.00160321	0.673997	up
ENSG00000196104	SPOCK3	4.24636e-19	5.81489	up
ENSG00000189431	RASSF10	0.0309189	0.771814	up
ENSG00000189366	ALG1L	0.0127938	1.04542	up
ENSG00000189339	SLC35E2B	3.60078e-05	0.824759	up
ENSG00000189337	KAZN	3.60145e-06	2.46823	up
ENSG00000189283	FHIT	0.0181132	0.970891	up
ENSG00000189241	TSPYL1	2.3205e-06	0.938966	up
ENSG00000189143	CLDN4	5.68806e-07	1.49764	up
ENSG00000189077	TMEM120A	0.000146383	0.918435	up
ENSG00000189067	LITAF	4.28711e-10	1.41898	up
ENSG00000189060	H1F0	4.79735e-26	2.13072	up
ENSG00000189056	RELN	1.3945e-79	6.29797	up
ENSG00000189045	ANKDD1B	0.00160672	1.41879	up
ENSG00000188981	MSANTD1	0.0251918	0.942743	up
ENSG00000188878	FBF1	7.43969e-05	1.07575	up
ENSG00000188833	ENTPD8	1.25392e-09	2.27082	up
ENSG00000188818	ZDHHC11	0.00435245	1.29927	up
ENSG00000188785	ZNF548	0.000271128	1.03977	up
ENSG00000188747	NOXA1	1.84565e-10	2.45034	up
ENSG00000188707	ZBED6CL	3.53994e-24	2.47036	up
ENSG00000188690	UROS	0.00406642	0.652283	up
ENSG00000188636	RTL6	6.23643e-22	3.11844	up
ENSG00000188554	NBR1	0.000369362	0.70431	up
ENSG00000188549	CCDC9B	0.00190439	0.705892	up
ENSG00000188493	C19orf54	0.00936077	0.644757	up
ENSG00000188488	SERPINA5	1.28629e-09	1.22055	up
ENSG00000188338	SLC38A3	4.40107e-17	1.99219	up
ENSG00000188313	PLSCR1	0.013537	0.641629	up
ENSG00000188257	PLA2G2A	4.05181e-14	3.90243	up
ENSG00000188223	AD000671.1	8.37541e-07	2.20839	up
ENSG00000188191	PRKAR1B	0.000682534	0.758111	up
ENSG00000188112	C6orf132	0.00458552	0.756571	up
ENSG00000188033	ZNF490	0.0408743	0.75518	up
ENSG00000188001	TPRG1	0.0272216	0.945591	up
ENSG00000187959	CPSF4L	6.29068e-05	1.85239	up
ENSG00000187957	DNER	5.3449e-05	1.48001	up
ENSG00000187954	CYHR1	6.8912e-06	1.04281	up
ENSG00000187867	PALM3	4.95867e-11	2.14967	up
ENSG00000187860	CCDC157	0.00088998	1.18247	up
ENSG00000187838	PLSCR3	0.00433261	0.686557	up
ENSG00000187837	HIST1H1C	1.22686e-25	2.98963	up
ENSG00000187824	TMEM220	7.84949e-10	1.44542	up
ENSG00000187792	ZNF70	9.27224e-07	1.35383	up
ENSG00000187775	DNAH17	1.03454e-07	2.0698	up
ENSG00000187758	ADH1A	1.00961e-19	9.20239	up
ENSG00000187720	THSD4	0.000218848	1.34434	up
ENSG00000187713	TMEM203	8.96773e-05	0.852564	up
ENSG00000187688	TRPV2	7.42644e-22	2.66164	up
ENSG00000187664	HAPLN4	0.000502016	1.51312	up
ENSG00000187634	SAMD11	7.99289e-09	1.88056	up
ENSG00000187626	ZKSCAN4	0.0261646	0.756034	up
ENSG00000187624	C17orf97	2.62482e-05	1.97772	up
ENSG00000187609	EXD3	0.00608783	0.922039	up
ENSG00000187583	PLEKHN1	0.00608155	1.04033	up
ENSG00000187566	NHLRC1	0.0202732	0.831658	up
ENSG00000187554	TLR5	1.64829e-25	4.28053	up
ENSG00000187553	CYP26C1	0.000222334	2.01234	up
ENSG00000187535	IFT140	0.000364482	0.820687	up
ENSG00000187531	SIRT7	0.00144154	0.761911	up
ENSG00000187288	CIDEC	4.17201e-63	5.24313	up
ENSG00000187134	AKR1C1	6.96291e-32	2.53747	up
ENSG00000187123	LYPD6	6.22413e-06	0.972622	up
ENSG00000187097	ENTPD5	6.38686e-06	0.888219	up
ENSG00000187091	PLCD1	2.01779e-10	1.61579	up
ENSG00000186994	KANK3	8.08793e-05	1.78036	up
ENSG00000186951	PPARA	8.57354e-14	1.65776	up
ENSG00000186918	ZNF395	1.51653e-05	1.50342	up
ENSG00000186862	PDZD7	0.000323618	1.47956	up
ENSG00000186854	TRABD2A	3.33887e-05	1.6385	up
ENSG00000186716	BCR	0.00254134	0.613259	up
ENSG00000186654	PRR5	1.41319e-15	2.02379	up
ENSG00000186635	ARAP1	3.05674e-06	0.956407	up
ENSG00000186575	NF2	0.00167689	0.624959	up
ENSG00000186470	BTN3A2	7.36469e-25	2.84429	up
ENSG00000186469	GNG2	1.86748e-17	2.6785	up
ENSG00000186395	KRT10	0.0205851	0.852748	up
ENSG00000186364	NUDT17	0.0220191	0.92166	up
ENSG00000186350	RXRA	2.53422e-06	0.974025	up
ENSG00000186281	GPAT2	0.0103756	1.00817	up
ENSG00000186260	MRTFB	0.00272996	0.713825	up
ENSG00000186222	BLOC1S4	0.00259614	0.880912	up
ENSG00000186212	SOWAHB	0.00591853	0.886207	up
ENSG00000186205	MTARC1	7.47661e-06	0.976778	up
ENSG00000186197	EDARADD	8.79293e-18	3.91952	up
ENSG00000185989	RASA3	3.25545e-15	2.70082	up
ENSG00000185924	RTN4RL1	6.51819e-13	2.23348	up
ENSG00000185920	PTCH1	0.000660484	0.975186	up
ENSG00000185909	KLHDC8B	5.81299e-07	1.44692	up
ENSG00000185896	LAMP1	0.000723878	0.666244	up
ENSG00000185885	IFITM1	0.016646	0.729797	up
ENSG00000185880	TRIM69	0.00266035	1.10671	up
ENSG00000185761	ADAMTSL5	0.000132801	1.02273	up
ENSG00000185745	IFIT1	4.65886e-13	3.06981	up
ENSG00000185737	NRG3	1.05115e-13	4.79416	up
ENSG00000185686	PRAME	6.31394e-05	0.867208	up
ENSG00000185669	SNAI3	0.000565606	1.64951	up
ENSG00000185664	PMEL	0.0148069	0.957532	up
ENSG00000185650	ZFP36L1	1.20037e-05	0.878296	up
ENSG00000185585	OLFML2A	4.58886e-16	2.48995	up
ENSG00000185561	TLCD2	5.25194e-13	1.75139	up
ENSG00000185551	NR2F2	0.00639179	0.614406	up
ENSG00000185504	FAAP100	1.84637e-05	0.976848	up
ENSG00000185499	MUC1	0.000509998	1.04901	up
ENSG00000185483	ROR1	3.53342e-12	3.91229	up
ENSG00000185475	TMEM179B	8.3668e-08	1.30857	up
ENSG00000185467	KPNA7	0.000165959	1.37741	up
ENSG00000185453	ZSWIM9	0.00093687	0.927831	up
ENSG00000185442	FAM174B	0.000193702	1.29529	up
ENSG00000185432	METTL7A	5.423e-32	2.99267	up
ENSG00000185404	SP140L	0.00613937	0.646968	up
ENSG00000185359	HGS	0.00237206	0.606828	up
ENSG00000185345	PRKN	1.13217e-24	5.34352	up
ENSG00000185340	GAS2L1	1.46697e-09	1.33745	up
ENSG00000185339	TCN2	1.60156e-17	2.89715	up
ENSG00000185338	SOCS1	5.17614e-11	3.01023	up
ENSG00000185332	TMEM105	1.51531e-06	1.7875	up
ENSG00000185269	NOTUM	4.48428e-05	1.77632	up
ENSG00000185250	PPIL6	0.0115801	0.962166	up
ENSG00000185245	GP1BA	6.27445e-05	1.36457	up
ENSG00000185189	NRBP2	3.9939e-05	1.08126	up
ENSG00000185187	SIGIRR	0.000633854	0.975911	up
ENSG00000185133	INPP5J	1.34645e-06	1.17127	up
ENSG00000185122	HSF1	0.000400809	0.752691	up
ENSG00000185100	ADSSL1	2.50012e-11	4.06263	up
ENSG00000185046	ANKS1B	0.000266248	1.14893	up
ENSG00000185033	SEMA4B	1.86745e-09	1.33048	up
ENSG00000185022	MAFF	7.12645e-05	0.988286	up
ENSG00000185015	CA13	3.07337e-13	3.24041	up
ENSG00000185000	DGAT1	4.44623e-12	1.63013	up
ENSG00000184985	SORCS2	0.0473138	0.759196	up
ENSG00000184979	USP18	3.49096e-07	1.47623	up
ENSG00000184949	FAM227A	0.00157829	1.19417	up
ENSG00000184939	ZFP90	0.000797509	0.964621	up
ENSG00000184925	LCN12	0.00238172	1.28206	up
ENSG00000184916	JAG2	7.94605e-08	2.15435	up
ENSG00000184898	RBM43	0.000196263	1.01546	up
ENSG00000184857	TMEM186	0.0358696	0.618935	up
ENSG00000184792	OSBP2	1.90757e-30	2.4801	up
ENSG00000184785	SMIM10	1.48786e-07	1.25155	up
ENSG00000184719	RNLS	0.0147203	0.8354	up
ENSG00000184678	HIST2H2BE	2.20938e-25	3.58793	up
ENSG00000184672	RALYL	1.11305e-26	10.1942	up
ENSG00000184619	KRBA2	0.000233322	1.14231	up
ENSG00000184557	SOCS3	9.23874e-41	4.70175	up
ENSG00000184545	DUSP8	0.0124836	0.587007	up
ENSG00000184486	POU3F2	1.09384e-28	6.15711	up
ENSG00000184481	FOXO4	1.65798e-05	1.3388	up
ENSG00000184384	MAML2	1.54769e-06	1.84522	up
ENSG00000184381	PLA2G6	1.03676e-05	1.26338	up
ENSG00000184371	CSF1	2.97773e-08	2.63473	up
ENSG00000184349	EFNA5	3.41432e-35	10.9513	up
ENSG00000184232	OAF	1.05313e-33	2.99871	up
ENSG00000184227	ACOT1	0.0197996	0.844319	up
ENSG00000184160	ADRA2C	0.00205982	0.722368	up
ENSG00000184117	NIPSNAP1	1.5619e-06	0.987917	up
ENSG00000184076	UQCR10	0.000109626	0.813216	up
ENSG00000184056	VPS33B	0.00309721	1.0395	up
ENSG00000183978	COA3	0.000967274	0.781879	up
ENSG00000183971	NPW	0.00203822	1.0363	up
ENSG00000183963	SMTN	3.6861e-05	0.838343	up
ENSG00000183876	ARSI	1.96189e-19	4.36167	up
ENSG00000183864	TOB2	7.3009e-09	1.15889	up
ENSG00000183840	GPR39	8.42334e-13	2.11529	up
ENSG00000183837	PNMA3	0.000170665	1.09228	up
ENSG00000183833	MAATS1	0.00421709	1.17747	up
ENSG00000183826	BTBD9	0.0213649	0.716802	up
ENSG00000183785	TUBA8	2.57741e-05	1.53975	up
ENSG00000183779	ZNF703	1.7133e-08	1.98797	up
ENSG00000183762	KREMEN1	4.54106e-14	1.72718	up
ENSG00000183665	TRMT12	0.00178215	0.858145	up
ENSG00000183655	KLHL25	0.0113015	0.680482	up
ENSG00000183628	DGCR6	3.06647e-05	1.24473	up
ENSG00000183621	ZNF438	0.00623549	0.916631	up
ENSG00000183496	MEX3B	0.0377386	0.641875	up
ENSG00000183486	MX2	8.4923e-10	1.42588	up
ENSG00000183454	GRIN2A	4.65282e-10	2.54395	up
ENSG00000183421	RIPK4	1.70717e-06	1.16043	up
ENSG00000183317	EPHA10	0.0447199	0.755255	up
ENSG00000183307	TMEM121B	0.014449	0.911172	up
ENSG00000183208	GDPGP1	0.00109835	1.1834	up
ENSG00000183196	CHST6	0.0324294	0.862003	up
ENSG00000183172	SMDT1	0.0101381	0.706398	up
ENSG00000183134	PTGDR2	9.82908e-07	1.91168	up
ENSG00000183114	FAM43B	0.0038726	1.13339	up
ENSG00000183111	ARHGEF37	0.00102001	1.34915	up
ENSG00000183077	AFMID	1.06732e-05	1.00366	up
ENSG00000183060	LYSMD4	0.00979448	0.713713	up
ENSG00000183049	CAMK1D	2.68461e-07	1.96598	up
ENSG00000183048	SLC25A10	0.00339368	0.644446	up
ENSG00000183020	AP2A2	0.00143875	0.65076	up
ENSG00000182963	GJC1	0.00105212	0.909221	up
ENSG00000182858	ALG12	0.00102504	0.679238	up
ENSG00000182836	PLCXD3	8.97003e-95	9.08638	up
ENSG00000182809	CRIP2	0.000625833	1.26264	up
ENSG00000182791	CCDC87	5.38317e-05	1.9385	up
ENSG00000182752	PAPPA	4.22583e-05	1.00923	up
ENSG00000182704	TSKU	9.80544e-05	0.9548	up
ENSG00000182612	TSPAN10	8.49971e-05	1.81609	up
ENSG00000182606	TRAK1	8.23796e-08	1.04942	up
ENSG00000182600	SNORC	8.88735e-08	2.20372	up
ENSG00000182568	SATB1	3.17717e-13	1.80361	up
ENSG00000182541	LIMK2	1.6306e-06	0.97586	up
ENSG00000182534	MXRA7	8.12703e-07	1.32707	up
ENSG00000182511	FES	1.0563e-08	1.53672	up
ENSG00000182473	EXOC7	1.02989e-06	0.987762	up
ENSG00000182472	CAPN12	0.000604154	1.2425	up
ENSG00000182463	TSHZ2	0.000325754	1.11052	up
ENSG00000182446	NPLOC4	0.00126273	0.645466	up
ENSG00000182379	NXPH4	0.00347022	0.814176	up
ENSG00000182327	GLTPD2	1.99065e-18	2.06962	up
ENSG00000182326	C1S	1.92756e-30	2.64096	up
ENSG00000182307	C8orf33	2.48202e-06	0.964591	up
ENSG00000182208	MOB2	0.0110238	0.67423	up
ENSG00000182197	EXT1	1.59051e-05	0.859651	up
ENSG00000182179	UBA7	5.69335e-23	4.40311	up
ENSG00000182162	P2RY8	8.34656e-05	1.1519	up
ENSG00000182134	TDRKH	0.00726712	0.80591	up
ENSG00000182054	IDH2	9.27359e-05	0.813164	up
ENSG00000182022	CHST15	1.75598e-11	3.43133	up
ENSG00000181894	ZNF329	0.000766039	0.875022	up
ENSG00000181885	CLDN7	5.55362e-13	2.40131	up
ENSG00000181754	AMIGO1	7.93053e-05	1.67018	up
ENSG00000181751	C5orf30	0.00493624	0.682105	up
ENSG00000181666	HKR1	0.00115672	0.768768	up
ENSG00000181638	ZFP41	0.022346	0.619604	up
ENSG00000181541	MAB21L2	6.10742e-05	1.92395	up
ENSG00000181523	SGSH	1.58797e-08	1.40116	up
ENSG00000181513	ACBD4	0.00686443	0.811903	up
ENSG00000181408	UTS2R	2.03109e-06	1.70999	up
ENSG00000181396	OGFOD3	0.00643613	0.638201	up
ENSG00000181218	HIST3H2A	3.57499e-09	1.92356	up
ENSG00000181135	ZNF707	0.00763005	0.739349	up
ENSG00000181104	F2R	1.97743e-24	2.44132	up
ENSG00000181045	SLC26A11	1.38863e-08	1.43376	up
ENSG00000181038	METTL23	1.0705e-05	1.19939	up
ENSG00000181029	TRAPPC5	1.71006e-05	1.18335	up
ENSG00000180979	LRRC57	9.42195e-05	0.950386	up
ENSG00000180917	CMTR2	0.0347515	0.657179	up
ENSG00000180901	KCTD2	2.8266e-06	1.05108	up
ENSG00000180815	MAP3K15	0.0480596	0.698971	up
ENSG00000180767	CHST13	3.24565e-12	1.63745	up
ENSG00000180758	GPR157	1.55384e-07	1.27357	up
ENSG00000180694	TMEM64	3.3022e-06	1.12113	up
ENSG00000180596	HIST1H2BC	0.000272218	1.69055	up
ENSG00000180573	HIST1H2AC	5.2771e-49	3.80206	up
ENSG00000180425	C11orf71	0.000590566	1.13729	up
ENSG00000180340	FZD2	0.0127856	0.720011	up
ENSG00000180263	FGD6	3.77053e-07	1.45375	up
ENSG00000180185	FAHD1	2.80829e-08	1.18527	up
ENSG00000180089	TMEM86B	2.16974e-43	3.08116	up
ENSG00000180061	TMEM150B	5.42043e-05	1.38694	up
ENSG00000179913	B3GNT3	1.42526e-05	1.02364	up
ENSG00000179886	TIGD5	0.00699883	0.751998	up
ENSG00000179832	MROH1	0.00315702	0.623619	up
ENSG00000179761	PIPOX	3.83363e-20	4.29267	up
ENSG00000179750	APOBEC3B	0.000352789	1.11031	up
ENSG00000179698	WDR97	0.036621	0.836765	up
ENSG00000179627	ZBTB42	0.00888395	0.83965	up
ENSG00000179604	CDC42EP4	3.76252e-09	1.20083	up
ENSG00000179588	ZFPM1	0.000710222	0.77412	up
ENSG00000179532	DNHD1	0.000842872	0.79023	up
ENSG00000179528	LBX2	8.87825e-07	1.72742	up
ENSG00000179526	SHARPIN	1.71573e-08	1.33059	up
ENSG00000179476	C14orf28	0.010384	1.05147	up
ENSG00000179403	VWA1	0.000202715	0.793161	up
ENSG00000179399	GPC5	0.00767701	0.923152	up
ENSG00000179314	WSCD1	9.13364e-07	1.32804	up
ENSG00000179292	TMEM151A	6.74301e-14	1.76838	up
ENSG00000179242	CDH4	1.00035e-06	1.85985	up
ENSG00000179241	LDLRAD3	0.0005565	1.29114	up
ENSG00000179094	PER1	0.00919646	0.606287	up
ENSG00000179091	CYC1	0.00138864	0.677066	up
ENSG00000179085	DPM3	0.0142275	0.83436	up
ENSG00000178996	SNX18	7.16335e-09	1.37764	up
ENSG00000178974	FBXO34	0.00056368	0.712993	up
ENSG00000178927	CYBC1	2.94899e-05	0.943912	up
ENSG00000178828	RNF186	8.67744e-21	9.47287	up
ENSG00000178814	OPLAH	2.57367e-19	2.02148	up
ENSG00000178802	MPI	0.0101808	0.678325	up
ENSG00000178773	CPNE7	0.00267781	1.19588	up
ENSG00000178764	ZHX2	6.33517e-20	1.91276	up
ENSG00000178741	COX5A	0.000102352	0.798163	up
ENSG00000178719	GRINA	0.000410413	0.711004	up
ENSG00000178700	DHFR2	0.00568198	0.723639	up
ENSG00000178685	PARP10	3.26825e-16	2.88546	up
ENSG00000178665	ZNF713	0.000136651	1.26708	up
ENSG00000178662	CSRNP3	0.0199628	1.06042	up
ENSG00000178573	MAF	4.771e-19	1.92574	up
ENSG00000178537	SLC25A20	1.72758e-12	1.5242	up
ENSG00000178467	P4HTM	2.19109e-05	1.81424	up
ENSG00000178381	ZFAND2A	0.00665368	0.61698	up
ENSG00000178301	AQP11	0.000237074	1.21006	up
ENSG00000178297	TMPRSS9	4.70725e-06	1.25132	up
ENSG00000178252	WDR6	0.00118215	0.642493	up
ENSG00000178209	PLEC	7.09507e-09	1.14258	up
ENSG00000178201	VN1R1	0.000291093	1.6321	up
ENSG00000178199	ZC3H12D	1.33144e-09	3.12612	up
ENSG00000178149	DALRD3	3.26815e-08	1.37796	up
ENSG00000178104	PDE4DIP	1.44653e-05	0.937492	up
ENSG00000178096	BOLA1	0.00812084	0.751829	up
ENSG00000178093	TSSK6	0.0355396	0.730584	up
ENSG00000178078	STAP2	7.87516e-29	4.46388	up
ENSG00000178057	NDUFAF3	0.000135179	0.852412	up
ENSG00000178053	MLF1	0.00470654	1.43087	up
ENSG00000178038	ALS2CL	1.32514e-05	1.25919	up
ENSG00000178026	LRRC75B	1.12434e-07	1.99713	up
ENSG00000177989	ODF3B	4.39509e-11	3.3382	up
ENSG00000177885	GRB2	9.53095e-06	0.871465	up
ENSG00000177854	TMEM187	0.0465124	0.676736	up
ENSG00000177732	SOX12	0.00163785	0.65422	up
ENSG00000177728	TMEM94	5.74366e-07	1.02068	up
ENSG00000177697	CD151	0.00409524	0.618279	up
ENSG00000177685	CRACR2B	0.00980456	0.757361	up
ENSG00000177674	AGTRAP	0.0194128	0.605653	up
ENSG00000177666	PNPLA2	1.0024e-08	1.17228	up
ENSG00000177628	GBA	1.04899e-06	0.991073	up
ENSG00000177613	CSTF2T	0.000608329	0.774549	up
ENSG00000177459	ERICH5	1.03237e-19	3.0504	up
ENSG00000177427	MIEF2	0.00521132	0.723373	up
ENSG00000177426	TGIF1	0.000411834	0.710307	up
ENSG00000177352	CCDC71	0.000128621	0.93262	up
ENSG00000177303	CASKIN2	9.31555e-06	0.959791	up
ENSG00000177239	MAN1B1	1.62381e-07	1.08869	up
ENSG00000177169	ULK1	4.87839e-16	1.65357	up
ENSG00000177156	TALDO1	0.00152264	0.686897	up
ENSG00000177106	EPS8L2	0.00229217	0.609063	up
ENSG00000177098	SCN4B	4.88496e-08	2.82423	up
ENSG00000177045	SIX5	0.00359736	0.701769	up
ENSG00000177042	TMEM80	0.0263435	0.592695	up
ENSG00000177030	DEAF1	2.95998e-05	0.930353	up
ENSG00000177000	MTHFR	0.000103841	0.910867	up
ENSG00000176978	DPP7	2.24193e-08	1.28565	up
ENSG00000176973	FAM89B	0.000260565	0.963666	up
ENSG00000176945	MUC20	3.38828e-07	2.32611	up
ENSG00000176919	C8G	1.35462e-10	2.55578	up
ENSG00000176909	MAMSTR	1.93042e-05	1.46201	up
ENSG00000176845	METRNL	1.92619e-07	1.51963	up
ENSG00000176834	VSIG10	9.9906e-07	1.14003	up
ENSG00000176720	BOK	1.41216e-23	2.80572	up
ENSG00000176533	GNG7	4.51719e-07	1.45188	up
ENSG00000176532	PRR15	2.37406e-11	1.75501	up
ENSG00000176485	PLA2G16	6.28977e-22	1.92071	up
ENSG00000176399	DMRTA1	0.00169248	1.08373	up
ENSG00000176393	RNPEP	1.33449e-06	1.02691	up
ENSG00000176371	ZSCAN2	3.28254e-05	0.984584	up
ENSG00000176248	ANAPC2	0.000230332	0.761417	up
ENSG00000176170	SPHK1	1.67667e-06	1.26697	up
ENSG00000176153	GPX2	8.37525e-12	1.47337	up
ENSG00000176108	CHMP6	0.00626792	0.696661	up
ENSG00000176058	TPRN	0.000178205	0.906167	up
ENSG00000176046	NUPR1	3.39383e-05	0.835045	up
ENSG00000175984	DENND2C	1.00745e-15	3.08833	up
ENSG00000175938	ORAI3	5.84192e-12	1.97719	up
ENSG00000175928	LRRN1	9.18188e-06	1.67139	up
ENSG00000175899	A2M	6.45416e-22	1.91828	up
ENSG00000175894	TSPEAR	0.0152796	0.96814	up
ENSG00000175806	MSRA	0.000429719	1.17194	up
ENSG00000175727	MLXIP	0.00359229	0.591577	up
ENSG00000175701	MTLN	0.00683154	0.800749	up
ENSG00000175662	TOM1L2	3.87469e-09	1.22271	up
ENSG00000175602	CCDC85B	6.14574e-05	1.32633	up
ENSG00000175591	P2RY2	1.44663e-05	1.4075	up
ENSG00000175573	C11orf68	1.56125e-07	1.41102	up
ENSG00000175550	DRAP1	0.00550271	0.640864	up
ENSG00000175538	KCNE3	0.0477197	0.725718	up
ENSG00000175482	POLD4	7.54128e-09	1.34023	up
ENSG00000175471	MCTP1	0.000844225	1.43734	up
ENSG00000175416	CLTB	0.000215457	0.771871	up
ENSG00000175311	ANKS4B	0.00218629	0.678408	up
ENSG00000175309	PHYKPL	1.03976e-05	1.08345	up
ENSG00000175155	YPEL2	4.49964e-09	1.39011	up
ENSG00000175137	SH3BP5L	0.00100654	0.666431	up
ENSG00000175115	PACS1	1.08707e-05	0.856856	up
ENSG00000174945	AMZ1	5.12153e-09	2.71519	up
ENSG00000174939	ASPHD1	1.07193e-08	1.65329	up
ENSG00000174938	SEZ6L2	5.17721e-19	2.03128	up
ENSG00000174851	YIF1A	0.000606752	0.734613	up
ENSG00000174791	RIN1	3.43542e-12	1.96747	up
ENSG00000174705	SH3PXD2B	2.72305e-08	1.20092	up
ENSG00000174672	BRSK2	3.68377e-06	1.70566	up
ENSG00000174669	SLC29A2	3.19698e-06	0.938412	up
ENSG00000174607	UGT8	0.000334023	1.06024	up
ENSG00000174586	ZNF497	0.0365714	0.707717	up
ENSG00000174567	GOLT1A	0.000557382	0.957114	up
ENSG00000174483	BBS1	2.92434e-08	1.21341	up
ENSG00000174428	GTF2IRD2B	0.000314233	0.981847	up
ENSG00000174370	C11orf45	9.53772e-05	1.3947	up
ENSG00000174292	TNK1	0.0165797	0.651589	up
ENSG00000174151	CYB561D1	0.0089406	0.720908	up
ENSG00000173992	CCS	5.19514e-06	0.944248	up
ENSG00000173918	C1QTNF1	1.91512e-10	2.1316	up
ENSG00000173894	CBX2	0.000135681	0.779506	up
ENSG00000173821	RNF213	2.99204e-09	1.15883	up
ENSG00000173818	ENDOV	0.000686987	1.04717	up
ENSG00000173786	CNP	2.01011e-06	1.03558	up
ENSG00000173762	CD7	6.17723e-05	0.92917	up
ENSG00000173702	MUC13	1.02766e-77	5.54751	up
ENSG00000173614	NMNAT1	0.0179459	0.606579	up
ENSG00000173597	SULT1B1	0.00145783	1.35086	up
ENSG00000173581	CCDC106	1.6568e-14	2.38009	up
ENSG00000173548	SNX33	0.0051117	0.610965	up
ENSG00000173531	MST1	8.84108e-16	2.07495	up
ENSG00000173511	VEGFB	1.09861e-06	1.3121	up
ENSG00000173482	PTPRM	0.00224329	0.626358	up
ENSG00000173442	EHBP1L1	6.13691e-06	1.02337	up
ENSG00000173402	DAG1	0.000159354	0.746551	up
ENSG00000173334	TRIB1	1.60026e-13	1.53314	up
ENSG00000173327	MAP3K11	3.31059e-08	1.14057	up
ENSG00000173262	SLC2A14	0.00352447	1.02359	up
ENSG00000173237	C11orf86	1.77043e-05	2.12518	up
ENSG00000173221	GLRX	8.9522e-05	0.913122	up
ENSG00000173193	PARP14	0.00119962	0.921814	up
ENSG00000173171	MTX1	0.00345911	0.63715	up
ENSG00000173153	ESRRA	0.00353607	0.651465	up
ENSG00000173137	ADCK5	6.92505e-10	1.55543	up
ENSG00000173068	BNC2	5.79098e-09	2.50336	up
ENSG00000173064	HECTD4	0.000149275	0.765045	up
ENSG00000173039	RELA	0.00246992	0.629208	up
ENSG00000172995	ARPP21	0.00697023	0.98892	up
ENSG00000172992	DCAKD	0.0139281	0.689221	up
ENSG00000172986	GXYLT2	8.3578e-11	3.14662	up
ENSG00000172955	ADH6	1.29227e-25	3.41328	up
ENSG00000172935	MRGPRF	2.18314e-07	2.37566	up
ENSG00000172893	DHCR7	3.4686e-08	1.18071	up
ENSG00000172889	EGFL7	2.56692e-11	1.49639	up
ENSG00000172831	CES2	0.000343874	0.763487	up
ENSG00000172830	SSH3	3.96221e-06	0.938896	up
ENSG00000172794	RAB37	2.57285e-17	2.61547	up
ENSG00000172771	EFCAB12	7.58438e-06	1.64295	up
ENSG00000172638	EFEMP2	1.17314e-06	1.64625	up
ENSG00000172602	RND1	8.80223e-21	2.37191	up
ENSG00000172497	ACOT12	5.80134e-12	1.92981	up
ENSG00000172465	TCEAL1	0.0135719	0.667189	up
ENSG00000172340	SUCLG2	2.54976e-11	1.45356	up
ENSG00000172296	SPTLC3	9.17917e-14	1.88563	up
ENSG00000172273	HINFP	0.0107275	0.660975	up
ENSG00000172159	FRMD3	0.0037407	0.887082	up
ENSG00000172081	MOB3A	0.000126823	0.903472	up
ENSG00000172057	ORMDL3	3.96108e-05	0.900933	up
ENSG00000172053	QARS	0.000312705	0.737263	up
ENSG00000172046	USP19	4.81036e-06	0.922984	up
ENSG00000172037	LAMB2	3.39111e-11	1.3509	up
ENSG00000172006	ZNF554	0.000306412	1.37342	up
ENSG00000171962	DRC3	0.0197158	0.755537	up
ENSG00000171943	SRGAP2C	0.00264127	0.726501	up
ENSG00000171914	TLN2	0.00100362	0.716308	up
ENSG00000171861	MRM3	0.0121887	0.600712	up
ENSG00000171843	MLLT3	0.0279583	0.684902	up
ENSG00000171840	NINJ2	0.0377321	0.650802	up
ENSG00000171766	GATM	0.00354793	0.653419	up
ENSG00000171763	SPATA5L1	0.00540204	0.646053	up
ENSG00000171759	PAH	1.6434e-13	1.70402	up
ENSG00000171729	TMEM51	2.97995e-18	2.83249	up
ENSG00000171703	TCEA2	5.50298e-06	1.58212	up
ENSG00000171649	ZIK1	5.92577e-05	1.39738	up
ENSG00000171631	P2RY6	4.49968e-05	1.55819	up
ENSG00000171621	SPSB1	5.57421e-39	2.90641	up
ENSG00000171608	PIK3CD	3.90946e-20	2.80012	up
ENSG00000171606	ZNF274	0.00279741	0.627698	up
ENSG00000171517	LPAR3	0.00113508	0.914661	up
ENSG00000171462	DLK2	0.0330401	0.818243	up
ENSG00000171456	ASXL1	0.000316983	0.69822	up
ENSG00000171428	NAT1	0.000316747	0.818079	up
ENSG00000171408	PDE7B	3.15184e-28	4.66838	up
ENSG00000171310	CHST11	1.52206e-10	2.45588	up
ENSG00000171303	KCNK3	1.71472e-23	5.31526	up
ENSG00000171302	CANT1	1.58654e-05	0.912045	up
ENSG00000171298	GAA	5.13311e-13	1.48769	up
ENSG00000171236	LRG1	0.000641914	0.833952	up
ENSG00000171234	UGT2B7	5.04115e-09	2.41775	up
ENSG00000171227	TMEM37	2.60674e-22	2.05678	up
ENSG00000171223	JUNB	1.10315e-05	0.920798	up
ENSG00000171222	SCAND1	0.000203249	0.832873	up
ENSG00000171208	NETO2	0.000279175	1.0868	up
ENSG00000171174	RBKS	3.13137e-06	1.48028	up
ENSG00000171159	C9orf16	7.12384e-07	1.33258	up
ENSG00000171132	PRKCE	4.65059e-13	1.8931	up
ENSG00000171067	C11orf24	0.000342732	0.711959	up
ENSG00000171045	TSNARE1	3.21705e-21	4.43256	up
ENSG00000171033	PKIA	1.17448e-22	3.76311	up
ENSG00000171004	HS6ST2	0.000789898	0.824721	up
ENSG00000170989	S1PR1	3.25323e-14	2.35739	up
ENSG00000170955	CAVIN3	3.00209e-10	3.30634	up
ENSG00000170927	PKHD1	2.35875e-05	1.34909	up
ENSG00000170921	TANC2	0.000296357	1.36885	up
ENSG00000170906	NDUFA3	0.0304649	0.58644	up
ENSG00000170899	GSTA4	0.000352586	0.876403	up
ENSG00000170873	MTSS1	1.87576e-19	2.08645	up
ENSG00000170745	KCNS3	0.000426231	1.76753	up
ENSG00000170667	RASA4B	0.00081057	1.19524	up
ENSG00000170634	ACYP2	0.00412342	0.804283	up
ENSG00000170619	COMMD5	0.0139683	0.608809	up
ENSG00000170604	IRF2BP1	0.00576462	0.612499	up
ENSG00000170581	STAT2	5.49131e-07	1.0839	up
ENSG00000170558	CDH2	3.85479e-34	2.49023	up
ENSG00000170545	SMAGP	0.0425712	0.629239	up
ENSG00000170525	PFKFB3	1.49205e-08	1.13652	up
ENSG00000170498	KISS1	2.58035e-05	1.83037	up
ENSG00000170482	SLC23A1	2.17333e-05	1.57228	up
ENSG00000170439	METTL7B	0.000274346	1.05853	up
ENSG00000170430	MGMT	3.44979e-05	1.02027	up
ENSG00000170417	TMEM182	0.0201481	0.748571	up
ENSG00000170385	SLC30A1	2.29206e-06	1.01564	up
ENSG00000170379	TCAF2	0.00299718	1.10951	up
ENSG00000170296	GABARAP	0.00310747	0.629767	up
ENSG00000170271	FAXDC2	2.04608e-06	1.15737	up
ENSG00000170266	GLB1	0.000253049	0.748001	up
ENSG00000170222	ADPRM	0.0407614	0.670218	up
ENSG00000170214	ADRA1B	4.08075e-19	9.15308	up
ENSG00000170190	SLC16A5	0.00407366	0.681441	up
ENSG00000170175	CHRNB1	0.00538354	0.802905	up
ENSG00000170153	RNF150	4.09979e-07	2.09818	up
ENSG00000170145	SIK2	9.4638e-07	0.995874	up
ENSG00000170099	SERPINA6	6.64801e-32	2.85163	up
ENSG00000170004	CHD3	7.28771e-06	0.876187	up
ENSG00000169994	MYO7B	9.59519e-25	10.2438	up
ENSG00000169991	IFFO2	2.25179e-21	1.9487	up
ENSG00000169964	TMEM42	0.00172969	1.13855	up
ENSG00000169957	ZNF768	0.00371222	0.59735	up
ENSG00000169955	ZNF747	0.0263711	0.622647	up
ENSG00000169925	BRD3	3.89349e-06	0.929987	up
ENSG00000169905	TOR1AIP2	0.00361846	0.611809	up
ENSG00000169903	TM4SF4	4.02465e-87	5.80322	up
ENSG00000169902	TPST1	1.83222e-05	0.967086	up
ENSG00000169860	P2RY1	0.0022926	1.32208	up
ENSG00000169856	ONECUT1	8.47456e-05	0.922097	up
ENSG00000169855	ROBO1	3.57766e-09	1.26062	up
ENSG00000169851	PCDH7	3.09545e-36	3.21304	up
ENSG00000169814	BTD	0.00410201	0.599604	up
ENSG00000169758	TMEM266	0.000309325	1.68318	up
ENSG00000169752	NRG4	1.37e-09	2.90651	up
ENSG00000169738	DCXR	0.00291529	0.72875	up
ENSG00000169733	RFNG	3.48174e-06	1.22469	up
ENSG00000169727	GPS1	0.00286265	0.632437	up
ENSG00000169715	MT1E	0.00365246	0.906216	up
ENSG00000169692	AGPAT2	1.31587e-07	1.13204	up
ENSG00000169683	LRRC45	0.000201981	0.847786	up
ENSG00000169641	LUZP1	3.40076e-05	0.868399	up
ENSG00000169609	C15orf40	0.000538059	0.887842	up
ENSG00000169562	GJB1	4.98183e-06	1.24634	up
ENSG00000169554	ZEB2	6.41448e-49	5.93774	up
ENSG00000169551	CT55	5.39927e-26	5.87263	up
ENSG00000169548	ZNF280A	0.0481372	0.802009	up
ENSG00000169499	PLEKHA2	0.000175272	0.826888	up
ENSG00000169252	ADRB2	2.36696e-15	3.61461	up
ENSG00000169242	EFNA1	2.53001e-09	1.26407	up
ENSG00000169239	CA5B	5.4552e-08	1.21255	up
ENSG00000169231	THBS3	2.23706e-20	2.50077	up
ENSG00000169220	RGS14	1.32942e-10	1.57881	up
ENSG00000169184	MN1	8.46827e-10	1.33154	up
ENSG00000169129	AFAP1L2	4.12308e-21	2.77194	up
ENSG00000169116	PARM1	0.000189406	0.90375	up
ENSG00000169031	COL4A3	1.23546e-12	2.34625	up
ENSG00000169026	SLC49A3	0.000360814	1.43018	up
ENSG00000168994	PXDC1	1.26595e-08	1.19976	up
ENSG00000168970	JMJD7-PLA2G4B	0.00363045	1.62591	up
ENSG00000168952	STXBP6	0.000642487	0.949052	up
ENSG00000168936	TMEM129	0.0138347	0.587725	up
ENSG00000168913	ENHO	0.00151918	1.45371	up
ENSG00000168904	LRRC28	0.00179612	0.769609	up
ENSG00000168874	ATOH8	0.000254682	1.0854	up
ENSG00000168785	TSPAN5	0.0440751	0.716327	up
ENSG00000168772	CXXC4	0.00197278	1.18917	up
ENSG00000168765	GSTM4	7.86169e-10	1.43296	up
ENSG00000168743	NPNT	1.62316e-24	2.55272	up
ENSG00000168734	PKIG	0.00134556	0.881441	up
ENSG00000168675	LDLRAD4	0.0201259	1.06658	up
ENSG00000168661	ZNF30	0.0266969	0.814194	up
ENSG00000168610	STAT3	5.14775e-17	1.72217	up
ENSG00000168591	TMUB2	1.99175e-05	1.02462	up
ENSG00000168569	TMEM223	0.00584068	0.712122	up
ENSG00000168542	COL3A1	1.69502e-14	2.70473	up
ENSG00000168528	SERINC2	0.000123646	0.812127	up
ENSG00000168517	HEXIM2	0.0400959	0.662587	up
ENSG00000168477	TNXB	7.78978e-09	2.41031	up
ENSG00000168461	RAB31	1.37644e-05	0.974161	up
ENSG00000168394	TAP1	2.58323e-09	1.71427	up
ENSG00000168310	IRF2	7.90408e-07	1.32392	up
ENSG00000168264	IRF2BP2	6.36479e-05	0.790257	up
ENSG00000168237	GLYCTK	2.64228e-24	2.27282	up
ENSG00000168234	TTC39C	2.48667e-06	1.02098	up
ENSG00000168209	DDIT4	2.90988e-05	1.07391	up
ENSG00000168159	RNF187	0.000194171	0.795775	up
ENSG00000168079	SCARA5	1.18597e-21	4.9421	up
ENSG00000168071	CCDC88B	6.60575e-05	1.82444	up
ENSG00000168067	MAP4K2	2.90124e-06	1.10618	up
ENSG00000168040	FADD	0.000222704	0.811651	up
ENSG00000168026	TTC21A	0.00205599	1.13468	up
ENSG00000167996	FTH1	2.00154e-13	1.47492	up
ENSG00000167995	BEST1	6.48296e-33	9.35527	up
ENSG00000167994	RAB3IL1	1.54985e-07	1.32976	up
ENSG00000167992	VWCE	2.39158e-12	3.20495	up
ENSG00000167985	SDHAF2	7.02917e-05	0.825539	up
ENSG00000167972	ABCA3	3.4889e-06	1.77926	up
ENSG00000167969	ECI1	3.14688e-05	1.02228	up
ENSG00000167965	MLST8	0.000490867	0.745619	up
ENSG00000167964	RAB26	5.27483e-16	3.47699	up
ENSG00000167930	FAM234A	8.99819e-06	0.928783	up
ENSG00000167925	GHDC	0.00647401	0.717844	up
ENSG00000167920	TMEM99	0.000326203	1.34057	up
ENSG00000167895	TMC8	1.44428e-09	3.09471	up
ENSG00000167863	ATP5PD	8.08918e-06	0.923177	up
ENSG00000167861	HID1	0.000156303	0.801909	up
ENSG00000167799	NUDT8	3.17536e-05	1.3461	up
ENSG00000167792	NDUFV1	2.84706e-06	0.977995	up
ENSG00000167780	SOAT2	0.000557223	1.37915	up
ENSG00000167779	IGFBP6	4.31768e-13	4.05366	up
ENSG00000167772	ANGPTL4	1.19141e-30	3.73382	up
ENSG00000167767	KRT80	5.45093e-08	2.16406	up
ENSG00000167733	HSD11B1L	2.59794e-07	1.99872	up
ENSG00000167716	WDR81	7.47598e-05	0.85213	up
ENSG00000167711	SERPINF2	5.89004e-45	3.20903	up
ENSG00000167705	RILP	3.40831e-09	1.92909	up
ENSG00000167703	SLC43A2	0.00590742	1.00585	up
ENSG00000167702	KIFC2	0.0106201	0.62768	up
ENSG00000167701	GPT	1.2012e-05	1.72022	up
ENSG00000167700	MFSD3	2.46727e-13	1.92552	up
ENSG00000167699	GLOD4	0.00158122	0.661248	up
ENSG00000167685	ZNF444	0.00263792	0.636613	up
ENSG00000167676	PLIN4	0.00848425	0.78825	up
ENSG00000167671	UBXN6	0.00113417	0.699073	up
ENSG00000167657	DAPK3	0.000354512	0.743295	up
ENSG00000167646	DNAAF3	3.18303e-07	2.39526	up
ENSG00000167644	C19orf33	0.000272803	1.15379	up
ENSG00000167608	TMC4	6.76796e-05	1.59302	up
ENSG00000167601	AXL	1.52347e-26	6.08867	up
ENSG00000167600	CYP2S1	1.47042e-08	1.65174	up
ENSG00000167578	RAB4B	0.0170049	0.706128	up
ENSG00000167555	ZNF528	8.09811e-15	2.79794	up
ENSG00000167554	ZNF610	6.27103e-12	3.49409	up
ENSG00000167535	CACNB3	1.30913e-06	1.74031	up
ENSG00000167528	ZNF641	0.000422061	1.25261	up
ENSG00000167515	TRAPPC2L	0.000831799	0.730012	up
ENSG00000167508	MVD	0.000415679	0.774224	up
ENSG00000167468	GPX4	0.000660667	0.733491	up
ENSG00000167434	CA4	1.50633e-22	3.94073	up
ENSG00000167395	ZNF646	0.00201175	0.670237	up
ENSG00000167363	FN3K	1.01707e-08	1.62888	up
ENSG00000167333	TRIM68	0.0134231	0.633757	up
ENSG00000167323	STIM1	0.000770826	0.694442	up
ENSG00000167315	ACAA2	1.08311e-06	0.983907	up
ENSG00000167291	TBC1D16	2.03705e-13	1.50485	up
ENSG00000167280	ENGASE	8.79202e-06	1.17456	up
ENSG00000167244	IGF2	0.000221347	0.728075	up
ENSG00000167191	GPRC5B	1.44195e-08	1.10335	up
ENSG00000167183	PRR15L	5.36511e-36	5.13052	up
ENSG00000167173	C15orf39	0.00010224	0.82586	up
ENSG00000167123	CERCAM	3.0796e-20	2.42564	up
ENSG00000167114	SLC27A4	6.44422e-06	1.06067	up
ENSG00000167107	ACSF2	0.000148191	0.845947	up
ENSG00000167106	FAM102A	1.35585e-07	1.16989	up
ENSG00000167105	TMEM92	5.62733e-07	2.31741	up
ENSG00000167081	PBX3	0.027425	0.649376	up
ENSG00000167080	B4GALNT2	0.0118694	0.986186	up
ENSG00000167074	TEF	8.14326e-09	1.47712	up
ENSG00000167065	DUSP18	1.234e-07	1.59282	up
ENSG00000167014	TERB2	3.60244e-08	1.94166	up
ENSG00000166949	SMAD3	0.000191471	0.745587	up
ENSG00000166887	VPS39	1.13294e-08	1.14018	up
ENSG00000166825	ANPEP	1.41179e-22	1.99391	up
ENSG00000166821	PEX11A	3.42691e-08	1.60299	up
ENSG00000166819	PLIN1	1.41678e-05	1.69379	up
ENSG00000166816	LDHD	3.61376e-12	3.53919	up
ENSG00000166797	CIAO2A	2.80548e-06	1.00601	up
ENSG00000166783	MARF1	8.86706e-05	0.784032	up
ENSG00000166780	C16orf45	8.83723e-18	4.30647	up
ENSG00000166741	NNMT	9.66344e-60	5.15398	up
ENSG00000166716	ZNF592	0.000445564	0.753758	up
ENSG00000166710	B2M	1.74256e-11	1.30407	up
ENSG00000166689	PLEKHA7	2.0387e-12	1.39652	up
ENSG00000166473	PKD1L2	6.06412e-05	2.15434	up
ENSG00000166452	AKIP1	0.00334432	0.67539	up
ENSG00000166446	CDYL2	0.00446921	0.982666	up
ENSG00000166444	ST5	1.39902e-06	0.967323	up
ENSG00000166401	SERPINB8	7.24797e-09	2.50888	up
ENSG00000166387	PPFIBP2	0.000576231	0.736345	up
ENSG00000166352	C11orf74	0.00540017	0.829789	up
ENSG00000166349	RAG1	0.0482093	0.727651	up
ENSG00000166347	CYB5A	2.22289e-14	1.7682	up
ENSG00000166341	DCHS1	0.000188822	0.975032	up
ENSG00000166340	TPP1	4.98741e-06	0.880784	up
ENSG00000166333	ILK	0.00436508	0.599636	up
ENSG00000166326	TRIM44	9.91058e-16	1.82853	up
ENSG00000166313	APBB1	3.40384e-05	0.918087	up
ENSG00000166311	SMPD1	0.000112849	0.853387	up
ENSG00000166289	PLEKHF1	0.0118189	1.01562	up
ENSG00000166278	C2	3.91975e-09	1.39275	up
ENSG00000166257	SCN3B	0.0158732	0.847755	up
ENSG00000166199	ALKBH3	0.00311746	0.924082	up
ENSG00000166173	LARP6	7.21272e-07	1.34014	up
ENSG00000166148	AVPR1A	4.00133e-13	2.8731	up
ENSG00000166140	ZFYVE19	1.4647e-05	1.082	up
ENSG00000166126	AMN	1.31822e-09	1.86143	up
ENSG00000166106	ADAMTS15	8.6066e-78	10.0012	up
ENSG00000166073	GPR176	0.000104112	1.32732	up
ENSG00000166046	TCP11L2	5.24643e-08	2.24686	up
ENSG00000166035	LIPC	0.000755368	0.658584	up
ENSG00000166016	ABTB2	2.14195e-13	2.16874	up
ENSG00000165959	CLMN	0.00412707	0.693047	up
ENSG00000165923	AGBL2	2.32647e-10	2.41271	up
ENSG00000165915	SLC39A13	0.0005301	0.832387	up
ENSG00000165886	UBTD1	0.000408799	1.04725	up
ENSG00000165868	HSPA12A	1.12358e-12	2.08828	up
ENSG00000165861	ZFYVE1	5.43564e-08	1.43398	up
ENSG00000165828	PRAP1	9.50312e-08	2.67099	up
ENSG00000165802	NSMF	0.000357254	0.746013	up
ENSG00000165801	ARHGEF40	4.12956e-07	1.20097	up
ENSG00000165795	NDRG2	1.59932e-06	1.2385	up
ENSG00000165752	STK32C	0.0251837	0.704403	up
ENSG00000165716	DIPK1B	0.000912786	0.756139	up
ENSG00000165699	TSC1	0.000723172	0.710147	up
ENSG00000165698	SPACA9	8.77589e-05	1.5502	up
ENSG00000165655	ZNF503	1.2894e-23	3.3039	up
ENSG00000165626	BEND7	1.74736e-07	2.42208	up
ENSG00000165556	CDX2	6.97477e-21	2.25387	up
ENSG00000165548	TMEM63C	5.50411e-06	2.06736	up
ENSG00000165516	KLHDC2	3.92232e-06	0.958693	up
ENSG00000165507	DEPP1	2.32185e-09	1.46717	up
ENSG00000165475	CRYL1	6.07202e-22	2.33333	up
ENSG00000165471	MBL2	0.00450857	0.876574	up
ENSG00000165443	PHYHIPL	1.12465e-26	2.7665	up
ENSG00000165434	PGM2L1	9.7527e-07	1.63218	up
ENSG00000165406	MARCHF8	8.72948e-07	1.02522	up
ENSG00000165376	CLDN2	0.000754717	1.52673	up
ENSG00000165312	OTUD1	1.16552e-11	1.62148	up
ENSG00000165269	AQP7	8.72664e-13	2.69104	up
ENSG00000165233	CARD19	0.0266697	0.631153	up
ENSG00000165185	KIAA1958	0.000799329	0.868745	up
ENSG00000165171	METTL27	0.042179	0.82759	up
ENSG00000165152	TMEM246	1.97422e-06	1.14856	up
ENSG00000165140	FBP1	1.38294e-20	3.05743	up
ENSG00000165138	ANKS6	0.00494071	0.647194	up
ENSG00000165092	ALDH1A1	4.7083e-07	1.0432	up
ENSG00000165006	UBAP1	6.86226e-07	1.04367	up
ENSG00000164983	TMEM65	0.00354892	0.701347	up
ENSG00000164967	RPP25L	1.01905e-07	1.66425	up
ENSG00000164949	GEM	0.00227959	0.967402	up
ENSG00000164938	TP53INP1	2.99629e-07	1.22916	up
ENSG00000164932	CTHRC1	0.0013719	1.19607	up
ENSG00000164916	FOXK1	6.6209e-06	0.896198	up
ENSG00000164877	MICALL2	1.2037e-07	1.27837	up
ENSG00000164850	GPER1	2.38215e-12	1.52183	up
ENSG00000164849	GPR146	0.000395057	1.39719	up
ENSG00000164733	CTSB	0.000547178	0.719553	up
ENSG00000164692	COL1A2	2.75806e-62	3.92379	up
ENSG00000164690	SHH	9.14966e-12	2.51381	up
ENSG00000164683	HEY1	5.69162e-21	4.23707	up
ENSG00000164674	SYTL3	0.000233599	1.76546	up
ENSG00000164638	SLC29A4	2.12814e-24	2.16702	up
ENSG00000164535	DAGLB	9.00434e-05	0.92431	up
ENSG00000164442	CITED2	4.26904e-07	0.993508	up
ENSG00000164406	LEAP2	0.000153686	1.13954	up
ENSG00000164405	UQCRQ	0.00121213	0.679039	up
ENSG00000164403	SHROOM1	2.25793e-14	1.52323	up
ENSG00000164344	KLKB1	4.5756e-11	2.53373	up
ENSG00000164318	EGFLAM	5.87251e-10	2.55265	up
ENSG00000164307	ERAP1	2.35669e-07	1.02625	up
ENSG00000164300	SERINC5	5.11165e-08	1.09135	up
ENSG00000164294	GPX8	1.08588e-10	3.04777	up
ENSG00000164251	F2RL1	4.3364e-10	1.39552	up
ENSG00000164237	CMBL	2.38153e-22	3.26275	up
ENSG00000164236	ANKRD33B	0.0241261	0.645538	up
ENSG00000164188	RANBP3L	1.42665e-07	2.8512	up
ENSG00000164136	IL15	0.00355771	0.991425	up
ENSG00000164120	HPGD	0.00524214	0.589112	up
ENSG00000164099	PRSS12	1.32356e-72	5.53505	up
ENSG00000164093	PITX2	5.09757e-05	1.5719	up
ENSG00000164088	PPM1M	2.83605e-05	1.51513	up
ENSG00000164081	TEX264	0.000809908	0.847184	up
ENSG00000164078	MST1R	0.0426765	0.732565	up
ENSG00000164068	RNF123	1.16296e-07	1.1167	up
ENSG00000164054	SHISA5	1.8491e-06	0.988234	up
ENSG00000164051	CCDC51	0.00121008	0.79504	up
ENSG00000164039	BDH2	6.6591e-15	1.93806	up
ENSG00000164023	SGMS2	2.99265e-14	3.15273	up
ENSG00000164010	ERMAP	0.0271536	0.611468	up
ENSG00000163995	ABLIM2	1.69596e-06	1.51388	up
ENSG00000163993	S100P	0.000292216	0.82561	up
ENSG00000163975	MELTF	1.27997e-15	1.97842	up
ENSG00000163935	SFMBT1	3.53933e-06	1.22523	up
ENSG00000163931	TKT	0.00047068	0.75109	up
ENSG00000163930	BAP1	0.000401678	0.716895	up
ENSG00000163909	HEYL	0.0479603	0.746316	up
ENSG00000163898	LIPH	0.000174536	0.834147	up
ENSG00000163840	DTX3L	0.000563423	0.67291	up
ENSG00000163812	ZDHHC3	1.04499e-05	0.894904	up
ENSG00000163795	ZNF513	0.0185588	0.662529	up
ENSG00000163710	PCOLCE2	0.000196892	0.999818	up
ENSG00000163704	PRRT3	0.0165189	0.865508	up
ENSG00000163703	CRELD1	0.00391605	0.726196	up
ENSG00000163702	IL17RC	1.81354e-19	2.10475	up
ENSG00000163701	IL17RE	0.0133452	1.05064	up
ENSG00000163697	APBB2	0.00111511	0.728119	up
ENSG00000163694	RBM47	2.97273e-08	1.10184	up
ENSG00000163689	C3orf67	0.00591797	1.03975	up
ENSG00000163686	ABHD6	2.58778e-06	1.42471	up
ENSG00000163683	SMIM14	1.34675e-13	1.56476	up
ENSG00000163661	PTX3	2.76955e-12	3.46868	up
ENSG00000163637	PRICKLE2	5.20659e-05	1.1437	up
ENSG00000163586	FABP1	2.06635e-65	3.72033	up
ENSG00000163517	HDAC11	0.00252564	0.777377	up
ENSG00000163516	ANKZF1	0.00246188	0.672256	up
ENSG00000163501	IHH	7.4482e-05	1.17861	up
ENSG00000163472	TMEM79	0.0050921	0.946101	up
ENSG00000163453	IGFBP7	0.000233718	1.62137	up
ENSG00000163444	TMEM183A	0.00195558	0.635404	up
ENSG00000163435	ELF3	1.31405e-34	2.69783	up
ENSG00000163430	FSTL1	3.28645e-09	1.17704	up
ENSG00000163399	ATP1A1	0.00142678	0.650649	up
ENSG00000163359	COL6A3	1.22685e-34	6.61029	up
ENSG00000163348	PYGO2	9.27102e-05	0.809136	up
ENSG00000163346	PBXIP1	1.78202e-22	2.11856	up
ENSG00000163344	PMVK	0.000487528	0.782288	up
ENSG00000163295	ALPI	5.12128e-25	5.99814	up
ENSG00000163191	S100A11	2.53596e-09	1.34592	up
ENSG00000163171	CDC42EP3	1.33118e-15	4.21533	up
ENSG00000163131	CTSS	6.95416e-14	2.73912	up
ENSG00000163126	ANKRD23	0.0266016	0.912931	up
ENSG00000163125	RPRD2	0.000575577	0.736214	up
ENSG00000163121	NEURL3	6.90169e-32	10.64	up
ENSG00000163075	CFAP221	2.55309e-07	1.87039	up
ENSG00000163069	SGCB	0.000577721	0.75939	up
ENSG00000162999	DUSP19	2.37141e-05	1.46926	up
ENSG00000162989	KCNJ3	0.000203448	1.57286	up
ENSG00000162909	CAPN2	1.89797e-57	4.10711	up
ENSG00000162889	MAPKAPK2	9.16415e-11	1.34331	up
ENSG00000162882	HAAO	0.0117846	0.641101	up
ENSG00000162869	PPP1R21	0.000588924	0.905177	up
ENSG00000162836	ACP6	1.30276e-05	1.20649	up
ENSG00000162817	C1orf115	8.47284e-16	1.65048	up
ENSG00000162814	SPATA17	0.00926956	0.999083	up
ENSG00000162813	BPNT1	1.01669e-05	0.946502	up
ENSG00000162757	C1orf74	3.4905e-10	2.17859	up
ENSG00000162676	GFI1	4.15035e-13	2.33006	up
ENSG00000162650	ATXN7L2	0.0135222	0.840003	up
ENSG00000162645	GBP2	3.22549e-09	1.32594	up
ENSG00000162636	FAM102B	0.012229	0.759571	up
ENSG00000162576	MXRA8	8.83269e-06	1.02234	up
ENSG00000162572	SCNN1D	4.73495e-08	2.2864	up
ENSG00000162552	WNT4	8.55175e-19	3.82424	up
ENSG00000162545	CAMK2N1	0.000663703	0.691818	up
ENSG00000162542	TMCO4	0.00521095	0.675161	up
ENSG00000162496	DHRS3	1.75212e-07	1.1827	up
ENSG00000162434	JAK1	0.000168404	0.729153	up
ENSG00000162433	AK4	8.99996e-08	1.04488	up
ENSG00000162415	ZSWIM5	2.92626e-09	1.51804	up
ENSG00000162407	PLPP3	3.7298e-09	1.28723	up
ENSG00000162391	FAM151A	1.72025e-09	3.27009	up
ENSG00000162341	TPCN2	1.99436e-08	1.21616	up
ENSG00000162337	LRP5	1.06642e-08	1.16487	up
ENSG00000162302	RPS6KA4	0.00197399	0.710582	up
ENSG00000162267	ITIH3	5.28113e-15	4.92079	up
ENSG00000162244	RPL29	4.40761e-05	0.884101	up
ENSG00000162241	SLC25A45	0.0170973	0.720282	up
ENSG00000162194	LBHD1	7.17484e-05	1.30301	up
ENSG00000162174	ASRGL1	8.07809e-08	1.66896	up
ENSG00000162105	SHANK2	0.00028552	0.71486	up
ENSG00000162032	SPSB3	3.49107e-07	1.25791	up
ENSG00000161958	FGF11	4.97723e-06	1.57952	up
ENSG00000161860	SYCE2	0.0102859	1.0093	up
ENSG00000161714	PLCD3	9.49944e-12	1.62512	up
ENSG00000161682	FAM171A2	0.0170062	0.813865	up
ENSG00000161642	ZNF385A	0.0490518	0.642145	up
ENSG00000161638	ITGA5	4.7535e-19	1.93021	up
ENSG00000161558	TMEM143	1.33182e-05	1.09073	up
ENSG00000161551	ZNF577	0.0290903	0.833832	up
ENSG00000161544	CYGB	8.93741e-11	3.19231	up
ENSG00000161542	PRPSAP1	0.000742271	0.714735	up
ENSG00000161533	ACOX1	3.12331e-11	1.31391	up
ENSG00000161526	SAP30BP	0.00341535	0.661813	up
ENSG00000161513	FDXR	8.62299e-06	1.42392	up
ENSG00000161328	LRRC56	5.08259e-05	1.65947	up
ENSG00000161277	THAP8	0.000300733	0.953863	up
ENSG00000161267	BDH1	1.49106e-10	2.79188	up
ENSG00000161179	YDJC	0.00679663	0.700497	up
ENSG00000161013	MGAT4B	3.32589e-05	0.838445	up
ENSG00000161011	SQSTM1	3.80211e-07	1.04088	up
ENSG00000160972	PPP1R16A	2.16089e-07	1.16372	up
ENSG00000160959	LRRC14	0.000187504	0.8361	up
ENSG00000160948	VPS28	1.0831e-07	1.15159	up
ENSG00000160870	CYP3A7	1.07618e-17	3.8106	up
ENSG00000160862	AZGP1	7.3562e-22	9.55763	up
ENSG00000160796	NBEAL2	2.68119e-15	1.61857	up
ENSG00000160785	SLC25A44	0.0017287	0.650607	up
ENSG00000160703	NLRX1	8.48206e-05	0.961733	up
ENSG00000160695	VPS11	0.00114538	0.699149	up
ENSG00000160584	SIK3	0.00189315	0.641529	up
ENSG00000160445	ZER1	1.67048e-05	0.953595	up
ENSG00000160410	SHKBP1	0.00632188	0.593123	up
ENSG00000160408	ST6GALNAC6	0.0253007	0.597449	up
ENSG00000160345	C9orf116	1.83708e-05	1.721	up
ENSG00000160325	CACFD1	0.0027818	0.683445	up
ENSG00000160323	ADAMTS13	1.4738e-09	2.2105	up
ENSG00000160293	VAV2	3.19856e-05	0.82573	up
ENSG00000160285	LSS	0.00281895	0.612492	up
ENSG00000160271	RALGDS	0.008149	0.600689	up
ENSG00000160233	LRRC3	0.00141128	0.764248	up
ENSG00000160216	AGPAT3	0.000537114	0.728362	up
ENSG00000160213	CSTB	0.00314776	0.747147	up
ENSG00000160211	G6PD	6.59301e-11	1.36463	up
ENSG00000160209	PDXK	0.000534003	0.71358	up
ENSG00000160190	SLC37A1	0.000249426	0.961439	up
ENSG00000160182	TFF1	0.000357106	1.56184	up
ENSG00000160181	TFF2	1.12458e-08	2.90129	up
ENSG00000160180	TFF3	0.000567943	1.19076	up
ENSG00000160179	ABCG1	3.71206e-07	1.38651	up
ENSG00000160145	KALRN	2.1804e-07	1.31984	up
ENSG00000160094	ZNF362	9.75833e-08	1.34899	up
ENSG00000160058	BSDC1	0.000700994	0.698499	up
ENSG00000160055	TMEM234	0.00999789	0.805966	up
ENSG00000159842	ABR	8.38201e-06	0.973718	up
ENSG00000159792	PSKH1	1.20184e-06	1.05063	up
ENSG00000159761	C16orf86	0.000286125	1.33274	up
ENSG00000159733	ZFYVE28	7.34334e-07	1.18697	up
ENSG00000159720	ATP6V0D1	0.00102519	0.688542	up
ENSG00000159714	ZDHHC1	0.000475235	1.20266	up
ENSG00000159674	SPON2	1.13909e-16	1.72154	up
ENSG00000159625	DRC7	0.0319045	0.785876	up
ENSG00000159433	STARD9	6.79402e-06	1.17903	up
ENSG00000159423	ALDH4A1	3.44978e-12	1.95337	up
ENSG00000159403	C1R	2.16719e-66	4.72533	up
ENSG00000159388	BTG2	2.11876e-19	1.99176	up
ENSG00000159348	CYB5R1	1.03251e-11	1.53425	up
ENSG00000159346	ADIPOR1	0.000811201	0.658598	up
ENSG00000159228	CBR1	5.71282e-05	0.904989	up
ENSG00000159216	RUNX1	2.17172e-07	1.50655	up
ENSG00000159212	CLIC6	0.00385395	1.02009	up
ENSG00000159173	TNNI1	0.00112277	1.05542	up
ENSG00000159069	FBXW5	0.00121119	0.674859	up
ENSG00000158966	CACHD1	3.69438e-08	4.06798	up
ENSG00000158955	WNT9B	1.39446e-05	2.10844	up
ENSG00000158828	PINK1	2.59163e-06	1.01433	up
ENSG00000158825	CDA	6.55914e-18	2.98468	up
ENSG00000158815	FGF17	1.13868e-05	1.9158	up
ENSG00000158806	NPM2	3.10584e-16	1.99546	up
ENSG00000158805	ZNF276	0.000448706	0.831797	up
ENSG00000158793	NIT1	0.0306224	0.609497	up
ENSG00000158747	NBL1	3.82335e-07	1.84361	up
ENSG00000158715	SLC45A3	0.0201559	0.735807	up
ENSG00000158552	ZFAND2B	0.00505862	0.648304	up
ENSG00000158470	B4GALT5	9.71013e-08	1.03645	up
ENSG00000158457	TSPAN33	2.27238e-06	1.27903	up
ENSG00000158435	CNOT11	0.00295626	0.588931	up
ENSG00000158406	HIST1H4H	5.60538e-17	4.43573	up
ENSG00000158373	HIST1H2BD	3.08176e-29	3.7821	up
ENSG00000158292	GPR153	6.57357e-14	2.77374	up
ENSG00000158286	RNF207	5.0373e-07	1.56643	up
ENSG00000158270	COLEC12	0.00364612	0.890193	up
ENSG00000158186	MRAS	4.08218e-09	1.74849	up
ENSG00000158109	TPRG1L	0.000783487	0.752083	up
ENSG00000158106	RHPN1	3.06441e-05	1.2522	up
ENSG00000158062	UBXN11	0.00987925	0.615884	up
ENSG00000157954	WIPI2	3.85689e-07	1.03799	up
ENSG00000157895	C12orf43	0.000224432	0.932747	up
ENSG00000157873	TNFRSF14	5.13568e-08	1.47081	up
ENSG00000157870	PRXL2B	0.0134901	0.609921	up
ENSG00000157837	SPPL3	0.0046964	0.639992	up
ENSG00000157703	SVOPL	3.68188e-12	3.29174	up
ENSG00000157657	ZNF618	9.62039e-20	2.60987	up
ENSG00000157637	SLC38A10	0.000214173	0.74326	up
ENSG00000157601	MX1	4.41595e-13	3.00137	up
ENSG00000157600	TMEM164	0.00218392	0.688793	up
ENSG00000157557	ETS2	0.000197248	0.777333	up
ENSG00000157514	TSC22D3	1.61665e-09	1.43871	up
ENSG00000157483	MYO1E	0.00235265	0.597446	up
ENSG00000157423	HYDIN	0.00524398	1.28263	up
ENSG00000157388	CACNA1D	3.31768e-18	4.27487	up
ENSG00000157350	ST3GAL2	0.000195148	0.775517	up
ENSG00000157240	FZD1	0.00424564	0.673679	up
ENSG00000157214	STEAP2	8.43768e-05	1.40264	up
ENSG00000157150	TIMP4	5.01502e-07	1.49279	up
ENSG00000157131	C8A	0.000461245	1.18935	up
ENSG00000157103	SLC6A1	2.20711e-22	9.79755	up
ENSG00000157045	NTAN1	1.71739e-05	1.13553	up
ENSG00000156976	EIF4A2	0.000282986	0.70013	up
ENSG00000156968	MPV17L	2.08282e-11	2.85832	up
ENSG00000156966	B3GNT7	6.09507e-09	2.09235	up
ENSG00000156804	FBXO32	4.42494e-13	3.40115	up
ENSG00000156639	ZFAND3	0.00288243	0.605659	up
ENSG00000156603	MED19	6.48371e-05	0.882412	up
ENSG00000156587	UBE2L6	4.4524e-44	3.68122	up
ENSG00000156535	CD109	4.5467e-08	1.55974	up
ENSG00000156521	TYSND1	0.00294436	0.730513	up
ENSG00000156510	HKDC1	1.68104e-69	6.28335	up
ENSG00000156475	PPP2R2B	3.38038e-25	3.90573	up
ENSG00000156463	SH3RF2	5.19102e-07	1.07408	up
ENSG00000156298	TSPAN7	3.46923e-07	1.79112	up
ENSG00000156222	SLC28A1	7.78631e-22	9.72306	up
ENSG00000156096	UGT2B4	2.14733e-21	2.4121	up
ENSG00000156050	FAM161B	0.00220705	1.13215	up
ENSG00000156009	MAGEA8	0.00122827	1.06108	up
ENSG00000156006	NAT2	1.76374e-12	2.95304	up
ENSG00000155966	AFF2	6.32099e-05	1.88272	up
ENSG00000155849	ELMO1	1.55473e-14	3.65935	up
ENSG00000155792	DEPTOR	0.000149471	1.38308	up
ENSG00000155729	KCTD18	0.0380069	0.594484	up
ENSG00000155666	KDM8	0.0411402	0.648372	up
ENSG00000155368	DBI	0.000205076	0.717207	up
ENSG00000155366	RHOC	0.000252848	0.757676	up
ENSG00000155265	GOLGA7B	5.7313e-21	9.67949	up
ENSG00000154997	Septin 14	3.29433e-07	3.32285	up
ENSG00000154978	VOPP1	1.27317e-10	1.3049	up
ENSG00000154930	ACSS1	8.12681e-06	1.64009	up
ENSG00000154864	PIEZO2	1.25419e-09	1.28631	up
ENSG00000154803	FLCN	0.00102336	0.658269	up
ENSG00000154654	NCAM2	3.30703e-10	3.17234	up
ENSG00000154556	SORBS2	9.94229e-06	1.44786	up
ENSG00000154358	OBSCN	1.14095e-07	1.57045	up
ENSG00000154309	DISP1	1.05096e-13	1.91166	up
ENSG00000154274	C4orf19	2.67361e-06	1.16217	up
ENSG00000154269	ENPP3	8.30424e-14	4.63321	up
ENSG00000154237	LRRK1	0.0261491	1.02374	up
ENSG00000154229	PRKCA	2.96747e-06	0.925563	up
ENSG00000154175	ABI3BP	0.000150637	1.76309	up
ENSG00000154153	RETREG1	1.47658e-12	4.04458	up
ENSG00000154079	SDHAF4	0.00509705	0.850754	up
ENSG00000154065	ANKRD29	2.86766e-20	4.08925	up
ENSG00000154059	IMPACT	0.0129879	0.723968	up
ENSG00000154027	AK5	2.07941e-08	2.77712	up
ENSG00000153976	HS3ST3A1	2.51586e-43	3.91062	up
ENSG00000153896	ZNF599	0.0116569	0.874963	up
ENSG00000153885	KCTD15	8.29004e-07	1.9748	up
ENSG00000153814	JAZF1	1.81074e-07	1.30663	up
ENSG00000153790	C7orf31	0.000920315	1.01967	up
ENSG00000153714	LURAP1L	1.25234e-09	2.07596	up
ENSG00000153531	ADPRHL1	0.00331584	0.93743	up
ENSG00000153283	CD96	0.0368396	0.858634	up
ENSG00000153246	PLA2R1	3.46972e-09	2.75321	up
ENSG00000153208	MERTK	0.000379916	1.03422	up
ENSG00000153162	BMP6	1.52957e-07	2.57088	up
ENSG00000153094	BCL2L11	8.04475e-21	1.99138	up
ENSG00000153086	ACMSD	0.000587641	1.14624	up
ENSG00000153048	CARHSP1	7.33315e-07	1.0309	up
ENSG00000152767	FARP1	1.17725e-05	0.862302	up
ENSG00000152669	CCNO	9.16807e-12	3.67137	up
ENSG00000152556	PFKM	0.00227682	0.835789	up
ENSG00000152475	ZNF837	0.0170972	0.838767	up
ENSG00000152465	NMT2	0.00940203	0.683644	up
ENSG00000152128	TMEM163	1.62961e-08	1.76754	up
ENSG00000152082	MZT2B	9.69649e-06	1.12588	up
ENSG00000151632	AKR1C2	1.44198e-31	2.58814	up
ENSG00000151612	ZNF827	0.00436829	0.653494	up
ENSG00000151552	QDPR	0.000781698	0.736992	up
ENSG00000151498	ACAD8	0.000415478	0.818592	up
ENSG00000151322	NPAS3	0.00307297	1.2879	up
ENSG00000151320	AKAP6	0.000210219	1.30637	up
ENSG00000151240	DIP2C	0.000688519	0.930933	up
ENSG00000151224	MAT1A	4.19047e-12	2.72311	up
ENSG00000151148	UBE3B	1.52165e-06	0.959032	up
ENSG00000151117	TMEM86A	1.35795e-06	1.9384	up
ENSG00000151093	OXSM	0.000509034	0.962165	up
ENSG00000151025	GPR158	0.00719795	0.986867	up
ENSG00000150995	ITPR1	1.31104e-07	1.35023	up
ENSG00000150967	ABCB9	0.0177513	0.608087	up
ENSG00000150764	DIXDC1	0.0112269	0.628582	up
ENSG00000150722	PPP1R1C	0.025466	1.04689	up
ENSG00000150687	PRSS23	0.000782594	0.649139	up
ENSG00000150593	PDCD4	1.20204e-06	1.21546	up
ENSG00000150551	LYPD1	1.89588e-18	2.96794	up
ENSG00000150471	ADGRL3	0.000174163	1.24409	up
ENSG00000150433	TMEM218	0.000516893	1.00865	up
ENSG00000149932	TMEM219	5.44619e-06	1.06143	up
ENSG00000149930	TAOK2	0.000108791	0.758742	up
ENSG00000149925	ALDOA	0.00788307	0.585093	up
ENSG00000149923	PPP4C	0.00187728	0.641483	up
ENSG00000149922	TBX6	0.00133305	1.44736	up
ENSG00000149809	TM7SF2	1.13339e-13	1.81712	up
ENSG00000149798	CDC42EP2	0.000237298	1.39923	up
ENSG00000149792	MRPL49	0.00136012	0.664275	up
ENSG00000149761	NUDT22	0.0382221	0.602738	up
ENSG00000149743	TRPT1	0.0192294	0.664305	up
ENSG00000149634	SPATA25	0.0123573	1.08055	up
ENSG00000149591	TAGLN	1.33008e-09	2.36449	up
ENSG00000149582	TMEM25	7.43254e-05	1.2291	up
ENSG00000149577	SIDT2	1.02349e-14	1.80699	up
ENSG00000149573	MPZL2	6.10368e-05	0.850496	up
ENSG00000149564	ESAM	3.67588e-05	1.83398	up
ENSG00000149489	ROM1	0.0291303	0.935473	up
ENSG00000149476	TKFC	0.00499289	0.648781	up
ENSG00000149300	C11orf52	0.00157831	0.96481	up
ENSG00000149292	TTC12	0.0224363	0.675808	up
ENSG00000149260	CAPN5	7.67342e-13	1.72546	up
ENSG00000149177	PTPRJ	3.87963e-12	1.56422	up
ENSG00000149150	SLC43A1	1.66149e-06	0.978475	up
ENSG00000149131	SERPING1	6.08748e-106	7.1224	up
ENSG00000148965	SAA4	4.20061e-13	2.02756	up
ENSG00000148935	GAS2	0.000136214	0.932949	up
ENSG00000148926	ADM	4.31266e-09	1.32159	up
ENSG00000148814	LRRC27	0.0311912	0.646815	up
ENSG00000148803	FUOM	0.00413903	0.839725	up
ENSG00000148702	HABP2	1.05892e-23	2.11344	up
ENSG00000148655	LRMDA	4.80289e-07	1.87102	up
ENSG00000148541	FAM13C	0.000294549	1.59502	up
ENSG00000148481	MINDY3	0.0269034	0.634684	up
ENSG00000148411	NACC2	1.22021e-09	1.2244	up
ENSG00000148396	SEC16A	0.00218984	0.613089	up
ENSG00000148356	LRSAM1	0.000662576	0.784793	up
ENSG00000148290	SURF1	1.1249e-09	1.47272	up
ENSG00000148225	WDR31	1.61189e-17	3.64563	up
ENSG00000148219	ASTN2	3.16589e-05	1.44061	up
ENSG00000148218	ALAD	2.71216e-16	1.67876	up
ENSG00000148180	GSN	1.30564e-52	3.44557	up
ENSG00000148120	C9orf3	6.34339e-06	1.00785	up
ENSG00000148057	IDNK	3.36308e-10	2.06036	up
ENSG00000147889	CDKN2A	0.00116508	0.746488	up
ENSG00000147883	CDKN2B	1.57907e-17	2.02409	up
ENSG00000147872	PLIN2	4.27707e-26	2.21091	up
ENSG00000147862	NFIB	0.0315866	0.781757	up
ENSG00000147813	NAPRT	1.71305e-13	1.63042	up
ENSG00000147799	ARHGAP39	4.23238e-05	1.08495	up
ENSG00000147684	NDUFB9	0.000334204	0.749265	up
ENSG00000147642	SYBU	0.000440484	0.893802	up
ENSG00000147614	ATP6V0D2	1.13295e-23	4.90419	up
ENSG00000147394	ZNF185	0.0121403	1.02889	up
ENSG00000147082	CCNB3	0.000108397	1.52978	up
ENSG00000147027	TMEM47	4.54896e-09	3.16283	up
ENSG00000147003	CLTRN	9.15982e-27	3.56065	up
ENSG00000146733	PSPH	1.81759e-06	1.01266	up
ENSG00000146648	EGFR	7.46348e-12	1.36754	up
ENSG00000146477	SLC22A3	1.05041e-61	8.89601	up
ENSG00000146426	TIAM2	0.0266347	0.658625	up
ENSG00000146416	AIG1	0.000733758	0.668778	up
ENSG00000146411	SLC2A12	1.59356e-15	4.26039	up
ENSG00000146373	RNF217	4.73097e-11	2.51149	up
ENSG00000146278	PNRC1	2.50527e-21	2.21813	up
ENSG00000146242	TPBG	2.63754e-05	1.09824	up
ENSG00000146166	LGSN	9.92557e-33	2.86082	up
ENSG00000146039	SLC17A4	4.9843e-08	2.48549	up
ENSG00000145990	GFOD1	1.73553e-05	1.25789	up
ENSG00000145949	MYLK4	0.00105709	1.06647	up
ENSG00000145945	FAM50B	1.66916e-05	1.11575	up
ENSG00000145934	TENM2	1.32838e-19	9.18044	up
ENSG00000145901	TNIP1	0.000203446	0.793818	up
ENSG00000145794	MEGF10	4.88729e-05	1.41929	up
ENSG00000145743	FBXL17	0.00980853	1.0401	up
ENSG00000145687	SSBP2	0.00431217	0.636087	up
ENSG00000145685	LHFPL2	1.14095e-05	0.914495	up
ENSG00000145632	PLK2	2.04655e-05	0.93729	up
ENSG00000145623	OSMR	7.24425e-20	1.87568	up
ENSG00000145362	ANK2	0.00585811	0.598099	up
ENSG00000145358	DDIT4L	0.0213979	0.693085	up
ENSG00000145321	GC	7.94805e-35	2.52291	up
ENSG00000145287	PLAC8	1.21579e-05	2.01873	up
ENSG00000145217	SLC26A1	4.14412e-05	0.957517	up
ENSG00000145214	DGKQ	0.00604811	0.598013	up
ENSG00000145029	NICN1	6.78721e-09	2.14932	up
ENSG00000145020	AMT	6.28566e-08	1.4815	up
ENSG00000145014	TMEM44	0.00166204	0.928936	up
ENSG00000144852	NR1I2	2.80789e-17	5.92289	up
ENSG00000144837	PLA1A	3.16458e-08	2.0094	up
ENSG00000144820	ADGRG7	3.41347e-14	3.6547	up
ENSG00000144802	NFKBIZ	4.71614e-13	1.61964	up
ENSG00000144746	ARL6IP5	3.09525e-08	1.30958	up
ENSG00000144711	IQSEC1	1.45619e-08	1.11732	up
ENSG00000144668	ITGA9	2.86326e-17	2.77563	up
ENSG00000144648	ACKR2	0.000264585	1.33708	up
ENSG00000144567	RETREG2	1.1735e-05	0.906102	up
ENSG00000144560	VGLL4	0.00209834	0.653726	up
ENSG00000144488	ESPNL	0.000162765	1.34492	up
ENSG00000144476	ACKR3	2.73145e-27	6.15699	up
ENSG00000144455	SUMF1	1.01411e-18	2.02782	up
ENSG00000144152	FBLN7	2.66397e-24	4.87309	up
ENSG00000144134	RABL2A	0.000624187	0.979216	up
ENSG00000144120	TMEM177	0.000235314	0.854905	up
ENSG00000144115	THNSL2	1.4178e-08	1.50233	up
ENSG00000144040	SFXN5	0.000895185	0.690442	up
ENSG00000144036	EXOC6B	7.78532e-06	0.899721	up
ENSG00000144035	NAT8	0.03056	0.938941	up
ENSG00000143921	ABCG8	5.35749e-08	2.28617	up
ENSG00000143891	GALM	3.77358e-09	1.30053	up
ENSG00000143878	RHOB	3.06489e-05	0.834274	up
ENSG00000143869	GDF7	0.0382396	0.807611	up
ENSG00000143862	ARL8A	0.00365868	0.716623	up
ENSG00000143858	SYT2	5.28563e-15	3.34442	up
ENSG00000143850	PLEKHA6	3.0031e-34	2.85307	up
ENSG00000143847	PPFIA4	0.00522409	1.15386	up
ENSG00000143819	EPHX1	6.83825e-23	2.19435	up
ENSG00000143641	GALNT2	1.32482e-08	1.13993	up
ENSG00000143631	FLG	1.71886e-10	2.49791	up
ENSG00000143627	PKLR	5.42985e-27	4.47531	up
ENSG00000143612	C1orf43	0.000749275	0.670119	up
ENSG00000143595	AQP10	4.69023e-08	2.05809	up
ENSG00000143590	EFNA3	0.017379	0.960712	up
ENSG00000143578	CREB3L4	0.0123714	0.824215	up
ENSG00000143570	SLC39A1	0.000193164	0.773956	up
ENSG00000143545	RAB13	0.000735744	0.72965	up
ENSG00000143543	JTB	0.00315334	0.629374	up
ENSG00000143514	TP53BP2	1.22888e-11	1.38782	up
ENSG00000143507	DUSP10	6.92314e-08	1.22417	up
ENSG00000143502	SUSD4	3.38789e-91	6.24633	up
ENSG00000143437	ARNT	1.31902e-06	1.02693	up
ENSG00000143434	SEMA6C	1.70639e-17	2.95725	up
ENSG00000143418	CERS2	2.72606e-06	0.9754	up
ENSG00000143416	SELENBP1	5.58706e-08	1.51358	up
ENSG00000143412	ANXA9	1.07418e-06	1.26179	up
ENSG00000143409	MINDY1	1.98736e-12	1.80731	up
ENSG00000143393	PI4KB	5.16742e-06	0.978221	up
ENSG00000143390	RFX5	8.46193e-08	1.28365	up
ENSG00000143387	CTSK	0.00132921	1.18115	up
ENSG00000143382	ADAMTSL4	5.13969e-22	2.53245	up
ENSG00000143379	SETDB1	0.00275166	0.65873	up
ENSG00000143376	SNX27	3.1341e-06	0.957885	up
ENSG00000143373	ZNF687	8.89464e-08	1.20356	up
ENSG00000143363	PRUNE1	3.49772e-06	1.10905	up
ENSG00000143355	LHX9	0.000182067	1.07506	up
ENSG00000143324	XPR1	0.00556353	0.594556	up
ENSG00000143248	RGS5	0.00787677	1.09971	up
ENSG00000143207	COP1	0.00036633	0.791848	up
ENSG00000143199	ADCY10	3.19144e-11	2.55978	up
ENSG00000143198	MGST3	3.51872e-10	1.46533	up
ENSG00000143158	MPC2	0.000122806	0.759842	up
ENSG00000143153	ATP1B1	2.50488e-06	0.918746	up
ENSG00000143149	ALDH9A1	0.000171219	0.807734	up
ENSG00000143147	GPR161	4.33949e-11	1.74509	up
ENSG00000143079	CTTNBP2NL	0.0107681	0.679291	up
ENSG00000143061	IGSF3	1.38968e-17	1.70418	up
ENSG00000143036	SLC44A3	0.000470948	0.743822	up
ENSG00000143013	LMO4	1.01863e-16	1.693	up
ENSG00000142961	MOB3C	4.6515e-08	1.72967	up
ENSG00000142765	SYTL1	0.00341319	1.07678	up
ENSG00000142694	EVA1B	0.00611931	0.957779	up
ENSG00000142687	KIAA0319L	9.3917e-08	1.07068	up
ENSG00000142611	PRDM16	2.82434e-12	1.59638	up
ENSG00000142599	RERE	0.000219774	0.718607	up
ENSG00000142494	SLC47A1	0.0069174	0.71863	up
ENSG00000142459	EVI5L	0.00460531	0.679868	up
ENSG00000142327	RNPEPL1	0.000169824	0.858703	up
ENSG00000142303	ADAMTS10	0.00636214	1.0554	up
ENSG00000142197	DOP1B	1.27227e-21	2.28041	up
ENSG00000142178	SIK1	7.02577e-09	1.23673	up
ENSG00000142156	COL6A1	1.92469e-19	2.26928	up
ENSG00000142149	HUNK	0.000527255	1.05899	up
ENSG00000142102	PGGHG	8.83602e-09	1.35934	up
ENSG00000142089	IFITM3	1.32025e-40	3.60168	up
ENSG00000142082	SIRT3	2.2406e-07	1.18577	up
ENSG00000141959	PFKL	0.000124057	0.80497	up
ENSG00000141854	MISP3	0.00415032	1.14542	up
ENSG00000141753	IGFBP4	5.10627e-07	1.50151	up
ENSG00000141736	ERBB2	0.000596373	0.712746	up
ENSG00000141699	RETREG3	2.7167e-06	1.07796	up
ENSG00000141655	TNFRSF11A	2.78974e-21	3.35639	up
ENSG00000141574	SECTM1	3.92141e-06	1.42607	up
ENSG00000141570	CBX8	0.00115744	0.838351	up
ENSG00000141564	RPTOR	0.000387559	0.754812	up
ENSG00000141562	NARF	1.35444e-06	1.00639	up
ENSG00000141556	TBCD	0.00277946	0.638154	up
ENSG00000141552	ANAPC11	0.00175898	0.721835	up
ENSG00000141551	CSNK1D	0.000419786	0.701824	up
ENSG00000141542	RAB40B	4.36031e-06	1.771	up
ENSG00000141540	TTYH2	1.13385e-26	4.46798	up
ENSG00000141527	CARD14	0.00331465	1.31711	up
ENSG00000141526	SLC16A3	5.24721e-05	0.859563	up
ENSG00000141524	TMC6	0.00293584	0.668401	up
ENSG00000141519	CCDC40	0.000228868	1.31561	up
ENSG00000141504	SAT2	0.000709971	0.767028	up
ENSG00000141485	SLC13A5	0.00143681	0.735277	up
ENSG00000141480	ARRB2	0.00169453	0.622006	up
ENSG00000141458	NPC1	0.000658746	0.682727	up
ENSG00000141447	OSBPL1A	1.97407e-16	2.25354	up
ENSG00000141376	BCAS3	0.000314488	0.852023	up
ENSG00000141294	LRRC46	0.0272829	0.930586	up
ENSG00000141258	SGSM2	1.93164e-06	1.03096	up
ENSG00000141084	RANBP10	0.000703328	0.702483	up
ENSG00000141068	KSR1	6.04136e-16	2.18654	up
ENSG00000141012	GALNS	0.000576581	0.76824	up
ENSG00000141002	TCF25	0.00367288	0.586915	up
ENSG00000140990	NDUFB10	0.00268779	0.669768	up
ENSG00000140950	MEAK7	8.91873e-08	1.44856	up
ENSG00000140876	NUDT7	0.00115351	0.987225	up
ENSG00000140853	NLRC5	1.73521e-21	3.02517	up
ENSG00000140750	ARHGAP17	8.57394e-06	0.918349	up
ENSG00000140691	ARMC5	0.00816505	0.678818	up
ENSG00000140688	C16orf58	6.03246e-07	1.05585	up
ENSG00000140682	TGFB1I1	0.00119955	1.01849	up
ENSG00000140564	FURIN	1.9413e-05	0.875121	up
ENSG00000140526	ABHD2	4.48181e-07	0.979266	up
ENSG00000140465	CYP1A1	0.00010223	0.89365	up
ENSG00000140464	PML	0.00311651	0.738761	up
ENSG00000140463	BBS4	0.000204803	0.87932	up
ENSG00000140450	ARRDC4	0.00473617	1.06623	up
ENSG00000140400	MAN2C1	0.004576	0.627087	up
ENSG00000140398	NEIL1	0.00776407	0.912868	up
ENSG00000140332	TLE3	0.0112047	0.737033	up
ENSG00000140323	DISP2	4.12969e-08	2.03438	up
ENSG00000140297	GCNT3	3.69911e-12	2.00269	up
ENSG00000140284	SLC27A2	0.000330579	1.41078	up
ENSG00000140279	DUOX2	4.72468e-135	14.7005	up
ENSG00000140274	DUOXA2	1.17317e-41	11.5964	up
ENSG00000140264	SERF2	0.00264823	0.614667	up
ENSG00000140263	SORD	8.16696e-13	1.49689	up
ENSG00000140104	CLBA1	0.000344338	1.22039	up
ENSG00000140093	SERPINA10	0.0357452	0.643046	up
ENSG00000139998	RAB15	0.00675189	0.6222	up
ENSG00000139946	PELI2	0.0166581	0.726809	up
ENSG00000139737	SLAIN1	1.02821e-10	2.22581	up
ENSG00000139629	GALNT6	0.00565502	1.28053	up
ENSG00000139540	SLC39A5	6.04349e-06	1.07858	up
ENSG00000139531	SUOX	0.00457112	0.658411	up
ENSG00000139515	PDX1	2.67727e-08	2.8799	up
ENSG00000139508	SLC46A3	9.98487e-13	2.60315	up
ENSG00000139438	FAM222A	0.000649972	0.937442	up
ENSG00000139410	SDSL	3.28478e-08	1.77272	up
ENSG00000139352	ASCL1	6.0649e-29	5.72069	up
ENSG00000139278	GLIPR1	2.90751e-07	1.9613	up
ENSG00000139263	LRIG3	0.0001372	0.868236	up
ENSG00000139192	TAPBPL	3.46557e-06	2.19968	up
ENSG00000139190	VAMP1	0.0201029	0.652406	up
ENSG00000139178	C1RL	2.6857e-05	0.869697	up
ENSG00000139160	ETFBKMT	0.0270915	0.836021	up
ENSG00000139083	ETV6	0.00724325	0.657538	up
ENSG00000138942	RNF185	6.64668e-08	1.10983	up
ENSG00000138867	GUCD1	1.46004e-06	0.979868	up
ENSG00000138823	MTTP	2.61275e-08	1.12618	up
ENSG00000138796	HADH	0.00117821	0.706336	up
ENSG00000138764	CCNG2	6.04906e-07	1.34956	up
ENSG00000138759	FRAS1	6.10209e-11	1.3173	up
ENSG00000138744	NAAA	0.0121082	0.660313	up
ENSG00000138670	RASGEF1B	0.000403723	1.69181	up
ENSG00000138650	PCDH10	4.79081e-06	2.09383	up
ENSG00000138642	HERC6	0.00159871	1.2	up
ENSG00000138606	SHF	1.50068e-07	1.75786	up
ENSG00000138496	PARP9	8.05822e-06	0.990632	up
ENSG00000138413	IDH1	1.15852e-06	0.945496	up
ENSG00000138411	HECW2	4.01815e-11	2.1474	up
ENSG00000138356	AOX1	0.0318713	0.838121	up
ENSG00000138134	STAMBPL1	6.10694e-14	2.72172	up
ENSG00000138131	LOXL4	0.000354789	0.718454	up
ENSG00000138119	MYOF	4.49651e-06	0.910308	up
ENSG00000138061	CYP1B1	4.75292e-21	5.88397	up
ENSG00000138030	KHK	3.99916e-10	1.48796	up
ENSG00000138028	CGREF1	9.74017e-07	1.60841	up
ENSG00000138002	IFT172	0.0089231	0.741974	up
ENSG00000137936	BCAR3	0.00122327	0.740517	up
ENSG00000137831	UACA	0.000147779	1.2322	up
ENSG00000137825	ITPKA	0.00094309	0.906467	up
ENSG00000137819	PAQR5	3.7421e-08	1.49292	up
ENSG00000137767	SQOR	3.26308e-15	1.91917	up
ENSG00000137720	C11orf1	0.000321679	0.968891	up
ENSG00000137700	SLC37A4	9.87475e-05	0.873809	up
ENSG00000137699	TRIM29	1.24637e-33	3.94549	up
ENSG00000137628	DDX60	8.0187e-07	2.50704	up
ENSG00000137561	TTPA	2.0806e-21	4.00348	up
ENSG00000137522	RNF121	0.000518345	0.791062	up
ENSG00000137501	SYTL2	0.00689763	0.951844	up
ENSG00000137496	IL18BP	0.00020845	0.98978	up
ENSG00000137486	ARRB1	0.00242776	0.698883	up
ENSG00000137463	MGARP	6.65091e-12	3.44517	up
ENSG00000137462	TLR2	0.00459918	0.991189	up
ENSG00000137449	CPEB2	5.29455e-08	1.79465	up
ENSG00000137274	BPHL	7.3297e-07	1.1902	up
ENSG00000137266	SLC22A23	0.00137025	0.635461	up
ENSG00000137216	TMEM63B	1.1336e-05	0.991483	up
ENSG00000137210	TMEM14B	0.00755862	0.611555	up
ENSG00000137204	SLC22A7	1.9052e-07	2.07927	up
ENSG00000137203	TFAP2A	3.16796e-17	2.33109	up
ENSG00000137193	PIM1	0.00251318	0.697727	up
ENSG00000137171	KLC4	7.63742e-15	1.76514	up
ENSG00000137124	ALDH1B1	0.000107448	0.897836	up
ENSG00000137103	TMEM8B	0.00391559	0.851477	up
ENSG00000137070	IL11RA	2.90352e-06	1.40781	up
ENSG00000137038	DMAC1	1.31308e-07	1.5665	up
ENSG00000136997	MYC	0.000391362	0.749003	up
ENSG00000136895	GARNL3	0.000628758	1.16266	up
ENSG00000136881	BAAT	1.01891e-28	2.79138	up
ENSG00000136878	USP20	0.00815182	0.604677	up
ENSG00000136859	ANGPTL2	1.04145e-19	3.71312	up
ENSG00000136856	SLC2A8	5.76145e-08	1.20163	up
ENSG00000136848	DAB2IP	4.05365e-15	1.61528	up
ENSG00000136842	TMOD1	9.0124e-16	3.23965	up
ENSG00000136830	FAM129B	0.000362802	0.751476	up
ENSG00000136828	RALGPS1	0.000290298	0.951394	up
ENSG00000136826	KLF4	8.47755e-08	1.3299	up
ENSG00000136816	TOR1B	0.00359276	0.636209	up
ENSG00000136720	HS6ST1	8.7421e-09	1.25074	up
ENSG00000136717	BIN1	1.00149e-06	1.0321	up
ENSG00000136689	IL1RN	7.91933e-28	10.3535	up
ENSG00000136630	HLX	1.20643e-48	6.12767	up
ENSG00000136574	GATA4	0.00159414	0.61734	up
ENSG00000136521	NDUFB5	0.000848424	0.708981	up
ENSG00000136463	TACO1	0.00470673	0.660267	up
ENSG00000136379	ABHD17C	8.68117e-09	2.16507	up
ENSG00000136305	CIDEB	2.90492e-16	2.56298	up
ENSG00000136295	TTYH3	1.2735e-15	1.63394	up
ENSG00000136280	CCM2	0.000189269	0.817733	up
ENSG00000136279	DBNL	0.000391524	0.707656	up
ENSG00000136213	CHST12	0.000769865	0.816656	up
ENSG00000136205	TNS3	0.000664212	0.666593	up
ENSG00000136160	EDNRB	1.51828e-11	2.06643	up
ENSG00000136114	THSD1	2.17399e-05	1.96896	up
ENSG00000136068	FLNB	1.34329e-10	1.31755	up
ENSG00000136048	DRAM1	0.0101451	0.613086	up
ENSG00000136044	APPL2	3.47964e-09	1.39182	up
ENSG00000135956	TMEM127	0.000352072	0.706368	up
ENSG00000135953	MFSD9	0.000119375	0.856276	up
ENSG00000135940	COX5B	0.000238752	0.789568	up
ENSG00000135929	CYP27A1	2.53082e-20	2.31412	up
ENSG00000135926	TMBIM1	0.000865862	0.694156	up
ENSG00000135924	DNAJB2	0.00428036	0.586206	up
ENSG00000135919	SERPINE2	2.60115e-22	2.28102	up
ENSG00000135917	SLC19A3	7.18826e-15	1.56144	up
ENSG00000135916	ITM2C	3.0729e-06	0.970869	up
ENSG00000135899	SP110	1.61126e-06	1.35232	up
ENSG00000135838	NPL	3.26015e-07	2.33027	up
ENSG00000135835	KIAA1614	0.0291235	0.787199	up
ENSG00000135821	GLUL	1.21324e-09	1.25076	up
ENSG00000135775	COG2	0.00264021	0.619347	up
ENSG00000135744	AGT	4.56728e-33	2.64344	up
ENSG00000135736	CCDC102A	0.0283399	0.659876	up
ENSG00000135722	FBXL8	0.027111	0.765831	up
ENSG00000135709	KIAA0513	0.000262458	0.874383	up
ENSG00000135686	KLHL36	0.000564645	0.800832	up
ENSG00000135678	CPM	0.000597244	0.732166	up
ENSG00000135643	KCNMB4	9.60167e-16	2.51391	up
ENSG00000135637	CCDC142	1.16966e-05	1.15151	up
ENSG00000135636	DYSF	0.000571861	0.927442	up
ENSG00000135631	RAB11FIP5	0.00296123	0.609895	up
ENSG00000135617	PRADC1	0.00821333	0.733545	up
ENSG00000135596	MICAL1	1.31708e-10	1.45335	up
ENSG00000135540	NHSL1	0.000720804	0.652748	up
ENSG00000135447	PPP1R1A	0.00631845	1.15852	up
ENSG00000135439	AGAP2	0.0110822	0.653552	up
ENSG00000135437	RDH5	7.99956e-06	2.1651	up
ENSG00000135424	ITGA7	0.0162757	0.890919	up
ENSG00000135365	PHF21A	0.00630687	0.592621	up
ENSG00000135333	EPHA7	2.12307e-05	1.86464	up
ENSG00000135299	ANKRD6	0.00862561	0.908159	up
ENSG00000135220	UGT2A3	5.40312e-25	3.09434	up
ENSG00000135124	P2RX4	2.1598e-16	1.91069	up
ENSG00000135114	OASL	4.14674e-16	4.63944	up
ENSG00000135093	USP30	6.74908e-05	1.01447	up
ENSG00000135090	TAOK3	2.15253e-06	1.04318	up
ENSG00000135052	GOLM1	4.90873e-08	1.0856	up
ENSG00000135047	CTSL	4.65969e-10	1.2432	up
ENSG00000135046	ANXA1	1.28245e-09	1.47365	up
ENSG00000134955	SLC37A2	2.03588e-36	6.78264	up
ENSG00000134954	ETS1	1.77391e-25	2.61402	up
ENSG00000134882	UBAC2	0.00125334	0.759458	up
ENSG00000134864	GGACT	6.86511e-05	1.57006	up
ENSG00000134780	DAGLA	2.9738e-06	1.0562	up
ENSG00000134755	DSC2	0.0108007	0.756986	up
ENSG00000134668	SPOCD1	4.24726e-05	1.81648	up
ENSG00000134575	ACP2	0.00573808	0.601909	up
ENSG00000134569	LRP4	0.000492106	0.910329	up
ENSG00000134533	RERG	6.3732e-08	2.31353	up
ENSG00000134508	CABLES1	8.37543e-06	1.00405	up
ENSG00000134504	KCTD1	1.29125e-05	1.52626	up
ENSG00000134470	IL15RA	4.77876e-25	6.21188	up
ENSG00000134369	NAV1	2.48641e-09	3.11763	up
ENSG00000134343	ANO3	0.00864869	0.921205	up
ENSG00000134339	SAA2	1.07091e-16	5.84816	up
ENSG00000134256	CD101	0.00574426	1.0374	up
ENSG00000134253	TRIM45	3.72462e-09	2.31631	up
ENSG00000134250	NOTCH2	4.10567e-09	1.13826	up
ENSG00000134247	PTGFRN	1.05926e-09	1.24391	up
ENSG00000134245	WNT2B	5.50191e-36	4.79983	up
ENSG00000134243	SORT1	0.00110621	0.650179	up
ENSG00000134240	HMGCS2	7.77184e-42	4.33122	up
ENSG00000134215	VAV3	5.08132e-102	9.65459	up
ENSG00000134202	GSTM3	1.01216e-05	0.925555	up
ENSG00000134198	TSPAN2	1.28848e-08	2.23167	up
ENSG00000134184	GSTM1	2.04481e-06	1.07679	up
ENSG00000134107	BHLHE40	2.06002e-11	1.32959	up
ENSG00000134042	MRO	7.94272e-12	3.29549	up
ENSG00000134013	LOXL2	1.03757e-75	4.87297	up
ENSG00000133961	NUMB	0.00160469	0.633817	up
ENSG00000133943	DGLUCY	2.01321e-10	3.43921	up
ENSG00000133665	DYDC2	0.000113912	2.03301	up
ENSG00000133639	BTG1	1.65389e-11	1.49563	up
ENSG00000133466	C1QTNF6	2.36988e-07	1.30853	up
ENSG00000133454	MYO18B	7.19163e-20	2.41798	up
ENSG00000133433	GSTT2B	0.000273898	1.52961	up
ENSG00000133424	LARGE1	1.30466e-18	2.00864	up
ENSG00000133321	RARRES3	4.37602e-20	5.48344	up
ENSG00000133318	RTN3	0.00332761	0.587515	up
ENSG00000133315	MACROD1	6.95117e-05	1.21746	up
ENSG00000133243	BTBD2	0.000178629	0.774687	up
ENSG00000133195	SLC39A11	0.000889087	0.760603	up
ENSG00000133106	EPSTI1	0.00317858	1.08157	up
ENSG00000133065	SLC41A1	0.0393706	0.666541	up
ENSG00000133056	PIK3C2B	1.98188e-05	0.853355	up
ENSG00000133019	CHRM3	1.51599e-05	1.16123	up
ENSG00000132906	CASP9	0.000904218	0.798843	up
ENSG00000132854	KANK4	2.76929e-13	3.06027	up
ENSG00000132837	DMGDH	0.00970312	0.739153	up
ENSG00000132744	ACY3	2.74338e-08	2.34273	up
ENSG00000132692	BCAN	0.0293527	0.709657	up
ENSG00000132669	RIN2	0.00224209	0.761181	up
ENSG00000132639	SNAP25	2.04449e-10	2.45393	up
ENSG00000132635	PCED1A	5.06582e-05	0.908372	up
ENSG00000132613	MTSS1L	5.75408e-07	0.976851	up
ENSG00000132561	MATN2	3.92712e-57	4.23449	up
ENSG00000132541	RIDA	0.000751792	0.848734	up
ENSG00000132522	GPS2	0.0016229	0.645368	up
ENSG00000132471	WBP2	0.00043511	0.72362	up
ENSG00000132470	ITGB4	2.86145e-14	2.09971	up
ENSG00000132437	DDC	5.0724e-05	0.900073	up
ENSG00000132386	SERPINF1	1.45455e-26	2.34066	up
ENSG00000132376	INPP5K	0.00272754	0.745086	up
ENSG00000132361	CLUH	5.19171e-08	1.1312	up
ENSG00000132357	CARD6	2.06576e-13	1.66738	up
ENSG00000132329	RAMP1	5.13674e-18	3.40481	up
ENSG00000132207	SLX1A	0.000791517	0.941082	up
ENSG00000132170	PPARG	0.000309762	0.731061	up
ENSG00000132164	SLC6A11	1.81222e-05	1.02038	up
ENSG00000132141	CCT6B	0.0320486	0.872161	up
ENSG00000132109	TRIM21	1.49119e-12	1.92279	up
ENSG00000131981	LGALS3	3.97872e-06	1.25806	up
ENSG00000131943	C19orf12	6.36604e-10	1.37441	up
ENSG00000131873	CHSY1	0.00046983	1.14598	up
ENSG00000131849	ZNF132	0.0460558	0.843583	up
ENSG00000131791	PRKAB2	8.44209e-16	1.80474	up
ENSG00000131781	FMO5	9.93705e-11	2.32711	up
ENSG00000131759	RARA	0.00456812	0.661026	up
ENSG00000131748	STARD3	0.00720952	0.626369	up
ENSG00000131730	CKMT2	0.0117875	1.08036	up
ENSG00000131584	ACAP3	0.00164676	0.615896	up
ENSG00000131196	NFATC1	0.00399857	1.05373	up
ENSG00000131188	PRR7	0.00505854	1.03861	up
ENSG00000131187	F12	2.12593e-27	3.56939	up
ENSG00000131069	ACSS2	4.27941e-07	1.08923	up
ENSG00000131061	ZNF341	0.0197263	0.679571	up
ENSG00000131037	EPS8L1	0.0319701	0.792044	up
ENSG00000131016	AKAP12	1.43014e-10	2.086	up
ENSG00000130988	RGN	0.00658687	0.640578	up
ENSG00000130958	SLC35D2	0.00168166	0.617807	up
ENSG00000130956	HABP4	1.41212e-08	1.11293	up
ENSG00000130943	PKDREJ	0.00582274	1.20014	up
ENSG00000130940	CASZ1	2.01531e-31	2.80487	up
ENSG00000130881	LRP3	0.000198007	0.763803	up
ENSG00000130830	MPP1	8.89766e-34	3.01921	up
ENSG00000130813	C19orf66	9.91248e-43	3.58751	up
ENSG00000130787	HIP1R	4.69407e-07	1.03158	up
ENSG00000130775	THEMIS2	0.0226989	1.00449	up
ENSG00000130751	NPAS1	1.89748e-05	1.78831	up
ENSG00000130724	CHMP2A	0.000402588	0.771636	up
ENSG00000130717	UCK1	0.000625891	0.727212	up
ENSG00000130707	ASS1	3.16961e-07	1.16228	up
ENSG00000130649	CYP2E1	4.672e-13	3.8927	up
ENSG00000130590	SAMD10	0.00159877	1.11627	up
ENSG00000130589	HELZ2	8.48216e-13	1.55181	up
ENSG00000130529	TRPM4	2.22141e-06	1.16235	up
ENSG00000130522	JUND	1.37576e-09	1.20503	up
ENSG00000130518	IQCN	0.0145046	0.845401	up
ENSG00000130489	SCO2	0.00054433	0.904996	up
ENSG00000130487	KLHDC7B	6.04765e-10	3.03005	up
ENSG00000130313	PGLS	0.00784489	0.598858	up
ENSG00000130304	SLC27A1	6.80086e-05	1.47917	up
ENSG00000130270	ATP8B3	4.60336e-11	1.94712	up
ENSG00000130244	FAM98C	0.0015568	0.920466	up
ENSG00000130234	ACE2	2.62705e-31	7.54065	up
ENSG00000130222	GADD45G	8.12839e-17	3.12907	up
ENSG00000130203	APOE	1.24461e-09	1.29893	up
ENSG00000130193	THEM6	1.06816e-15	4.66968	up
ENSG00000130158	DOCK6	0.00118203	0.630008	up
ENSG00000130066	SAT1	0.000817034	0.659808	up
ENSG00000130005	GAMT	1.01715e-06	1.03579	up
ENSG00000129988	LBP	5.8303e-23	9.92733	up
ENSG00000129946	SHC2	6.71719e-07	1.05826	up
ENSG00000129925	TMEM8A	0.000929948	0.663413	up
ENSG00000129675	ARHGEF6	1.86934e-21	5.92556	up
ENSG00000129657	SEC14L1	5.24493e-09	1.17425	up
ENSG00000129596	CDO1	0.0111425	1.16324	up
ENSG00000129226	CD68	4.48951e-56	4.29207	up
ENSG00000129116	PALLD	5.55343e-06	0.888976	up
ENSG00000129103	SUMF2	1.15235e-10	1.32708	up
ENSG00000129007	CALML4	3.34439e-10	1.86915	up
ENSG00000128482	RNF112	0.000521654	1.0908	up
ENSG00000128346	C22orf23	0.0191318	0.784281	up
ENSG00000128335	APOL2	1.36099e-06	1.02176	up
ENSG00000128311	TST	8.59048e-05	0.912341	up
ENSG00000128309	MPST	0.00281625	0.612624	up
ENSG00000128298	BAIAP2L2	2.01328e-27	2.6654	up
ENSG00000128294	TPST2	1.28535e-24	2.30989	up
ENSG00000128274	A4GALT	5.5066e-10	1.93874	up
ENSG00000128271	ADORA2A	0.047098	1.39908	up
ENSG00000128242	GAL3ST1	3.55506e-06	1.05793	up
ENSG00000128185	DGCR6L	1.77856e-05	1.03882	up
ENSG00000128039	SRD5A3	0.000212954	0.978502	up
ENSG00000127720	METTL25	0.0409533	0.75421	up
ENSG00000127578	WFIKKN1	0.0454035	0.860639	up
ENSG00000127528	KLF2	4.34893e-14	2.69895	up
ENSG00000127415	IDUA	0.000550872	1.20849	up
ENSG00000127399	LRRC61	2.58896e-05	0.944569	up
ENSG00000127329	PTPRB	1.81243e-08	2.07596	up
ENSG00000127325	BEST3	0.0033289	1.36009	up
ENSG00000127191	TRAF2	0.00291128	0.716375	up
ENSG00000126838	PZP	3.16715e-24	9.94237	up
ENSG00000126778	SIX1	0.000352687	1.40714	up
ENSG00000126709	IFI6	1.10589e-19	3.17544	up
ENSG00000126561	STAT5A	1.86195e-06	1.49213	up
ENSG00000126522	ASL	4.95165e-06	1.01695	up
ENSG00000126458	RRAS	1.70776e-10	1.62874	up
ENSG00000126432	PRDX5	4.72239e-07	1.08556	up
ENSG00000126351	THRA	2.38084e-06	1.04573	up
ENSG00000126267	COX6B1	0.000726965	0.690019	up
ENSG00000126246	IGFLR1	0.0447207	1.04928	up
ENSG00000126243	LRFN3	0.000935922	0.840883	up
ENSG00000126218	F10	8.56644e-08	1.15985	up
ENSG00000126217	MCF2L	0.00983257	0.755902	up
ENSG00000126107	HECTD3	0.00179362	0.640272	up
ENSG00000126106	TMEM53	0.00279238	0.81427	up
ENSG00000126062	TMEM115	0.00305787	0.680233	up
ENSG00000126016	AMOT	1.76511e-16	3.31157	up
ENSG00000126005	MMP24OS	1.48935e-07	1.40417	up
ENSG00000125967	NECAB3	5.05099e-07	1.17463	up
ENSG00000125895	TMEM74B	2.47789e-06	1.89794	up
ENSG00000125841	NRSN2	0.00416814	0.59369	up
ENSG00000125826	RBCK1	0.000311295	0.747258	up
ENSG00000125744	RTN2	1.55235e-05	1.17658	up
ENSG00000125730	C3	1.94678e-05	0.876898	up
ENSG00000125652	ALKBH7	0.00021965	0.973741	up
ENSG00000125648	SLC25A23	0.000264771	0.772047	up
ENSG00000125637	PSD4	3.64483e-21	2.5169	up
ENSG00000125618	PAX8	0.0149385	0.893507	up
ENSG00000125520	SLC2A4RG	0.000243246	0.737112	up
ENSG00000125503	PPP1R12C	0.00107938	0.687813	up
ENSG00000125457	MIF4GD	0.0177913	0.692563	up
ENSG00000125447	GGA3	0.00270424	0.612846	up
ENSG00000125430	HS3ST3B1	3.85452e-21	2.97199	up
ENSG00000125384	PTGER2	1.99586e-11	3.21237	up
ENSG00000125354	Septin 6	2.72145e-07	1.15043	up
ENSG00000125347	IRF1	0.00398207	0.672995	up
ENSG00000125246	CLYBL	9.85931e-11	1.94814	up
ENSG00000125170	DOK4	8.3588e-07	1.03007	up
ENSG00000125148	MT2A	9.3292e-27	2.81644	up
ENSG00000125144	MT1G	0.0163797	1.07207	up
ENSG00000125089	SH3TC1	0.000133708	0.914641	up
ENSG00000125046	SSUH2	3.86876e-05	1.78044	up
ENSG00000124942	AHNAK	2.19131e-10	1.31632	up
ENSG00000124788	ATXN1	0.00513784	0.649892	up
ENSG00000124782	RREB1	1.13372e-05	0.867439	up
ENSG00000124762	CDKN1A	8.95767e-21	2.28259	up
ENSG00000124635	HIST1H2BJ	7.49604e-07	2.00058	up
ENSG00000124602	UNC5CL	3.43974e-30	2.75977	up
[truncated: 908 more rows]
