# Supplementary material for: Targeting AKR1B1 inhibits metabolic reprogramming to reverse systemic therapy resistance in hepatocellular carcinoma
Source: Signal Transduct Target Ther. 2025 Aug 1;10:244. doi: 10.1038/s41392-025-02321-9 (PMC12317016; doi:10.1038/s41392-025-02321-9)
Supplement: Supplementary file 4 — Supplementary Data 3 [file 41392_2025_2321_MOESM4_ESM.xlsx]

## Sheet: Sheet1
Supplementary Data 3. The list of 1965 upregulated genes in Huh-7 SR compared to parental cells.
#ID	gene_name	Huh-7 P_1 & Huh-7 P_2 vs Huh-7 SR_1 & Huh-7 SR_2 edgeR_p value	Huh-7 P_1 & Huh-7 P_2 vs Huh-7 SR_1 & Huh-7 SR_2 edgeR_log2FC	Huh-7 P_1 & Huh-7 P_2 vs Huh-7 SR_1 & Huh-7 SR_2 _edgeR_(Pvalue_0.05_FC_1.5)_regulated
ENSG00000285602	AC097625.1	2.98675e-05	2.05426	up
ENSG00000284989	AL451062.3	0.0344206	1.19039	up
ENSG00000284981	AC093668.3	0.000105146	1.06226	up
ENSG00000284773	AC114490.3	0.0244852	0.903211	up
ENSG00000284691	AC073111.5	0.0095366	1.21465	up
ENSG00000283782	AC116366.3	0.0202456	1.14065	up
ENSG00000283189	AC104452.1	0.000131108	0.824638	up
ENSG00000278599	TBC1D3E	0.0452322	0.699453	up
ENSG00000278558	TMEM191B	0.015133	0.989817	up
ENSG00000278535	DHRS11	0.00835438	0.755783	up
ENSG00000278318	ZNF229	0.000903974	1.09413	up
ENSG00000278195	SSTR3	4.14429e-15	3.00339	up
ENSG00000276180	HIST1H4I	9.33993e-15	2.44821	up
ENSG00000275993	SIK1B	1.83318e-05	0.723565	up
ENSG00000275074	NUDT18	0.000169906	0.935897	up
ENSG00000275023	MLLT6	1.19156e-06	0.842898	up
ENSG00000274897	PANO1	0.0229267	0.95792	up
ENSG00000274750	HIST1H3E	2.49891e-06	1.76738	up
ENSG00000274512	TBC1D3L	0.00571394	0.914797	up
ENSG00000274419	TBC1D3D	0.000440411	1.00972	up
ENSG00000274276	CBSL	0.00230641	0.62951	up
ENSG00000274180	NATD1	3.36558e-07	1.49906	up
ENSG00000273706	LHX1	6.17434e-06	1.92247	up
ENSG00000273513	TBC1D3K	0.00537067	1.15091	up
ENSG00000273079	GRIN2B	6.80876e-09	1.98435	up
ENSG00000273045	C2orf15	0.0183519	0.61622	up
ENSG00000272916	AC022400.6	0.00200403	0.941212	up
ENSG00000272899	ATP6V1FNB	0.000260888	1.43446	up
ENSG00000272822	AC073610.3	0.0348053	0.889032	up
ENSG00000272196	HIST2H2AA4	7.68581e-09	1.86484	up
ENSG00000271824	SMIM32	0.0250454	0.897979	up
ENSG00000270882	HIST2H4A	9.91331e-07	1.85267	up
ENSG00000270800	RPS10-NUDT3	4.07477e-12	5.84672	up
ENSG00000270276	HIST2H4B	2.02415e-07	1.99533	up
ENSG00000269881	AC004754.1	3.98572e-06	2.09917	up
ENSG00000267060	PTGES3L	0.0226889	0.823157	up
ENSG00000266714	MYO15B	1.00381e-15	2.57321	up
ENSG00000266086	AC015813.2	0.00186887	0.878101	up
ENSG00000266074	BAHCC1	2.50733e-10	1.66558	up
ENSG00000265763	ZNF488	2.08102e-06	0.933626	up
ENSG00000265690	AC074143.1	0.0148802	0.99468	up
ENSG00000265190	ANXA8	9.7421e-12	1.41817	up
ENSG00000264717	NPY4R2	0.0281392	0.933727	up
ENSG00000264230	ANXA8L1	2.08821e-08	1.03386	up
ENSG00000262655	SPON1	0.00128197	0.83583	up
ENSG00000261740	BOLA2-SMG1P6	0.0262471	1.20887	up
ENSG00000261701	HPR	6.64113e-09	2.7584	up
ENSG00000261611	AC010547.4	0.00304847	1.13794	up
ENSG00000261221	ZNF865	0.00110568	0.658748	up
ENSG00000261150	EPPK1	2.49903e-07	0.86165	up
ENSG00000261115	TMEM178B	8.03625e-08	1.0556	up
ENSG00000260643	AC092718.3	0.0387244	0.712704	up
ENSG00000259529	AL136295.5	7.24355e-05	0.857468	up
ENSG00000259522	AL136295.4	0.0210563	0.807836	up
ENSG00000259171	AL163636.2	3.33437e-13	1.99747	up
ENSG00000259120	SMIM6	0.0189557	0.862511	up
ENSG00000258947	TUBB3	5.96467e-06	0.791424	up
ENSG00000258839	MC1R	0.0182433	0.65123	up
ENSG00000258818	RNASE4	1.01604e-06	0.878062	up
ENSG00000258461	AC012651.1	0.0214452	0.971713	up
ENSG00000258227	CLEC5A	0.00990663	0.986843	up
ENSG00000257743	MGAM2	0.0456226	0.809134	up
ENSG00000257704	INAFM1	0.00339954	1.08226	up
ENSG00000257335	MGAM	9.24878e-11	1.50633	up
ENSG00000257017	HP	1.15062e-16	3.51375	up
ENSG00000256806	C17orf100	0.00177031	0.98016	up
ENSG00000256500	AL139300.1	5.05287e-36	10.6844	up
ENSG00000256162	SMLR1	1.97434e-06	1.41838	up
ENSG00000256061	DNAAF4	0.00910915	1.00367	up
ENSG00000256043	CTSO	1.00447e-05	1.45367	up
ENSG00000256029	AL590560.1	7.53521e-08	2.15039	up
ENSG00000255439	AC135050.2	0.0213087	0.954798	up
ENSG00000255330	AL096711.2	5.38645e-10	2.17498	up
ENSG00000255302	EID1	0.00043179	0.585424	up
ENSG00000254806	SYS1-DBNDD2	0.0340576	2.28827	up
ENSG00000254535	PABPC4L	1.27144e-10	2.46889	up
ENSG00000253304	TMEM200B	5.52128e-07	1.35517	up
ENSG00000253276	CCDC71L	1.38019e-10	2.19706	up
ENSG00000251349	MSANTD3-TMEFF1	0.00594069	1.63447	up
ENSG00000251322	SHANK3	0.000130466	1.81014	up
ENSG00000251247	ZNF345	6.76883e-08	2.14081	up
ENSG00000250799	PRODH2	8.09863e-17	4.40472	up
ENSG00000250644	AC068580.4	4.75867e-10	3.75826	up
ENSG00000250571	GLI4	0.0114943	0.688376	up
ENSG00000250510	GPR162	5.99156e-06	1.91954	up
ENSG00000248144	ADH1C	1.55093e-16	5.37382	up
ENSG00000247596	TWF2	0.00013752	0.705848	up
ENSG00000246705	H2AFJ	0.00017298	0.681933	up
ENSG00000244731	C4A	1.82308e-15	2.07157	up
ENSG00000244474	UGT1A4	7.4827e-09	3.18013	up
ENSG00000244187	TMEM141	1.22206e-05	0.747577	up
ENSG00000243696	AC006254.1	0.000357254	1.22327	up
ENSG00000243649	CFB	0.0267884	2.00557	up
ENSG00000243135	UGT1A3	0.00387829	1.30477	up
ENSG00000242802	AP5Z1	0.000798346	0.58794	up
ENSG00000242110	AMACR	2.28329e-10	1.09379	up
ENSG00000241839	PLEKHO2	0.00262935	0.746068	up
ENSG00000241635	UGT1A1	9.43797e-14	1.3884	up
ENSG00000241489	AC244197.3	1.30405e-05	1.62626	up
ENSG00000240891	PLCXD2	7.42755e-07	1.51192	up
ENSG00000240694	PNMA2	5.08228e-35	2.21864	up
ENSG00000240038	AMY2B	0.038333	0.94015	up
ENSG00000239779	WBP1	0.0063468	0.633197	up
ENSG00000239521	CASTOR3	0.000204217	0.989451	up
ENSG00000239305	RNF103	6.04736e-07	0.892865	up
ENSG00000239282	CASTOR1	1.9672e-06	2.16372	up
ENSG00000237988	OR2I1P	1.70976e-57	3.59452	up
ENSG00000237441	RGL2	0.000205681	0.78694	up
ENSG00000237172	B3GNT9	2.64504e-05	1.06983	up
ENSG00000236104	ZBTB22	0.0151441	0.633474	up
ENSG00000235169	SMIM1	0.000102516	1.81385	up
ENSG00000235162	C12orf75	2.9708e-05	0.768518	up
ENSG00000235109	ZSCAN31	0.00586624	0.912792	up
ENSG00000235106	BRD3OS	0.000492307	0.766148	up
ENSG00000234857	HNRNPUL2-BSCL2	0.00164609	0.651405	up
ENSG00000234719	NPIPB2	0.00382872	1.22339	up
ENSG00000233822	HIST1H2BN	0.000194802	1.35566	up
ENSG00000233198	RNF224	2.41511e-14	4.44036	up
ENSG00000232859	LYRM9	0.00875119	1.00865	up
ENSG00000231925	TAPBP	1.81765e-07	0.898275	up
ENSG00000229833	PET100	0.00816024	0.745358	up
ENSG00000227051	C14orf132	1.55159e-09	1.50523	up
ENSG00000225697	SLC26A6	4.95532e-05	0.729133	up
ENSG00000224389	C4B	2.26401e-18	2.34835	up
ENSG00000223802	CERS1	0.000638253	1.49394	up
ENSG00000222009	BTBD19	4.74736e-05	1.25808	up
ENSG00000221968	FADS3	2.76864e-07	0.941134	up
ENSG00000221963	APOL6	4.41479e-26	4.84873	up
ENSG00000221923	ZNF880	1.04883e-05	1.20638	up
ENSG00000221916	C19orf73	0.0280338	0.83254	up
ENSG00000221869	CEBPD	6.11546e-10	1.33701	up
ENSG00000221821	C6orf226	0.00113287	1.29967	up
ENSG00000219626	FAM228B	0.00699781	1.13191	up
ENSG00000219607	PPP1R3G	7.86482e-05	1.39409	up
ENSG00000216937	CCDC7	0.0464999	0.78272	up
ENSG00000216588	IGSF23	0.00596547	0.938058	up
ENSG00000215788	TNFRSF25	0.0236331	0.899747	up
ENSG00000215375	MYL5	1.95621e-07	1.66941	up
ENSG00000215018	COL28A1	6.47111e-10	2.08375	up
ENSG00000214655	ZSWIM8	2.94546e-05	0.731872	up
ENSG00000214595	EML6	0.00222363	0.67225	up
ENSG00000214456	PLIN5	0.0144223	0.950766	up
ENSG00000214274	ANG	0.00275179	0.750669	up
ENSG00000214193	SH3D21	7.20536e-05	1.13161	up
ENSG00000214050	FBXO16	0.00506803	1.07728	up
ENSG00000214029	ZNF891	0.022801	0.609801	up
ENSG00000214021	TTLL3	1.64592e-05	1.15619	up
ENSG00000213999	MEF2B	1.26202e-10	1.90596	up
ENSG00000213949	ITGA1	5.86036e-05	0.920632	up
ENSG00000213937	CLDN9	3.31449e-05	1.85172	up
ENSG00000213886	UBD	8.08537e-15	2.49133	up
ENSG00000213859	KCTD11	0.0143238	0.634771	up
ENSG00000213759	UGT2B11	3.93156e-16	4.54929	up
ENSG00000213625	LEPROT	0.00130788	0.601942	up
ENSG00000213398	LCAT	0.00166254	0.875226	up
ENSG00000213366	GSTM2	1.25117e-08	1.34559	up
ENSG00000213213	CCDC183	1.67878e-20	2.60836	up
ENSG00000213199	ASIC3	4.79252e-05	1.17242	up
ENSG00000213145	CRIP1	0.00940441	1.03517	up
ENSG00000213015	ZNF580	9.31693e-06	1.44381	up
ENSG00000212864	RNF208	0.000578684	1.13593	up
ENSG00000211584	SLC48A1	0.0038206	0.815887	up
ENSG00000206535	LNP1	0.0114169	0.694452	up
ENSG00000206503	HLA-A	4.04503e-30	3.30554	up
ENSG00000205978	NYNRIN	1.15583e-06	1.15441	up
ENSG00000205710	C17orf107	8.24167e-12	1.93895	up
ENSG00000205544	TMEM256	0.00814826	0.60927	up
ENSG00000205542	TMSB4X	1.59807e-40	2.48732	up
ENSG00000205517	RGL3	0.00293603	0.681468	up
ENSG00000205413	SAMD9	9.32419e-23	4.20933	up
ENSG00000205089	CCNI2	0.00294144	1.2395	up
ENSG00000205078	SYCE1L	1.02592e-05	1.61874	up
ENSG00000204991	SPIRE2	0.000766931	0.618793	up
ENSG00000204941	PSG5	1.21409e-19	4.40005	up
ENSG00000204852	TCTN1	0.00614597	0.654656	up
ENSG00000204682	CASC10	7.21119e-06	1.64105	up
ENSG00000204681	GABBR1	0.00495899	0.795403	up
ENSG00000204618	RNF39	0.0017978	1.20154	up
ENSG00000204611	ZNF616	0.00214484	0.90186	up
ENSG00000204592	HLA-E	0.000166659	0.756316	up
ENSG00000204580	DDR1	0.00144852	0.649459	up
ENSG00000204514	ZNF814	0.0203987	0.688268	up
ENSG00000204498	NFKBIL1	0.00449262	0.697215	up
ENSG00000204387	C6orf48	1.4722e-07	0.928657	up
ENSG00000204381	LAYN	9.35479e-06	1.25436	up
ENSG00000204237	OXLD1	0.00230021	0.977478	up
ENSG00000204231	RXRB	0.00120663	0.638268	up
ENSG00000204217	BMPR2	0.000109141	0.789689	up
ENSG00000204175	GPRIN2	4.27922e-07	0.915614	up
ENSG00000204174	NPY4R	0.0254123	0.919606	up
ENSG00000204103	MAFB	5.73701e-07	1.4333	up
ENSG00000204019	CT83	0.00961345	1.11067	up
ENSG00000203943	SAMD13	2.94601e-06	2.06512	up
ENSG00000203812	HIST2H2AA3	7.83312e-09	1.84901	up
ENSG00000203778	FAM229B	1.60869e-09	2.09603	up
ENSG00000203727	SAMD5	2.84928e-05	1.24945	up
ENSG00000203697	CAPN8	3.43578e-05	1.47651	up
ENSG00000203546	AL139353.1	1.77248e-08	1.44426	up
ENSG00000198933	TBKBP1	0.0288259	0.686783	up
ENSG00000198865	CCDC152	0.043586	0.881295	up
ENSG00000198840	MT-ND3	5.40335e-06	0.773543	up
ENSG00000198822	GRM3	0.00338806	1.11657	up
ENSG00000198816	ZNF358	4.63727e-06	0.867162	up
ENSG00000198792	TMEM184B	0.000271367	0.630533	up
ENSG00000198756	COLGALT2	0.00240441	1.26952	up
ENSG00000198754	OXCT2	0.0327952	0.717722	up
ENSG00000198682	PAPSS2	3.11299e-18	1.47815	up
ENSG00000198673	FAM19A2	0.0144836	1.25685	up
ENSG00000198624	CCDC69	7.61043e-08	1.07295	up
ENSG00000198610	AKR1C4	0.00218818	1.02503	up
ENSG00000198598	MMP17	0.00295961	0.737699	up
ENSG00000198569	SLC34A3	3.55707e-16	5.18464	up
ENSG00000198535	C2CD4A	0.000370313	1.49468	up
ENSG00000198520	ARMH1	0.00101962	1.49627	up
ENSG00000198455	ZXDB	8.36209e-10	1.28509	up
ENSG00000198453	ZNF568	1.62898e-05	1.40084	up
ENSG00000198435	NRARP	0.0251358	0.991176	up
ENSG00000198429	ZNF69	0.0330592	0.617416	up
ENSG00000198417	MT1F	2.37955e-05	1.20321	up
ENSG00000198324	PHETA1	3.21961e-18	1.59098	up
ENSG00000198203	SULT1C2	6.38954e-06	1.5514	up
ENSG00000198189	HSD17B11	0.00105319	0.620199	up
ENSG00000198131	ZNF544	0.0014078	0.653607	up
ENSG00000198108	CHSY3	0.0270847	0.723922	up
ENSG00000198075	SULT1C4	0.000403686	0.612136	up
ENSG00000198074	AKR1B10	1.9109e-08	2.2536	up
ENSG00000198040	ZNF84	0.000417257	1.05137	up
ENSG00000197956	S100A6	1.29213e-16	1.40724	up
ENSG00000197903	HIST1H2BK	1.02884e-28	2.15506	up
ENSG00000197894	ADH5	0.000379162	0.592966	up
ENSG00000197863	ZNF790	0.00181889	1.33863	up
ENSG00000197852	INKA2	1.50371e-05	1.13638	up
ENSG00000197774	EME2	0.00320208	0.636308	up
ENSG00000197766	CFD	0.000330086	0.892755	up
ENSG00000197763	TXNRD3	0.0120084	0.736113	up
ENSG00000197747	S100A10	1.59562e-06	0.901405	up
ENSG00000197712	FAM114A1	9.7343e-06	0.738513	up
ENSG00000197568	HHLA3	0.0289776	0.677827	up
ENSG00000197565	COL4A6	1.42362e-09	1.10258	up
ENSG00000197557	TTC30A	9.19905e-07	1.28939	up
ENSG00000197530	MIB2	1.32905e-07	0.923871	up
ENSG00000197496	SLC2A10	0.000128977	1.00818	up
ENSG00000197461	PDGFA	0.000548529	0.714618	up
ENSG00000197415	VEPH1	3.4699e-05	1.16415	up
ENSG00000197363	ZNF517	0.00380766	0.924248	up
ENSG00000197321	SVIL	6.60449e-09	1.85061	up
ENSG00000197249	SERPINA1	1.22021e-06	0.801012	up
ENSG00000197208	SLC22A4	0.000143538	1.58761	up
ENSG00000197191	CYSRT1	3.70477e-07	2.3498	up
ENSG00000197181	PIWIL2	0.000141417	1.33747	up
ENSG00000197142	ACSL5	4.28852e-11	3.46588	up
ENSG00000197122	SRC	6.24798e-06	0.841352	up
ENSG00000197081	IGF2R	0.000292452	0.605269	up
ENSG00000197070	ARRDC1	3.55951e-06	0.854053	up
ENSG00000197043	ANXA6	7.26087e-34	3.92308	up
ENSG00000196975	ANXA4	1.40721e-06	0.835225	up
ENSG00000196923	PDLIM7	4.3678e-08	0.965768	up
ENSG00000196912	ANKRD36B	0.0259354	0.724484	up
ENSG00000196878	LAMB3	0.0421321	0.60033	up
ENSG00000196867	ZFP28	0.0418251	0.786547	up
ENSG00000196839	ADA	4.67737e-07	1.4843	up
ENSG00000196787	HIST1H2AG	8.43515e-07	1.78627	up
ENSG00000196782	MAML3	4.40453e-05	0.883694	up
ENSG00000196776	CD47	4.30419e-20	2.013	up
ENSG00000196700	ZNF512B	0.00125689	0.963202	up
ENSG00000196683	TOMM7	0.00122278	0.666087	up
ENSG00000196659	TTC30B	0.00718626	0.746927	up
ENSG00000196620	UGT2B15	3.70928e-23	7.04005	up
ENSG00000196605	ZNF846	0.0444324	0.708991	up
ENSG00000196588	MRTFA	3.62204e-05	0.712596	up
ENSG00000196562	SULF2	1.32983e-21	5.01849	up
ENSG00000196517	SLC6A9	1.50711e-06	0.866332	up
ENSG00000196507	TCEAL3	6.13987e-05	1.35267	up
ENSG00000196502	SULT1A1	4.56611e-06	0.85259	up
ENSG00000196482	ESRRG	0.0151126	0.835057	up
ENSG00000196476	C20orf96	2.73594e-07	1.0395	up
ENSG00000196458	ZNF605	0.00987667	0.669599	up
ENSG00000196422	PPP1R26	2.64259e-29	3.86947	up
ENSG00000196369	SRGAP2B	0.0150604	0.615772	up
ENSG00000196352	CD55	2.58942e-08	1.37922	up
ENSG00000196345	ZKSCAN7	1.6774e-05	1.44404	up
ENSG00000196277	GRM7	1.35283e-06	1.79825	up
ENSG00000196267	ZNF836	5.92419e-06	1.69185	up
ENSG00000196220	SRGAP3	0.00859049	1.08949	up
ENSG00000196188	CTSE	2.86354e-07	2.64902	up
ENSG00000196187	TMEM63A	1.78144e-06	0.847327	up
ENSG00000196155	PLEKHG4	0.00202359	1.02857	up
ENSG00000196139	AKR1C3	3.15542e-82	3.72058	up
ENSG00000196118	CCDC189	0.000555611	1.25346	up
ENSG00000196104	SPOCK3	2.07348e-19	6.04881	up
ENSG00000189431	RASSF10	0.000134646	1.27094	up
ENSG00000189366	ALG1L	0.0160026	0.972309	up
ENSG00000189283	FHIT	0.00748076	1.03971	up
ENSG00000189184	PCDH18	0.0120056	0.8219	up
ENSG00000189157	FAM47E	1.00058e-10	2.43321	up
ENSG00000189077	TMEM120A	0.00160818	0.660449	up
ENSG00000189067	LITAF	0.000981537	0.614063	up
ENSG00000189056	RELN	2.38501e-07	2.02479	up
ENSG00000189045	ANKDD1B	0.000823408	1.35062	up
ENSG00000188993	LRRC66	1.90713e-07	2.25392	up
ENSG00000188878	FBF1	0.00156584	0.789973	up
ENSG00000188833	ENTPD8	1.44262e-06	1.75786	up
ENSG00000188785	ZNF548	0.00169127	0.831529	up
ENSG00000188766	SPRED3	2.76858e-06	2.16844	up
ENSG00000188747	NOXA1	4.12795e-07	1.94582	up
ENSG00000188738	FSIP2	0.000618578	1.07214	up
ENSG00000188707	ZBED6CL	0.00103837	0.727577	up
ENSG00000188687	SLC4A5	0.00272572	1.1361	up
ENSG00000188677	PARVB	0.000157658	1.12017	up
ENSG00000188636	RTL6	0.00311037	1.0279	up
ENSG00000188549	CCDC9B	5.69152e-07	0.943805	up
ENSG00000188313	PLSCR1	0.00658294	0.613631	up
ENSG00000188290	HES4	8.39012e-06	1.37412	up
ENSG00000188223	AD000671.1	2.81733e-09	2.78875	up
ENSG00000188153	COL4A5	0.000283038	0.61338	up
ENSG00000188112	C6orf132	8.08234e-08	1.18317	up
ENSG00000188042	ARL4C	8.02002e-07	1.57201	up
ENSG00000188010	MORN2	0.00119628	0.950474	up
ENSG00000188001	TPRG1	0.0254609	0.910847	up
ENSG00000187957	DNER	8.25549e-06	1.74004	up
ENSG00000187840	EIF4EBP1	0.00067324	0.607914	up
ENSG00000187838	PLSCR3	3.95458e-05	0.865966	up
ENSG00000187837	HIST1H1C	4.21989e-14	2.04183	up
ENSG00000187775	DNAH17	0.0306655	0.857303	up
ENSG00000187650	VMAC	0.00011786	1.13455	up
ENSG00000187634	SAMD11	9.69874e-07	1.32978	up
ENSG00000187626	ZKSCAN4	0.0446777	0.656869	up
ENSG00000187624	C17orf97	1.11488e-05	1.88624	up
ENSG00000187583	PLEKHN1	2.15047e-05	1.5059	up
ENSG00000187554	TLR5	0.000721279	1.44682	up
ENSG00000187535	IFT140	4.88604e-05	0.829592	up
ENSG00000187492	CDHR4	0.000328607	1.34835	up
ENSG00000187288	CIDEC	6.35914e-15	2.43472	up
ENSG00000187266	EPOR	8.46115e-08	1.26682	up
ENSG00000187193	MT1X	3.4329e-05	1.07745	up
ENSG00000187186	AL162231.1	0.0419229	0.811685	up
ENSG00000187134	AKR1C1	7.70045e-14	1.2841	up
ENSG00000187123	LYPD6	1.07686e-09	1.1399	up
ENSG00000187091	PLCD1	2.01604e-10	1.35257	up
ENSG00000187024	PTRH1	0.0160199	0.698235	up
ENSG00000186977	KRTAP19-5	0.000538402	1.38051	up
ENSG00000186951	PPARA	2.59689e-10	1.18839	up
ENSG00000186862	PDZD7	0.00100805	1.32706	up
ENSG00000186815	TPCN1	1.08598e-06	0.803884	up
ENSG00000186648	CARMIL3	0.0294613	0.776303	up
ENSG00000186567	CEACAM19	0.00446336	0.597073	up
ENSG00000186496	ZNF396	0.00272979	1.21651	up
ENSG00000186470	BTN3A2	4.37732e-20	2.31661	up
ENSG00000186448	ZNF197	0.00275951	0.771779	up
ENSG00000186281	GPAT2	0.0164088	0.933813	up
ENSG00000186280	KDM4D	0.0384873	0.81331	up
ENSG00000186212	SOWAHB	2.32845e-07	1.46295	up
ENSG00000186026	ZNF284	0.0003672	1.05995	up
ENSG00000185989	RASA3	0.0428106	0.714515	up
ENSG00000185924	RTN4RL1	3.81004e-05	1.21179	up
ENSG00000185920	PTCH1	0.00656243	0.70192	up
ENSG00000185869	ZNF829	0.0218619	0.844649	up
ENSG00000185745	IFIT1	1.35997e-10	2.71859	up
ENSG00000185585	OLFML2A	1.45973e-15	2.33274	up
ENSG00000185567	AHNAK2	3.24561e-11	3.62091	up
ENSG00000185522	LMNTD2	0.0212885	0.60425	up
ENSG00000185483	ROR1	2.3621e-09	3.98445	up
ENSG00000185467	KPNA7	0.028389	0.850566	up
ENSG00000185453	ZSWIM9	0.000200815	0.920704	up
ENSG00000185442	FAM174B	0.000218051	1.2305	up
ENSG00000185432	METTL7A	1.68296e-08	1.43118	up
ENSG00000185340	GAS2L1	7.06953e-05	0.785902	up
ENSG00000185339	TCN2	0.00210823	1.06357	up
ENSG00000185306	C12orf56	0.00582923	0.708949	up
ENSG00000185250	PPIL6	2.36339e-05	1.47886	up
ENSG00000185189	NRBP2	2.05563e-15	1.7003	up
ENSG00000185133	INPP5J	1.05422e-06	0.97599	up
ENSG00000185101	ANO9	0.000174744	0.800999	up
ENSG00000185046	ANKS1B	0.0243389	0.664036	up
ENSG00000185033	SEMA4B	6.57394e-05	0.735266	up
ENSG00000185015	CA13	3.34721e-06	2.13414	up
ENSG00000185000	DGAT1	2.01589e-08	1.04475	up
ENSG00000184949	FAM227A	8.05974e-05	1.27105	up
ENSG00000184939	ZFP90	0.000841184	0.781552	up
ENSG00000184916	JAG2	0.00199915	1.26253	up
ENSG00000184867	ARMCX2	8.61665e-13	2.17802	up
ENSG00000184792	OSBP2	1.70571e-07	0.943971	up
ENSG00000184730	APOBR	0.0324855	0.916812	up
ENSG00000184719	RNLS	0.00131868	0.999697	up
ENSG00000184678	HIST2H2BE	1.79765e-15	2.61584	up
ENSG00000184611	KCNH7	0.00446446	0.85632	up
ENSG00000184481	FOXO4	8.39042e-05	1.04903	up
ENSG00000184384	MAML2	1.99304e-07	1.96353	up
ENSG00000184371	CSF1	6.83512e-06	2.1129	up
ENSG00000183971	NPW	0.00960625	0.819929	up
ENSG00000183840	GPR39	5.46705e-05	1.14742	up
ENSG00000183837	PNMA3	0.000100251	1.08982	up
ENSG00000183833	MAATS1	7.6607e-11	2.54971	up
ENSG00000183826	BTBD9	0.0093937	0.728588	up
ENSG00000183762	KREMEN1	9.76298e-11	1.39085	up
ENSG00000183621	ZNF438	0.00604349	0.865151	up
ENSG00000183454	GRIN2A	2.0782e-08	2.21108	up
ENSG00000183401	CCDC159	0.0167977	0.65807	up
ENSG00000183346	CABCOCO1	1.88318e-06	2.19171	up
ENSG00000183317	EPHA10	9.76785e-05	1.22573	up
ENSG00000183287	CCBE1	0.000999538	0.888519	up
ENSG00000183111	ARHGEF37	0.00119967	1.27342	up
ENSG00000183091	NEB	0.00249065	0.789616	up
ENSG00000183049	CAMK1D	8.32298e-05	1.48263	up
ENSG00000183023	SLC8A1	8.4308e-06	2.03547	up
ENSG00000182985	CADM1	4.89931e-06	0.883857	up
ENSG00000182836	PLCXD3	2.7097e-66	7.41521	up
ENSG00000182809	CRIP2	1.12165e-05	1.51645	up
ENSG00000182771	GRID1	1.76467e-10	2.83207	up
ENSG00000182752	PAPPA	7.54166e-32	2.42512	up
ENSG00000182600	SNORC	9.35996e-07	1.94158	up
ENSG00000182568	SATB1	1.4137e-14	1.55342	up
ENSG00000182534	MXRA7	0.00187611	0.746841	up
ENSG00000182472	CAPN12	1.0438e-05	1.39783	up
ENSG00000182327	GLTPD2	0.00239994	0.589452	up
ENSG00000182326	C1S	6.35919e-07	1.05174	up
ENSG00000182310	SPACA6	0.016802	0.649997	up
ENSG00000182179	UBA7	7.55389e-10	2.81254	up
ENSG00000182162	P2RY8	8.59151e-08	1.27604	up
ENSG00000181894	ZNF329	0.00380977	0.66094	up
ENSG00000181722	ZBTB20	0.003603	0.611791	up
ENSG00000181588	MEX3D	1.25883e-05	0.757239	up
ENSG00000181523	SGSH	0.00551187	0.630931	up
ENSG00000181513	ACBD4	0.00320486	0.798833	up
ENSG00000181381	DDX60L	0.00196209	0.937167	up
ENSG00000181264	TMEM136	2.99737e-06	1.90324	up
ENSG00000181218	HIST3H2A	0.0012177	1.07908	up
ENSG00000181104	F2R	0.00379759	0.714334	up
ENSG00000181045	SLC26A11	0.00302039	0.686465	up
ENSG00000181029	TRAPPC5	1.32415e-06	1.18065	up
ENSG00000181004	BBS12	4.712e-05	1.38547	up
ENSG00000180902	D2HGDH	0.00219415	0.688812	up
ENSG00000180815	MAP3K15	0.000321149	1.14327	up
ENSG00000180767	CHST13	1.03248e-08	1.17289	up
ENSG00000180758	GPR157	7.90665e-07	0.991733	up
ENSG00000180596	HIST1H2BC	0.00012399	1.69166	up
ENSG00000180573	HIST1H2AC	9.48856e-37	2.98631	up
ENSG00000180354	MTURN	5.61222e-08	1.15259	up
ENSG00000180340	FZD2	0.000632521	0.924253	up
ENSG00000180263	FGD6	7.30588e-05	1.00329	up
ENSG00000180096	Septin 1	0.00458707	1.43177	up
ENSG00000180089	TMEM86B	2.88412e-07	0.999839	up
ENSG00000180061	TMEM150B	0.00216201	0.968225	up
ENSG00000179913	B3GNT3	0.000220752	0.829823	up
ENSG00000179832	MROH1	0.000487971	0.600701	up
ENSG00000179761	PIPOX	5.48354e-09	2.78793	up
ENSG00000179715	PCED1B	1.69189e-05	1.15844	up
ENSG00000179698	WDR97	0.00223697	1.12754	up
ENSG00000179528	LBX2	0.0307296	0.724361	up
ENSG00000179526	SHARPIN	0.000264066	0.715759	up
ENSG00000179476	C14orf28	0.0450481	0.760856	up
ENSG00000179292	TMEM151A	4.16835e-14	1.52555	up
ENSG00000179241	LDLRAD3	1.05337e-05	1.57133	up
ENSG00000179133	C10orf67	0.00373461	1.20237	up
ENSG00000179097	HTR1F	4.75954e-08	2.46009	up
ENSG00000179085	DPM3	0.00510003	0.844855	up
ENSG00000179029	TMEM107	0.0113578	0.821473	up
ENSG00000178996	SNX18	0.00220454	0.678971	up
ENSG00000178971	CTC1	0.000241923	0.629471	up
ENSG00000178922	HYI	1.71775e-09	1.64474	up
ENSG00000178919	FOXE1	0.0106844	0.624374	up
ENSG00000178826	TMEM139	0.02167	0.950378	up
ENSG00000178814	OPLAH	4.39612e-09	1.06353	up
ENSG00000178809	TRIM73	0.00389502	0.835274	up
ENSG00000178752	ERFE	0.00236048	1.48055	up
ENSG00000178685	PARP10	1.77824e-05	1.4766	up
ENSG00000178662	CSRNP3	2.71672e-06	2.19311	up
ENSG00000178607	ERN1	0.000181822	0.664735	up
ENSG00000178573	MAF	1.00273e-14	1.41984	up
ENSG00000178467	P4HTM	4.47863e-05	1.70743	up
ENSG00000178449	COX14	0.00281662	0.665387	up
ENSG00000178385	PLEKHM3	8.83985e-08	0.99158	up
ENSG00000178297	TMPRSS9	3.65374e-14	1.62435	up
ENSG00000178201	VN1R1	0.00156074	1.3837	up
ENSG00000178149	DALRD3	5.1637e-07	1.07533	up
ENSG00000178096	BOLA1	0.00357368	0.768547	up
ENSG00000178075	GRAMD1C	0.0288193	0.821614	up
ENSG00000178038	ALS2CL	1.53861e-15	1.90548	up
ENSG00000178026	LRRC75B	0.000350899	1.30042	up
ENSG00000177989	ODF3B	6.33833e-08	2.60142	up
ENSG00000177879	AP3S1	2.87565e-05	0.712125	up
ENSG00000177839	PCDHB9	0.0226771	0.764585	up
ENSG00000177721	ANXA2R	0.0334461	0.781582	up
ENSG00000177706	FAM20C	0.0226949	0.602726	up
ENSG00000177685	CRACR2B	0.000534743	0.90798	up
ENSG00000177666	PNPLA2	0.000968925	0.603865	up
ENSG00000177459	ERICH5	8.50732e-09	1.90909	up
ENSG00000177426	TGIF1	3.36171e-06	0.803645	up
ENSG00000177283	FZD8	0.00102405	0.98119	up
ENSG00000177169	ULK1	5.00065e-17	1.41252	up
ENSG00000177042	TMEM80	0.00954582	0.608407	up
ENSG00000177000	MTHFR	0.000847027	0.624733	up
ENSG00000176978	DPP7	1.63128e-05	0.789148	up
ENSG00000176973	FAM89B	0.00509601	0.650682	up
ENSG00000176919	C8G	0.00063001	1.37048	up
ENSG00000176845	METRNL	6.37053e-08	1.33946	up
ENSG00000176834	VSIG10	0.00146839	0.64379	up
ENSG00000176720	BOK	1.47986e-17	2.1387	up
ENSG00000176532	PRR15	5.59268e-16	1.75866	up
ENSG00000176485	PLA2G16	0.000154908	0.682522	up
ENSG00000176399	DMRTA1	0.0139331	0.812878	up
ENSG00000176222	ZNF404	0.000621128	1.61634	up
ENSG00000176046	NUPR1	6.40659e-09	1.07095	up
ENSG00000175984	DENND2C	0.00366793	1.14352	up
ENSG00000175938	ORAI3	1.57405e-07	1.42251	up
ENSG00000175928	LRRN1	1.12422e-11	2.4053	up
ENSG00000175662	TOM1L2	9.08642e-07	0.865043	up
ENSG00000175602	CCDC85B	0.010071	0.801685	up
ENSG00000175573	C11orf68	2.53639e-05	0.99224	up
ENSG00000175567	UCP2	4.0231e-08	1.03146	up
ENSG00000175548	ALG10B	0.000621688	1.14371	up
ENSG00000175538	KCNE3	0.00024138	1.30269	up
ENSG00000175309	PHYKPL	0.000698459	0.729364	up
ENSG00000175274	TP53I11	1.44778e-07	0.947085	up
ENSG00000175197	DDIT3	0.00500507	0.712224	up
ENSG00000175183	CSRP2	0.00274698	0.61183	up
ENSG00000175182	FAM131A	0.00445425	0.689498	up
ENSG00000175155	YPEL2	3.37669e-15	1.53909	up
ENSG00000175115	PACS1	0.000132995	0.64295	up
ENSG00000175040	CHST2	2.52528e-17	4.44466	up
ENSG00000175029	CTBP2	0.00256992	0.698426	up
ENSG00000174945	AMZ1	1.31172e-08	2.84971	up
ENSG00000174939	ASPHD1	2.8198e-09	1.55132	up
ENSG00000174938	SEZ6L2	5.94483e-17	1.53406	up
ENSG00000174917	C19orf70	0.000944443	0.699769	up
ENSG00000174749	FAM241A	0.00136112	0.638091	up
ENSG00000174705	SH3PXD2B	5.91381e-05	0.752009	up
ENSG00000174607	UGT8	3.05431e-06	1.34895	up
ENSG00000174599	TRAM1L1	0.0224987	0.772265	up
ENSG00000174586	ZNF497	0.00820217	0.909271	up
ENSG00000174483	BBS1	7.97203e-05	0.79154	up
ENSG00000174370	C11orf45	0.000241884	1.26687	up
ENSG00000174099	MSRB3	4.24582e-05	1.51443	up
ENSG00000174080	CTSF	2.00326e-05	1.02062	up
ENSG00000173918	C1QTNF1	0.000203349	1.22098	up
ENSG00000173597	SULT1B1	6.3385e-12	2.72643	up
ENSG00000173581	CCDC106	1.33593e-07	1.50811	up
ENSG00000173559	NABP1	4.74254e-11	1.28105	up
ENSG00000173531	MST1	5.25927e-06	1.09384	up
ENSG00000173511	VEGFB	0.000307872	0.918453	up
ENSG00000173482	PTPRM	8.61945e-05	0.684903	up
ENSG00000173281	PPP1R3B	3.05518e-09	1.01277	up
ENSG00000173262	SLC2A14	5.68358e-13	2.0582	up
ENSG00000173213	TUBB8P12	2.14986e-06	1.9606	up
ENSG00000173157	ADAMTS20	0.000703025	1.35568	up
ENSG00000173068	BNC2	1.07799e-14	3.12595	up
ENSG00000172995	ARPP21	3.48424e-15	2.48582	up
ENSG00000172992	DCAKD	0.0100314	0.640988	up
ENSG00000172955	ADH6	2.09568e-11	2.14817	up
ENSG00000172935	MRGPRF	0.000541589	1.55518	up
ENSG00000172901	LVRN	1.53195e-32	2.95701	up
ENSG00000172830	SSH3	4.01097e-05	0.703871	up
ENSG00000172819	RARG	0.00149911	1.12153	up
ENSG00000172794	RAB37	0.0237438	0.757579	up
ENSG00000172771	EFCAB12	0.0010889	1.1474	up
ENSG00000172738	TMEM217	0.0162078	1.07796	up
ENSG00000172638	EFEMP2	2.67026e-08	1.56293	up
ENSG00000172602	RND1	2.03211e-10	1.57927	up
ENSG00000172575	RASGRP1	6.80259e-33	4.06285	up
ENSG00000172508	CARNS1	0.00137561	1.32418	up
ENSG00000172497	ACOT12	0.0034664	0.757985	up
ENSG00000172493	AFF1	0.000352318	0.638582	up
ENSG00000172432	GTPBP2	0.000391285	0.622393	up
ENSG00000172379	ARNT2	1.42843e-21	4.38207	up
ENSG00000172296	SPTLC3	0.00270198	0.788263	up
ENSG00000172159	FRMD3	0.000150856	1.26285	up
ENSG00000172037	LAMB2	1.04342e-12	1.1871	up
ENSG00000172007	RAB33B	8.36586e-05	0.811188	up
ENSG00000172006	ZNF554	0.000437652	1.25317	up
ENSG00000171943	SRGAP2C	0.000182675	0.712681	up
ENSG00000171843	MLLT3	0.0186447	0.664378	up
ENSG00000171827	ZNF570	0.0072833	0.869628	up
ENSG00000171817	ZNF540	0.0238904	0.939541	up
ENSG00000171812	COL8A2	8.93571e-06	1.87353	up
ENSG00000171766	GATM	7.43798e-32	2.20111	up
ENSG00000171729	TMEM51	2.4213e-10	1.97355	up
ENSG00000171703	TCEA2	6.73626e-05	1.30596	up
ENSG00000171680	PLEKHG5	1.27045e-05	1.26469	up
ENSG00000171649	ZIK1	0.0359822	0.708455	up
ENSG00000171621	SPSB1	2.38672e-11	1.25039	up
ENSG00000171608	PIK3CD	1.00838e-12	2.12597	up
ENSG00000171606	ZNF274	0.000313337	0.632464	up
ENSG00000171574	ZNF584	0.0340236	0.588958	up
ENSG00000171522	PTGER4	8.29393e-08	1.08234	up
ENSG00000171502	COL24A1	0.0269273	0.890995	up
ENSG00000171443	ZNF524	0.0378219	0.682203	up
ENSG00000171408	PDE7B	3.5717e-09	2.77871	up
ENSG00000171310	CHST11	0.000824964	1.30327	up
ENSG00000171298	GAA	0.000787404	0.585618	up
ENSG00000171243	SOSTDC1	0.000160848	0.745629	up
ENSG00000171234	UGT2B7	1.80066e-16	3.20885	up
ENSG00000171227	TMEM37	1.47154e-10	1.11699	up
ENSG00000171223	JUNB	2.88443e-06	0.951842	up
ENSG00000171159	C9orf16	1.64726e-05	1.08373	up
ENSG00000171132	PRKCE	5.33483e-07	1.20895	up
ENSG00000171033	PKIA	3.54058e-11	2.52915	up
ENSG00000171004	HS6ST2	3.05606e-07	0.947266	up
ENSG00000170927	PKHD1	1.29384e-20	2.57098	up
ENSG00000170906	NDUFA3	0.00381652	0.677085	up
ENSG00000170775	GPR37	0.000421559	0.670805	up
ENSG00000170634	ACYP2	2.20722e-05	1.02252	up
ENSG00000170581	STAT2	9.02438e-08	0.959261	up
ENSG00000170579	DLGAP1	0.00360119	1.1361	up
ENSG00000170558	CDH2	2.54235e-22	1.66599	up
ENSG00000170482	SLC23A1	0.00716434	0.970773	up
ENSG00000170430	MGMT	0.000247558	0.766089	up
ENSG00000170390	DCLK2	4.01226e-07	2.19855	up
ENSG00000170385	SLC30A1	2.1249e-05	0.81262	up
ENSG00000170379	TCAF2	3.26134e-08	1.94504	up
ENSG00000170365	SMAD1	6.20953e-06	1.97985	up
ENSG00000170275	CRTAP	2.48203e-12	1.21892	up
ENSG00000170271	FAXDC2	7.42325e-09	1.18152	up
ENSG00000170266	GLB1	1.22823e-05	0.783165	up
ENSG00000170222	ADPRM	0.0266473	0.6673	up
ENSG00000170153	RNF150	1.17491e-25	3.77831	up
ENSG00000170074	FAM153A	0.000352892	1.50514	up
ENSG00000170044	ZPLD1	0.0348386	0.872045	up
ENSG00000169992	NLGN2	0.000195076	0.77455	up
ENSG00000169991	IFFO2	2.67142e-08	0.956127	up
ENSG00000169964	TMEM42	0.0100469	0.875254	up
ENSG00000169925	BRD3	0.000460005	0.61081	up
ENSG00000169903	TM4SF4	1.0303e-10	2.36942	up
ENSG00000169851	PCDH7	6.77965e-42	3.00407	up
ENSG00000169760	NLGN1	3.50651e-08	1.90431	up
ENSG00000169733	RFNG	0.0131529	0.60271	up
ENSG00000169715	MT1E	4.61895e-16	2.07939	up
ENSG00000169554	ZEB2	2.89643e-24	4.32517	up
ENSG00000169550	MUC15	5.32182e-05	0.924675	up
ENSG00000169507	SLC38A11	0.0170299	0.993588	up
ENSG00000169436	COL22A1	1.93551e-21	3.32009	up
ENSG00000169435	RASSF6	0.0228184	0.7795	up
ENSG00000169418	NPR1	0.00268085	0.96899	up
ENSG00000169302	STK32A	4.09084e-16	5.7209	up
ENSG00000169282	KCNAB1	0.0461858	0.662236	up
ENSG00000169252	ADRB2	2.25027e-18	3.84345	up
ENSG00000169239	CA5B	4.92834e-10	1.23669	up
ENSG00000169231	THBS3	5.4799e-16	2.00087	up
ENSG00000169184	MN1	1.90588e-07	0.938458	up
ENSG00000169129	AFAP1L2	1.44142e-25	2.83312	up
ENSG00000169116	PARM1	2.06969e-08	1.12967	up
ENSG00000169100	SLC25A6	3.66461e-05	0.743534	up
ENSG00000169031	COL4A3	5.12328e-61	3.89336	up
ENSG00000169026	SLC49A3	0.0109881	1.00031	up
ENSG00000168994	PXDC1	6.62297e-16	1.49057	up
ENSG00000168952	STXBP6	0.0129198	0.683409	up
ENSG00000168936	TMEM129	3.9343e-05	0.840166	up
ENSG00000168874	ATOH8	2.67402e-12	1.55826	up
ENSG00000168792	ABHD15	7.48901e-05	0.750992	up
ENSG00000168785	TSPAN5	0.001895	1.02026	up
ENSG00000168778	TCTN2	0.0243873	0.643344	up
ENSG00000168772	CXXC4	1.81488e-08	1.91866	up
ENSG00000168765	GSTM4	3.51649e-20	1.63986	up
ENSG00000168743	NPNT	1.05886e-64	3.31059	up
ENSG00000168675	LDLRAD4	0.000354629	1.69306	up
ENSG00000168672	FAM84B	5.50486e-09	1.19673	up
ENSG00000168591	TMUB2	0.00444482	0.585591	up
ENSG00000168542	COL3A1	1.82278e-30	3.46986	up
ENSG00000168517	HEXIM2	0.00127739	0.936204	up
ENSG00000168487	BMP1	7.61864e-09	1.05805	up
ENSG00000168477	TNXB	1.96568e-05	1.82	up
ENSG00000168453	HR	1.36092e-06	1.31371	up
ENSG00000168404	MLKL	9.98558e-05	2.05534	up
ENSG00000168386	FILIP1L	6.91657e-05	0.905531	up
ENSG00000168300	PCMTD1	0.0113355	0.829706	up
ENSG00000168209	DDIT4	1.74697e-10	1.27603	up
ENSG00000168140	VASN	0.000609769	0.670391	up
ENSG00000168071	CCDC88B	0.000244326	1.51966	up
ENSG00000168061	SAC3D1	0.0327241	0.595907	up
ENSG00000168038	ULK4	0.00624389	0.727094	up
ENSG00000168026	TTC21A	0.00129463	1.12082	up
ENSG00000168016	TRANK1	2.06352e-09	1.02128	up
ENSG00000168010	ATG16L2	0.000703916	0.903454	up
ENSG00000167995	BEST1	2.7289e-10	7.3864	up
ENSG00000167994	RAB3IL1	0.00650698	0.675519	up
ENSG00000167981	ZNF597	0.0014876	0.715155	up
ENSG00000167972	ABCA3	0.000807179	1.29335	up
ENSG00000167969	ECI1	0.000268533	0.680703	up
ENSG00000167964	RAB26	9.70737e-14	3.12901	up
ENSG00000167920	TMEM99	0.00221447	1.05105	up
ENSG00000167799	NUDT8	0.0443563	0.629215	up
ENSG00000167772	ANGPTL4	7.13149e-13	2.24503	up
ENSG00000167767	KRT80	3.25243e-82	5.401	up
ENSG00000167766	ZNF83	1.05991e-05	1.12029	up
ENSG00000167740	CYB5D2	0.00128602	0.685783	up
ENSG00000167733	HSD11B1L	3.37158e-08	2.13101	up
ENSG00000167711	SERPINF2	0.000188311	0.696913	up
ENSG00000167705	RILP	0.000369224	1.08946	up
ENSG00000167702	KIFC2	2.22533e-05	0.880581	up
ENSG00000167700	MFSD3	6.90331e-09	1.38521	up
ENSG00000167676	PLIN4	6.17993e-05	1.05583	up
ENSG00000167671	UBXN6	2.91602e-05	0.775195	up
ENSG00000167657	DAPK3	3.99156e-05	0.693485	up
ENSG00000167646	DNAAF3	0.000151296	1.77234	up
ENSG00000167644	C19orf33	0.000118723	1.02954	up
ENSG00000167615	LENG8	0.000217263	0.626376	up
ENSG00000167608	TMC4	0.0171119	0.909564	up
ENSG00000167601	AXL	1.20496e-22	5.73134	up
ENSG00000167600	CYP2S1	2.95681e-16	1.95315	up
ENSG00000167578	RAB4B	0.00556054	0.733262	up
ENSG00000167566	NCKAP5L	0.00372925	0.676288	up
ENSG00000167555	ZNF528	3.07846e-12	2.48312	up
ENSG00000167554	ZNF610	9.37975e-09	2.87954	up
ENSG00000167552	TUBA1A	1.82694e-11	1.15186	up
ENSG00000167535	CACNB3	1.64214e-07	1.81216	up
ENSG00000167525	PROCA1	0.0379649	0.703565	up
ENSG00000167468	GPX4	6.44804e-05	0.707469	up
ENSG00000167434	CA4	0.0192311	1.01986	up
ENSG00000167371	PRRT2	0.000135365	1.63212	up
ENSG00000167315	ACAA2	8.23875e-05	0.670335	up
ENSG00000167291	TBC1D16	6.63346e-06	0.758106	up
ENSG00000167191	GPRC5B	6.50436e-05	0.668618	up
ENSG00000167183	PRR15L	7.5503e-12	2.73112	up
ENSG00000167123	CERCAM	3.66562e-22	2.26213	up
ENSG00000167107	ACSF2	0.000952415	0.640345	up
ENSG00000167106	FAM102A	5.57453e-07	0.902508	up
ENSG00000167037	SGSM1	0.00675183	0.896415	up
ENSG00000167014	TERB2	0.00563082	0.97128	up
ENSG00000166949	SMAD3	0.000486531	0.604163	up
ENSG00000166825	ANPEP	3.08714e-05	0.725642	up
ENSG00000166821	PEX11A	0.000392296	0.975574	up
ENSG00000166741	NNMT	4.63278e-16	2.73984	up
ENSG00000166689	PLEKHA7	0.00033028	0.620442	up
ENSG00000166592	RRAD	8.25031e-05	1.71081	up
ENSG00000166548	TK2	0.00290241	0.697419	up
ENSG00000166532	RIMKLB	0.0150524	0.821292	up
ENSG00000166473	PKD1L2	0.000386478	1.82812	up
ENSG00000166446	CDYL2	8.53814e-06	1.34407	up
ENSG00000166402	TUB	1.61576e-07	3.02717	up
ENSG00000166401	SERPINB8	7.65549e-06	1.78146	up
ENSG00000166387	PPFIBP2	5.35564e-05	0.754478	up
ENSG00000166349	RAG1	0.000198552	1.49823	up
ENSG00000166326	TRIM44	1.85825e-14	1.40665	up
ENSG00000166199	ALKBH3	0.0376446	0.591298	up
ENSG00000166173	LARP6	8.5838e-10	1.52055	up
ENSG00000166148	AVPR1A	0.000108852	1.60666	up
ENSG00000166147	FBN1	2.15734e-15	1.50072	up
ENSG00000166140	ZFYVE19	0.00161964	0.664467	up
ENSG00000166130	IKBIP	0.000420002	0.685781	up
ENSG00000166126	AMN	2.49048e-09	1.56951	up
ENSG00000166106	ADAMTS15	6.33189e-35	7.62831	up
ENSG00000166105	GLB1L3	0.00511048	1.22203	up
ENSG00000166073	GPR176	1.23384e-05	1.31596	up
ENSG00000166046	TCP11L2	5.70478e-08	2.32634	up
ENSG00000165996	HACD1	0.00015963	1.57256	up
ENSG00000165948	IFI27L1	0.00229277	1.04504	up
ENSG00000165923	AGBL2	2.19e-07	1.83634	up
ENSG00000165915	SLC39A13	3.79075e-09	1.09965	up
ENSG00000165868	HSPA12A	1.80126e-07	1.37418	up
ENSG00000165861	ZFYVE1	0.0124207	0.617364	up
ENSG00000165801	ARHGEF40	0.00042962	0.7405	up
ENSG00000165698	SPACA9	0.00472701	1.06305	up
ENSG00000165655	ZNF503	7.06266e-09	1.94324	up
ENSG00000165626	BEND7	3.79483e-06	2.11803	up
ENSG00000165548	TMEM63C	0.00907244	1.22115	up
ENSG00000165475	CRYL1	0.00472045	0.598744	up
ENSG00000165474	GJB2	0.0122653	0.846628	up
ENSG00000165443	PHYHIPL	4.13609e-07	1.44264	up
ENSG00000165434	PGM2L1	9.03941e-11	1.64062	up
ENSG00000165424	ZCCHC24	6.01257e-09	1.03985	up
ENSG00000165322	ARHGAP12	0.00812129	0.620431	up
ENSG00000165312	OTUD1	9.59584e-13	1.4674	up
ENSG00000165269	AQP7	2.57486e-12	2.49728	up
ENSG00000165233	CARD19	0.000241387	0.817069	up
ENSG00000165215	CLDN3	0.000187997	1.10615	up
ENSG00000165152	TMEM246	1.17223e-07	1.10617	up
ENSG00000165102	HGSNAT	1.1095e-05	0.761709	up
ENSG00000165078	CPA6	1.57457e-10	2.81589	up
ENSG00000164983	TMEM65	1.07854e-05	0.859779	up
ENSG00000164938	TP53INP1	0.000186798	0.683842	up
ENSG00000164879	CA3	7.04069e-46	2.78467	up
ENSG00000164877	MICALL2	5.18994e-11	1.33849	up
ENSG00000164849	GPR146	0.0400775	0.855971	up
ENSG00000164841	TMEM74	0.0304903	0.879332	up
ENSG00000164825	DEFB1	0.0103832	0.705874	up
ENSG00000164776	PHKG1	0.0124729	0.946661	up
ENSG00000164733	CTSB	0.000689229	0.618219	up
ENSG00000164692	COL1A2	5.53673e-94	3.96669	up
ENSG00000164690	SHH	0.000166092	1.37093	up
ENSG00000164675	IQUB	2.78433e-07	2.25082	up
ENSG00000164647	STEAP1	0.00797398	0.673642	up
ENSG00000164638	SLC29A4	0.000141106	0.67206	up
ENSG00000164619	BMPER	0.00110527	0.869716	up
ENSG00000164574	GALNT10	8.41663e-07	0.846587	up
ENSG00000164463	CREBRF	0.0159685	0.668828	up
ENSG00000164442	CITED2	1.91375e-09	0.994949	up
ENSG00000164344	KLKB1	5.51775e-06	1.74634	up
ENSG00000164308	ERAP2	0.00545064	1.36777	up
ENSG00000164294	GPX8	1.12921e-23	4.3828	up
ENSG00000164237	CMBL	1.85796e-26	3.28093	up
ENSG00000164236	ANKRD33B	7.755e-09	1.38637	up
ENSG00000164221	CCDC112	0.0244307	0.711943	up
ENSG00000164142	FAM160A1	0.00267529	1.0664	up
ENSG00000164124	TMEM144	0.00407796	0.800672	up
ENSG00000164100	NDST3	1.18834e-05	1.86895	up
ENSG00000164099	PRSS12	5.8931e-10	2.23701	up
ENSG00000164093	PITX2	0.0122989	0.954483	up
ENSG00000164088	PPM1M	3.56883e-05	1.34799	up
ENSG00000164078	MST1R	0.00716327	0.924365	up
ENSG00000164066	INTU	0.00147344	0.881179	up
ENSG00000164040	PGRMC2	1.27916e-05	0.766999	up
ENSG00000164039	BDH2	1.04166e-08	1.32826	up
ENSG00000164023	SGMS2	1.04126e-28	3.53095	up
ENSG00000163975	MELTF	1.89002e-11	1.43382	up
ENSG00000163898	LIPH	0.00033919	0.654159	up
ENSG00000163704	PRRT3	0.00126922	1.08657	up
ENSG00000163702	IL17RC	1.15078e-08	1.1727	up
ENSG00000163697	APBB2	0.000107531	0.713077	up
ENSG00000163683	SMIM14	5.00044e-07	0.899292	up
ENSG00000163661	PTX3	3.73844e-08	2.72566	up
ENSG00000163637	PRICKLE2	3.63052e-06	1.17719	up
ENSG00000163617	CCDC191	0.00262452	0.933312	up
ENSG00000163606	CD200R1	0.0389873	0.826789	up
ENSG00000163586	FABP1	2.67081e-07	1.29869	up
ENSG00000163536	SERPINI1	0.00369724	0.995127	up
ENSG00000163530	DPPA2	0.0107982	0.671939	up
ENSG00000163453	IGFBP7	1.63106e-09	2.39868	up
ENSG00000163435	ELF3	0.000497827	0.658637	up
ENSG00000163430	FSTL1	3.68381e-39	2.25363	up
ENSG00000163412	EIF4E3	0.00452894	0.696652	up
ENSG00000163359	COL6A3	1.33162e-14	4.42945	up
ENSG00000163346	PBXIP1	4.78801e-21	1.64165	up
ENSG00000163328	GPR155	0.000184313	1.14115	up
ENSG00000163251	FZD5	0.00024302	0.603008	up
ENSG00000163219	ARHGAP25	0.0350008	0.664584	up
ENSG00000163191	S100A11	1.46903e-10	1.14669	up
ENSG00000163171	CDC42EP3	2.07889e-39	6.04506	up
ENSG00000163131	CTSS	0.000762729	1.24156	up
ENSG00000163126	ANKRD23	0.00146738	1.24296	up
ENSG00000163069	SGCB	0.000109566	0.684767	up
ENSG00000162999	DUSP19	0.00639644	0.920383	up
ENSG00000162989	KCNJ3	0.00110845	1.15895	up
ENSG00000162976	PQLC3	0.020053	0.601306	up
ENSG00000162909	CAPN2	3.14998e-32	2.89723	up
ENSG00000162814	SPATA17	0.00316983	1.10197	up
ENSG00000162738	VANGL2	0.000704966	0.832727	up
ENSG00000162706	CADM3	1.85519e-47	4.91528	up
ENSG00000162676	GFI1	0.0194902	0.76929	up
ENSG00000162670	BRINP3	0.000220722	1.41413	up
ENSG00000162669	HFM1	0.00594716	1.09239	up
ENSG00000162645	GBP2	3.62507e-10	1.15331	up
ENSG00000162636	FAM102B	0.00381106	0.885	up
ENSG00000162614	NEXN	0.00587172	0.883467	up
ENSG00000162576	MXRA8	8.39539e-08	1.03714	up
ENSG00000162572	SCNN1D	3.90215e-06	1.93124	up
ENSG00000162552	WNT4	0.000363521	1.74323	up
ENSG00000162551	ALPL	1.7061e-12	3.70454	up
ENSG00000162545	CAMK2N1	0.000548041	0.590907	up
ENSG00000162437	RAVER2	2.62502e-07	1.49343	up
ENSG00000162434	JAK1	0.000395272	0.588939	up
ENSG00000162391	FAM151A	1.16433e-08	2.70669	up
ENSG00000162148	PPP1R32	0.0262202	0.919202	up
ENSG00000162032	SPSB3	6.78905e-05	0.867974	up
ENSG00000162004	CCDC78	3.41105e-05	1.63768	up
ENSG00000161958	FGF11	0.0231506	0.759328	up
ENSG00000161714	PLCD3	2.53724e-17	1.68607	up
ENSG00000161682	FAM171A2	0.0160788	0.770507	up
ENSG00000161664	ASB16	0.0444675	0.676265	up
ENSG00000161638	ITGA5	3.02419e-05	0.734874	up
ENSG00000161558	TMEM143	0.000177479	0.86671	up
ENSG00000161551	ZNF577	0.000366613	1.15912	up
ENSG00000161328	LRRC56	1.2636e-06	1.73	up
ENSG00000161298	ZNF382	0.0388458	0.77348	up
ENSG00000161277	THAP8	0.00227661	0.722037	up
ENSG00000161243	FBXO27	0.00427577	0.667033	up
ENSG00000160999	SH2B2	0.0104637	0.981383	up
ENSG00000160991	ORAI2	7.58325e-07	0.913794	up
ENSG00000160870	CYP3A7	9.45276e-07	2.28936	up
ENSG00000160862	AZGP1	3.76571e-20	9.1463	up
ENSG00000160796	NBEAL2	9.55571e-05	0.683308	up
ENSG00000160469	BRSK1	0.000418716	1.00344	up
ENSG00000160360	GPSM1	7.79927e-05	0.850218	up
ENSG00000160345	C9orf116	6.61696e-06	1.73091	up
ENSG00000160323	ADAMTS13	5.52911e-06	1.59502	up
ENSG00000160271	RALGDS	5.15872e-06	0.847097	up
ENSG00000160233	LRRC3	0.00346599	0.586496	up
ENSG00000160223	ICOSLG	0.00496298	0.936412	up
ENSG00000160180	TFF3	0.000246925	1.17258	up
ENSG00000160179	ABCG1	0.0226382	0.641576	up
ENSG00000160145	KALRN	0.00560407	0.648577	up
ENSG00000160094	ZNF362	0.000248149	0.875263	up
ENSG00000160062	ZBTB8A	0.00204327	0.898066	up
ENSG00000160058	BSDC1	0.000722332	0.591383	up
ENSG00000160055	TMEM234	0.0253871	0.653815	up
ENSG00000160050	CCDC28B	0.0131128	0.891593	up
ENSG00000159917	ZNF235	0.0459364	0.711242	up
ENSG00000159842	ABR	1.79974e-05	0.769033	up
ENSG00000159761	C16orf86	0.000270496	1.33071	up
ENSG00000159714	ZDHHC1	0.00540749	0.92329	up
ENSG00000159674	SPON2	3.01802e-37	2.28367	up
ENSG00000159625	DRC7	0.00130006	1.16157	up
ENSG00000159433	STARD9	1.1847e-10	1.37246	up
ENSG00000159423	ALDH4A1	1.07107e-06	1.25552	up
ENSG00000159403	C1R	2.74757e-18	2.42273	up
ENSG00000159388	BTG2	0.000250088	0.714076	up
ENSG00000159216	RUNX1	1.80192e-05	1.04726	up
ENSG00000159212	CLIC6	3.28599e-07	1.66161	up
ENSG00000159173	TNNI1	0.0107702	0.774218	up
ENSG00000158828	PINK1	2.01597e-06	0.893224	up
ENSG00000158825	CDA	5.55981e-24	2.90792	up
ENSG00000158806	NPM2	1.30436e-06	1.08883	up
ENSG00000158747	NBL1	4.62301e-06	1.3903	up
ENSG00000158457	TSPAN33	1.63642e-14	1.62862	up
ENSG00000158427	TMSB15B	0.00538737	1.15827	up
ENSG00000158406	HIST1H4H	3.26577e-13	3.7836	up
ENSG00000158373	HIST1H2BD	2.05368e-14	2.65765	up
ENSG00000158292	GPR153	5.02017e-15	2.7726	up
ENSG00000158286	RNF207	1.62606e-05	1.20761	up
ENSG00000158186	MRAS	1.61763e-35	2.91114	up
ENSG00000158125	XDH	0.000305866	1.60394	up
ENSG00000158106	RHPN1	1.63254e-07	1.44369	up
ENSG00000158023	WDR66	5.71743e-08	1.33872	up
ENSG00000157873	TNFRSF14	5.14336e-10	1.47043	up
ENSG00000157870	PRXL2B	0.000178396	0.766552	up
ENSG00000157703	SVOPL	3.73303e-13	3.34478	up
ENSG00000157693	TMEM268	0.0271041	0.734879	up
ENSG00000157657	ZNF618	1.28249e-44	3.19757	up
ENSG00000157601	MX1	2.03989e-07	2.04706	up
ENSG00000157514	TSC22D3	0.000263155	0.726816	up
ENSG00000157502	MUM1L1	0.000524043	1.19001	up
ENSG00000157399	ARSE	9.5353e-06	0.769037	up
ENSG00000157240	FZD1	0.00285062	0.610477	up
ENSG00000157227	MMP14	0.000525724	0.592525	up
ENSG00000157214	STEAP2	6.96208e-05	1.2241	up
ENSG00000157150	TIMP4	3.13731e-06	1.20513	up
ENSG00000157045	NTAN1	2.66546e-06	1.13804	up
ENSG00000156804	FBXO32	1.3002e-10	2.81947	up
ENSG00000156587	UBE2L6	2.09642e-24	2.50638	up
ENSG00000156574	NODAL	0.00292838	1.16682	up
ENSG00000156535	CD109	2.70281e-13	1.80493	up
ENSG00000156521	TYSND1	0.000303253	0.76802	up
ENSG00000156510	HKDC1	2.65481e-57	5.54883	up
ENSG00000156475	PPP2R2B	1.02931e-07	2.12725	up
ENSG00000156463	SH3RF2	4.62485e-22	1.69125	up
ENSG00000156096	UGT2B4	1.35815e-30	2.87147	up
ENSG00000156009	MAGEA8	0.00337051	0.867004	up
ENSG00000156006	NAT2	0.000170094	1.80938	up
ENSG00000155966	AFF2	0.000171682	1.71414	up
ENSG00000155893	PXYLP1	0.00041258	1.23081	up
ENSG00000155849	ELMO1	1.6689e-06	2.31706	up
ENSG00000155792	DEPTOR	0.000692601	1.24282	up
ENSG00000155729	KCTD18	0.0130147	0.639683	up
ENSG00000155465	SLC7A7	1.47553e-09	1.01386	up
ENSG00000155428	TRIM74	0.00553447	1.23212	up
ENSG00000155111	CDK19	0.000618201	0.630857	up
ENSG00000154930	ACSS1	5.73638e-09	2.08204	up
ENSG00000154917	RAB6B	0.0233009	0.626935	up
ENSG00000154864	PIEZO2	2.06161e-11	1.12561	up
ENSG00000154736	ADAMTS5	0.0392268	0.704308	up
ENSG00000154654	NCAM2	5.27503e-06	2.17455	up
ENSG00000154556	SORBS2	0.00614953	0.832555	up
ENSG00000154529	CNTNAP3B	9.44827e-05	1.63005	up
ENSG00000154380	ENAH	0.00153339	0.637782	up
ENSG00000154358	OBSCN	4.85702e-05	1.12568	up
ENSG00000154274	C4orf19	0.000113353	0.828703	up
ENSG00000154263	ABCA10	1.98926e-09	2.49357	up
ENSG00000154262	ABCA6	7.41126e-07	2.08092	up
ENSG00000154258	ABCA9	5.70169e-06	1.93615	up
ENSG00000154217	PITPNC1	0.0265581	0.67729	up
ENSG00000154175	ABI3BP	1.75156e-08	2.34088	up
ENSG00000154153	RETREG1	1.496e-13	4.18508	up
ENSG00000154080	CHST9	0.00795889	0.605696	up
ENSG00000154065	ANKRD29	2.42608e-17	3.58619	up
ENSG00000154059	IMPACT	4.61486e-06	1.11042	up
ENSG00000153976	HS3ST3A1	1.60152e-08	1.72853	up
ENSG00000153896	ZNF599	0.000643454	1.09062	up
ENSG00000153885	KCTD15	2.74527e-09	2.26785	up
ENSG00000153822	KCNJ16	4.18615e-09	1.4056	up
ENSG00000153790	C7orf31	0.011873	0.707882	up
ENSG00000153714	LURAP1L	0.000315569	1.25777	up
ENSG00000153283	CD96	0.0276143	0.880581	up
ENSG00000153246	PLA2R1	4.36765e-12	3.17829	up
ENSG00000153162	BMP6	4.60667e-10	2.80114	up
ENSG00000153132	CLGN	1.30445e-05	0.945104	up
ENSG00000153094	BCL2L11	5.20276e-15	1.37934	up
ENSG00000152763	WDR78	0.00919181	0.883435	up
ENSG00000152583	SPARCL1	0.0392632	0.962009	up
ENSG00000152582	SPEF2	0.0215826	0.84731	up
ENSG00000152556	PFKM	2.44692e-07	1.25766	up
ENSG00000152439	ZNF773	0.000775212	0.866757	up
ENSG00000152433	ZNF547	0.0431644	0.772764	up
ENSG00000152128	TMEM163	2.59872e-05	1.24204	up
ENSG00000152082	MZT2B	3.96646e-06	0.876557	up
ENSG00000152078	TMEM56	1.53778e-06	0.965464	up
ENSG00000152076	CCDC74B	0.0189156	0.749338	up
ENSG00000151892	GFRA1	3.56752e-14	1.27309	up
ENSG00000151790	TDO2	2.69185e-08	2.54048	up
ENSG00000151632	AKR1C2	4.56291e-22	1.70539	up
ENSG00000151612	ZNF827	6.35436e-08	0.986588	up
ENSG00000151611	MMAA	0.00280706	1.04479	up
ENSG00000151376	ME3	3.99116e-07	1.20358	up
ENSG00000151320	AKAP6	0.0173631	0.878521	up
ENSG00000151224	MAT1A	0.0486156	0.823939	up
ENSG00000151150	ANK3	1.46069e-12	1.2617	up
ENSG00000151135	TMEM263	0.00175889	0.627292	up
ENSG00000151062	CACNA2D4	0.00926582	0.889764	up
ENSG00000151025	GPR158	8.27897e-13	2.28616	up
ENSG00000151023	ENKUR	3.15351e-05	1.54031	up
ENSG00000150687	PRSS23	3.57208e-24	1.7197	up
ENSG00000150593	PDCD4	0.000299883	0.807224	up
ENSG00000150551	LYPD1	5.81281e-05	1.39089	up
ENSG00000150471	ADGRL3	1.1319e-08	1.62795	up
ENSG00000149972	CNTN5	0.027219	0.862239	up
ENSG00000149809	TM7SF2	5.95687e-09	1.26241	up
ENSG00000149798	CDC42EP2	0.0200321	0.776473	up
ENSG00000149782	PLCB3	0.000245609	0.642568	up
ENSG00000149591	TAGLN	5.40493e-07	1.97706	up
ENSG00000149582	TMEM25	0.000327342	1.0831	up
ENSG00000149577	SIDT2	9.744e-06	0.90824	up
ENSG00000149564	ESAM	0.00175625	1.29273	up
ENSG00000149260	CAPN5	0.00120751	0.702038	up
ENSG00000149212	SESN3	9.0736e-10	1.34097	up
ENSG00000148926	ADM	9.67119e-12	1.30552	up
ENSG00000148908	RGS10	0.00229679	1.21576	up
ENSG00000148803	FUOM	0.0118973	0.600979	up
ENSG00000148702	HABP2	2.64834e-25	1.86894	up
ENSG00000148655	LRMDA	0.0217456	0.900207	up
ENSG00000148541	FAM13C	9.59076e-14	3.00996	up
ENSG00000148481	MINDY3	0.0154898	0.621823	up
ENSG00000148450	MSRB2	0.00457421	0.713823	up
ENSG00000148411	NACC2	0.00033554	0.592927	up
ENSG00000148290	SURF1	0.000183199	0.824129	up
ENSG00000148225	WDR31	7.13046e-10	2.64905	up
ENSG00000148219	ASTN2	0.034419	0.717795	up
ENSG00000148180	GSN	2.22676e-09	0.988271	up
ENSG00000148143	ZNF462	3.23983e-06	0.993086	up
ENSG00000148120	C9orf3	0.00143841	0.605822	up
ENSG00000148057	IDNK	9.85715e-06	1.38219	up
ENSG00000147889	CDKN2A	6.12751e-05	0.756345	up
ENSG00000147883	CDKN2B	1.35765e-18	1.94582	up
ENSG00000147872	PLIN2	3.33478e-06	0.784523	up
ENSG00000147862	NFIB	0.00011485	1.22284	up
ENSG00000147852	VLDLR	0.00011732	0.693401	up
ENSG00000147459	DOCK5	7.86932e-05	0.71725	up
ENSG00000147119	CHST7	0.000557015	1.14179	up
ENSG00000147003	CLTRN	9.16536e-27	3.69555	up
ENSG00000146966	DENND2A	5.02066e-08	2.53059	up
ENSG00000146776	ATXN7L1	0.0215663	0.634069	up
ENSG00000146674	IGFBP3	0.000291724	0.69523	up
ENSG00000146477	SLC22A3	2.92739e-19	6.06629	up
ENSG00000146426	TIAM2	0.00272649	0.750201	up
ENSG00000146386	ABRACL	0.000614137	0.717581	up
ENSG00000146373	RNF217	7.18552e-13	2.52362	up
ENSG00000146278	PNRC1	4.60344e-16	1.84886	up
ENSG00000146276	GABRR1	0.0136717	0.778855	up
ENSG00000146242	TPBG	9.29589e-09	1.26219	up
ENSG00000146205	ANO7	0.0184798	0.678324	up
ENSG00000146166	LGSN	5.97995e-06	1.12168	up
ENSG00000145990	GFOD1	3.11774e-05	1.10517	up
ENSG00000145934	TENM2	5.938e-28	10.1673	up
ENSG00000145675	PIK3R1	0.00199602	0.673328	up
ENSG00000145632	PLK2	1.36952e-06	0.880277	up
ENSG00000145391	SETD7	0.00121535	0.608355	up
ENSG00000145321	GC	3.51132e-12	1.23441	up
ENSG00000145029	NICN1	0.00686715	0.883849	up
ENSG00000145020	AMT	0.000744985	0.699146	up
ENSG00000144837	PLA1A	7.71255e-20	2.90426	up
ENSG00000144746	ARL6IP5	0.00324042	0.644503	up
ENSG00000144668	ITGA9	0.0434854	0.68418	up
ENSG00000144560	VGLL4	5.41686e-06	0.818191	up
ENSG00000144488	ESPNL	0.0113915	0.853246	up
ENSG00000144485	HES6	0.00341927	0.755485	up
ENSG00000144476	ACKR3	7.99166e-16	4.73703	up
ENSG00000144455	SUMF1	1.15103e-10	1.29271	up
ENSG00000144451	SPAG16	0.0240862	0.586627	up
ENSG00000144331	ZNF385B	1.02453e-16	2.64354	up
ENSG00000144152	FBLN7	1.28412e-10	3.38068	up
ENSG00000144115	THNSL2	9.14913e-05	0.931399	up
ENSG00000144061	NPHP1	0.00781045	0.928134	up
ENSG00000144036	EXOC6B	0.000566159	0.616851	up
ENSG00000144031	ANKRD53	3.39096e-05	1.90862	up
ENSG00000144026	ZNF514	0.00151061	0.740945	up
ENSG00000143921	ABCG8	2.05326e-07	2.12207	up
ENSG00000143891	GALM	8.30753e-06	0.803727	up
ENSG00000143878	RHOB	2.55729e-07	0.874067	up
ENSG00000143869	GDF7	0.000742449	1.16585	up
ENSG00000143867	OSR1	1.13721e-05	1.73516	up
ENSG00000143850	PLEKHA6	1.08592e-18	1.80396	up
ENSG00000143847	PPFIA4	0.0406345	0.852173	up
ENSG00000143819	EPHX1	9.79146e-12	1.17426	up
ENSG00000143627	PKLR	1.28646e-09	2.5844	up
ENSG00000143595	AQP10	9.70661e-09	2.0828	up
ENSG00000143507	DUSP10	0.00122009	0.634906	up
ENSG00000143502	SUSD4	4.50978e-24	3.63894	up
ENSG00000143443	C1orf56	0.0393671	0.733385	up
ENSG00000143434	SEMA6C	2.99373e-06	1.72856	up
ENSG00000143416	SELENBP1	0.0021866	0.744276	up
ENSG00000143390	RFX5	3.38425e-08	1.12464	up
ENSG00000143387	CTSK	0.00140409	1.11387	up
ENSG00000143382	ADAMTSL4	0.00409724	0.79261	up
ENSG00000143365	RORC	7.09166e-37	7.84028	up
ENSG00000143355	LHX9	2.23089e-09	1.66612	up
ENSG00000143344	RGL1	3.32382e-06	0.82598	up
ENSG00000143248	RGS5	0.00131329	1.32798	up
ENSG00000143224	PPOX	0.0022938	0.807903	up
ENSG00000143198	MGST3	7.95076e-05	0.747509	up
ENSG00000143184	XCL1	0.0264454	0.841456	up
ENSG00000143147	GPR161	0.000476863	1.19817	up
ENSG00000143061	IGSF3	6.19482e-13	1.20389	up
ENSG00000143013	LMO4	1.58253e-11	1.1653	up
ENSG00000142961	MOB3C	2.63527e-05	1.23967	up
ENSG00000142765	SYTL1	3.40093e-08	1.90756	up
ENSG00000142733	MAP3K6	0.00110464	0.60377	up
ENSG00000142694	EVA1B	2.61129e-05	1.35788	up
ENSG00000142677	IL22RA1	0.000579354	1.58361	up
ENSG00000142530	FAM71E1	0.0248125	0.809059	up
ENSG00000142303	ADAMTS10	9.51256e-08	1.9457	up
ENSG00000142227	EMP3	5.18317e-10	1.43718	up
ENSG00000142197	DOP1B	1.10577e-07	1.23516	up
ENSG00000142178	SIK1	0.00120832	0.588283	up
ENSG00000142173	COL6A2	6.81121e-07	1.94919	up
ENSG00000142156	COL6A1	3.14196e-06	1.10182	up
ENSG00000142102	PGGHG	1.10732e-09	1.22962	up
ENSG00000142089	IFITM3	0.000381248	0.96338	up
ENSG00000142082	SIRT3	0.000165579	0.741908	up
ENSG00000142046	TMEM91	0.000395886	1.22984	up
ENSG00000141854	MISP3	0.00207608	1.09635	up
ENSG00000141753	IGFBP4	4.20965e-05	1.11371	up
ENSG00000141736	ERBB2	9.63458e-09	1.00002	up
ENSG00000141699	RETREG3	0.00109018	0.618672	up
ENSG00000141540	TTYH2	8.11532e-06	1.97109	up
ENSG00000141519	CCDC40	2.46015e-07	1.72135	up
ENSG00000141447	OSBPL1A	2.97321e-14	1.8682	up
ENSG00000141433	ADCYAP1	2.71105e-10	3.35746	up
ENSG00000141376	BCAS3	0.00234533	0.6581	up
ENSG00000141295	SCRN2	0.00160554	0.659062	up
ENSG00000141258	SGSM2	2.71547e-05	0.76199	up
ENSG00000141198	TOM1L1	0.000464138	0.659053	up
ENSG00000141068	KSR1	4.09397e-11	1.63489	up
ENSG00000141052	MYOCD	6.82076e-13	1.45543	up
ENSG00000141012	GALNS	0.00179793	0.588371	up
ENSG00000140950	MEAK7	0.00205705	0.752301	up
ENSG00000140682	TGFB1I1	2.94655e-12	1.90436	up
ENSG00000140545	MFGE8	4.40532e-08	1.36738	up
ENSG00000140463	BBS4	0.00274786	0.623764	up
ENSG00000140416	TPM1	3.44388e-06	0.774292	up
ENSG00000140400	MAN2C1	8.94493e-06	0.797518	up
ENSG00000140297	GCNT3	1.15808e-14	1.87267	up
ENSG00000140279	DUOX2	7.73065e-25	9.81761	up
ENSG00000140264	SERF2	0.000326661	0.590246	up
ENSG00000140263	SORD	0.000179472	0.639466	up
ENSG00000140104	CLBA1	2.09561e-05	1.32278	up
ENSG00000139880	CDH24	2.00587e-05	1.07673	up
ENSG00000139631	CSAD	0.0302673	0.627584	up
ENSG00000139629	GALNT6	0.00285488	1.33484	up
ENSG00000139625	MAP3K12	0.000302938	1.17932	up
ENSG00000139547	RDH16	0.0135822	1.01278	up
ENSG00000139540	SLC39A5	0.00141677	0.591493	up
ENSG00000139537	CCDC65	0.0120581	0.940795	up
ENSG00000139508	SLC46A3	0.0134266	1.03939	up
ENSG00000139438	FAM222A	0.000691746	0.840595	up
ENSG00000139304	PTPRQ	0.0147587	0.777164	up
ENSG00000139292	LGR5	0.0252125	0.760436	up
ENSG00000139278	GLIPR1	0.000141095	1.55299	up
ENSG00000139263	LRIG3	0.000112058	0.763468	up
ENSG00000139211	AMIGO2	6.89632e-08	0.936041	up
ENSG00000139182	CLSTN3	0.000148855	0.626789	up
ENSG00000139178	C1RL	2.61844e-05	0.735408	up
ENSG00000139174	PRICKLE1	7.44451e-06	1.44426	up
ENSG00000139160	ETFBKMT	0.0015742	1.12841	up
ENSG00000139112	GABARAPL1	5.95889e-05	0.696998	up
ENSG00000138829	FBN2	6.71478e-12	1.18642	up
ENSG00000138771	SHROOM3	0.000134871	0.726596	up
ENSG00000138764	CCNG2	6.24255e-12	1.56486	up
ENSG00000138760	SCARB2	3.49183e-05	0.701247	up
ENSG00000138759	FRAS1	1.19268e-07	0.899009	up
ENSG00000138735	PDE5A	4.46966e-05	0.787726	up
ENSG00000138685	FGF2	0.00321727	0.826444	up
ENSG00000138670	RASGEF1B	4.64401e-07	2.41035	up
ENSG00000138650	PCDH10	2.8096e-54	5.58369	up
ENSG00000138639	ARHGAP24	4.79699e-24	5.99834	up
ENSG00000138622	HCN4	0.000278621	0.762164	up
ENSG00000138449	SLC40A1	5.15727e-05	0.77763	up
ENSG00000138439	FAM117B	0.000131568	0.996889	up
ENSG00000138435	CHRNA1	0.0134422	1.07763	up
ENSG00000138411	HECW2	6.27938e-15	2.35236	up
ENSG00000138386	NAB1	0.00215603	0.659369	up
ENSG00000138378	STAT4	4.17297e-06	1.52114	up
ENSG00000138193	PLCE1	3.52118e-05	0.965793	up
ENSG00000138134	STAMBPL1	5.62408e-08	1.93844	up
ENSG00000138119	MYOF	1.27684e-09	1.0399	up
ENSG00000138061	CYP1B1	1.74725e-13	4.91294	up
ENSG00000138036	DYNC2LI1	0.00944638	0.634925	up
ENSG00000138030	KHK	7.22034e-12	1.2641	up
ENSG00000138028	CGREF1	7.69828e-05	1.25455	up
ENSG00000137968	SLC44A5	1.1071e-08	1.61577	up
ENSG00000137936	BCAR3	0.00284783	0.592025	up
ENSG00000137878	GCOM1	0.00551094	0.70883	up
ENSG00000137831	UACA	1.46618e-07	1.41369	up
ENSG00000137767	SQOR	1.09929e-08	1.24546	up
ENSG00000137699	TRIM29	5.84968e-26	3.20199	up
ENSG00000137628	DDX60	2.60874e-07	2.2308	up
ENSG00000137522	RNF121	0.000509364	0.635239	up
ENSG00000137502	RAB30	0.00983226	0.618551	up
ENSG00000137501	SYTL2	1.53276e-07	1.77108	up
ENSG00000137496	IL18BP	8.41951e-05	0.908673	up
ENSG00000137494	ANKRD42	0.000957548	0.915434	up
ENSG00000137462	TLR2	0.00275941	1.09884	up
ENSG00000137449	CPEB2	0.00150725	0.927305	up
ENSG00000137266	SLC22A23	8.30681e-12	1.14777	up
ENSG00000137216	TMEM63B	0.000341979	0.661326	up
ENSG00000137204	SLC22A7	1.19639e-05	1.71427	up
ENSG00000137203	TFAP2A	4.70399e-16	2.01609	up
ENSG00000137185	ZSCAN9	0.0293035	0.670352	up
ENSG00000137171	KLC4	1.9228e-12	1.23644	up
ENSG00000137103	TMEM8B	0.01163	0.697098	up
ENSG00000137038	DMAC1	9.29613e-07	1.39967	up
ENSG00000136999	NOV	3.26681e-07	1.69073	up
ENSG00000136895	GARNL3	0.000228811	1.24422	up
ENSG00000136883	KIF12	3.67378e-05	0.699243	up
ENSG00000136881	BAAT	1.40909e-30	2.65119	up
ENSG00000136859	ANGPTL2	6.31918e-15	2.97003	up
ENSG00000136828	RALGPS1	0.00268631	0.722413	up
ENSG00000136826	KLF4	2.04878e-06	1.01255	up
ENSG00000136630	HLX	5.14389e-09	2.79904	up
ENSG00000136379	ABHD17C	4.97119e-08	1.94474	up
ENSG00000136367	ZFHX2	0.0169076	0.756952	up
ENSG00000136305	CIDEB	0.00543187	0.901887	up
ENSG00000136274	NACAD	2.65713e-08	1.5999	up
ENSG00000136068	FLNB	4.93242e-06	0.788662	up
ENSG00000136052	SLC41A2	0.0130545	0.72062	up
ENSG00000136044	APPL2	2.48822e-05	0.862479	up
ENSG00000136040	PLXNC1	8.2507e-06	0.798404	up
ENSG00000136026	CKAP4	0.000687298	0.594915	up
ENSG00000136010	ALDH1L2	1.01624e-10	2.03311	up
ENSG00000135976	ANKRD36	0.00324127	1.00384	up
ENSG00000135929	CYP27A1	0.000128021	0.803529	up
ENSG00000135919	SERPINE2	6.93968e-17	1.70057	up
ENSG00000135842	FAM129A	1.11027e-11	3.21502	up
ENSG00000135744	AGT	1.24105e-11	1.12501	up
ENSG00000135736	CCDC102A	0.0489699	0.590263	up
ENSG00000135722	FBXL8	0.00160823	0.990365	up
ENSG00000135678	CPM	3.9039e-07	0.89527	up
ENSG00000135643	KCNMB4	1.52644e-09	1.77496	up
ENSG00000135637	CCDC142	0.00139412	0.75989	up
ENSG00000135636	DYSF	0.00929718	0.61308	up
ENSG00000135631	RAB11FIP5	1.25823e-07	0.908617	up
ENSG00000135596	MICAL1	6.32749e-15	1.39733	up
ENSG00000135480	KRT7	5.15552e-14	3.30495	up
ENSG00000135441	BLOC1S1	0.00300069	0.645254	up
ENSG00000135437	RDH5	1.47133e-05	1.97696	up
ENSG00000135333	EPHA7	0.00113735	1.39332	up
ENSG00000135314	KHDC1	0.0238131	0.859945	up
ENSG00000135299	ANKRD6	6.83321e-06	1.4003	up
ENSG00000135298	ADGRB3	4.55724e-24	9.60573	up
ENSG00000135220	UGT2A3	5.93912e-53	4.30887	up
ENSG00000135185	TMEM243	0.00767253	0.718381	up
ENSG00000135124	P2RX4	4.45828e-09	1.07541	up
ENSG00000135046	ANXA1	1.01023e-32	2.47101	up
ENSG00000134954	ETS1	6.07063e-07	1.14353	up
ENSG00000134871	COL4A2	0.0226424	0.59208	up
ENSG00000134762	DSC3	0.00301787	1.11681	up
ENSG00000134668	SPOCD1	2.92143e-05	1.80387	up
ENSG00000134533	RERG	0.00195727	1.5047	up
ENSG00000134532	SOX5	0.0443491	0.629095	up
ENSG00000134508	CABLES1	2.0262e-07	0.953301	up
ENSG00000134504	KCTD1	0.000916999	1.07721	up
ENSG00000134253	TRIM45	3.12322e-05	1.52272	up
ENSG00000134240	HMGCS2	2.76335e-30	3.20675	up
ENSG00000134202	GSTM3	7.75205e-14	1.33236	up
ENSG00000134198	TSPAN2	1.22264e-25	3.26014	up
ENSG00000134184	GSTM1	2.52903e-13	1.29815	up
ENSG00000134013	LOXL2	1.31607e-53	3.51263	up
ENSG00000133874	RNF122	0.00634528	0.877561	up
ENSG00000133805	AMPD3	2.14825e-05	1.0812	up
ENSG00000133466	C1QTNF6	2.76359e-05	0.936946	up
ENSG00000133321	RARRES3	8.11019e-16	4.58963	up
ENSG00000133315	MACROD1	0.0275124	0.588405	up
ENSG00000133247	KMT5C	5.0368e-05	0.838574	up
ENSG00000133243	BTBD2	0.000306069	0.631109	up
ENSG00000133106	EPSTI1	0.00454282	1.02703	up
ENSG00000133065	SLC41A1	0.00804646	0.79363	up
ENSG00000133019	CHRM3	0.0175547	0.596941	up
ENSG00000132854	KANK4	0.000620647	1.52235	up
ENSG00000132669	RIN2	0.00072651	0.741729	up
ENSG00000132639	SNAP25	2.93955e-07	1.83218	up
ENSG00000132563	REEP2	0.0466908	0.799613	up
ENSG00000132561	MATN2	4.56463e-17	2.6117	up
ENSG00000132535	DLG4	0.0241891	0.825108	up
ENSG00000132470	ITGB4	9.10987e-12	1.76471	up
ENSG00000132386	SERPINF1	0.000617274	0.621868	up
ENSG00000132329	RAMP1	9.58668e-09	2.14263	up
ENSG00000132207	SLX1A	0.000382752	0.830039	up
ENSG00000132205	EMILIN2	0.00945899	0.715459	up
ENSG00000132141	CCT6B	0.000747747	1.25889	up
ENSG00000132122	SPATA6	0.00172708	0.874812	up
ENSG00000132109	TRIM21	0.00172356	0.836673	up
ENSG00000132004	FBXW9	2.99345e-05	0.919909	up
ENSG00000132003	ZSWIM4	0.00990148	0.703206	up
ENSG00000131943	C19orf12	0.00202387	0.624347	up
ENSG00000131899	LLGL1	0.000186492	0.663712	up
ENSG00000131873	CHSY1	0.0400664	0.641632	up
ENSG00000131849	ZNF132	0.00520505	1.24943	up
ENSG00000131781	FMO5	0.00151219	1.17796	up
ENSG00000131650	KREMEN2	0.00592133	0.930522	up
ENSG00000131370	SH3BP5	0.000175258	0.985195	up
ENSG00000131196	NFATC1	8.53304e-06	1.52465	up
ENSG00000131187	F12	0.00469785	1.15247	up
ENSG00000131069	ACSS2	9.97662e-07	0.817982	up
ENSG00000131037	EPS8L1	0.00597489	0.917508	up
ENSG00000131018	SYNE1	0.00091974	0.678196	up
ENSG00000131016	AKAP12	1.02264e-41	3.21216	up
ENSG00000130943	PKDREJ	0.0222434	0.988278	up
ENSG00000130940	CASZ1	1.7023e-11	1.51451	up
ENSG00000130830	MPP1	0.00420479	0.78446	up
ENSG00000130827	PLXNA3	1.19406e-07	0.933839	up
ENSG00000130813	C19orf66	1.14599e-07	1.47999	up
ENSG00000130787	HIP1R	1.24516e-09	1.10925	up
ENSG00000130779	CLIP1	0.00691532	0.617465	up
ENSG00000130768	SMPDL3B	4.02448e-09	1.86969	up
ENSG00000130751	NPAS1	1.47064e-05	1.60518	up
ENSG00000130748	TMEM160	4.66231e-05	1.37087	up
ENSG00000130724	CHMP2A	0.00138058	0.603648	up
ENSG00000130707	ASS1	6.38408e-32	2.16517	up
ENSG00000130675	MNX1	0.00532917	0.941858	up
ENSG00000130522	JUND	1.16013e-07	0.906138	up
ENSG00000130313	PGLS	0.000903625	0.600985	up
ENSG00000130304	SLC27A1	2.63814e-09	2.11828	up
ENSG00000130270	ATP8B3	1.03591e-14	1.96852	up
ENSG00000130066	SAT1	9.00548e-19	1.52239	up
ENSG00000130005	GAMT	5.49845e-06	0.770892	up
ENSG00000129946	SHC2	1.16856e-08	1.0055	up
ENSG00000129596	CDO1	9.12417e-17	3.1755	up
ENSG00000129480	DTD2	0.000146982	0.628015	up
ENSG00000129226	CD68	1.73429e-16	2.32923	up
ENSG00000129219	PLD2	0.00054182	0.626083	up
ENSG00000129116	PALLD	7.88478e-05	0.650375	up
ENSG00000129103	SUMF2	1.82525e-07	0.926444	up
ENSG00000129007	CALML4	0.000377903	1.08653	up
ENSG00000128965	CHAC1	5.53365e-07	1.14741	up
ENSG00000128886	ELL3	0.000112554	1.50193	up
ENSG00000128581	IFT22	0.00014655	0.7336	up
ENSG00000128567	PODXL	0.0039692	0.759095	up
ENSG00000128536	CDHR3	0.00809725	0.922703	up
ENSG00000128340	RAC2	0.000385116	1.79496	up
ENSG00000128298	BAIAP2L2	0.00806505	0.668774	up
ENSG00000128274	A4GALT	1.06892e-07	1.42534	up
ENSG00000128165	ADM2	1.93112e-07	0.945888	up
ENSG00000128039	SRD5A3	0.00187208	0.731002	up
ENSG00000127863	TNFRSF19	9.40414e-05	0.652097	up
ENSG00000127585	FBXL16	1.74292e-05	1.34467	up
ENSG00000127528	KLF2	1.13058e-10	2.24227	up
ENSG00000127415	IDUA	4.66744e-06	1.4682	up
ENSG00000127325	BEST3	0.000405989	1.56299	up
ENSG00000127220	ABHD8	0.00143646	0.64923	up
ENSG00000126947	ARMCX1	1.00112e-09	1.64312	up
ENSG00000126709	IFI6	9.8391e-09	1.73558	up
ENSG00000126561	STAT5A	0.0389365	0.621863	up
ENSG00000126458	RRAS	3.2937e-25	2.17684	up
ENSG00000126432	PRDX5	1.33175e-05	0.729296	up
ENSG00000126351	THRA	6.0976e-09	1.08523	up
ENSG00000126217	MCF2L	0.0112189	0.697303	up
ENSG00000126016	AMOT	2.75232e-21	3.50833	up
ENSG00000126005	MMP24OS	1.00706e-06	1.27148	up
ENSG00000125966	MMP24	1.43637e-35	2.30309	up
ENSG00000125826	RBCK1	0.00030968	0.595099	up
ENSG00000125652	ALKBH7	0.000561768	0.783974	up
ENSG00000125430	HS3ST3B1	1.50697e-08	1.7346	up
ENSG00000125354	Septin 6	2.70339e-05	0.829116	up
ENSG00000125148	MT2A	1.42306e-26	2.41089	up
ENSG00000125144	MT1G	1.19279e-05	1.83996	up
ENSG00000124942	AHNAK	7.89955e-07	0.881785	up
ENSG00000124882	EREG	2.84288e-07	0.976175	up
ENSG00000124875	CXCL6	0.0187434	0.775087	up
ENSG00000124839	RAB17	6.9796e-11	1.19542	up
ENSG00000124788	ATXN1	0.000281413	0.721745	up
ENSG00000124762	CDKN1A	2.04876e-34	2.30238	up
ENSG00000124635	HIST1H2BJ	5.23804e-05	1.59297	up
ENSG00000124602	UNC5CL	2.1973e-10	1.43772	up
ENSG00000124593	AL365205.1	2.11302e-10	1.3305	up
ENSG00000124574	ABCC10	0.000133902	0.700286	up
ENSG00000124523	SIRT5	0.00331203	0.620117	up
ENSG00000124508	BTN2A2	9.05044e-06	1.07171	up
ENSG00000124357	NAGK	9.89674e-05	0.693195	up
ENSG00000124212	PTGIS	3.49779e-15	2.88129	up
ENSG00000124181	PLCG1	0.000397461	0.587878	up
ENSG00000124074	ENKD1	9.73558e-05	1.02546	up
ENSG00000124067	SLC12A4	0.000316562	0.615438	up
ENSG00000123933	MXD4	1.03857e-33	2.22782	up
ENSG00000123838	C4BPA	6.21572e-23	3.29143	up
ENSG00000123810	B9D2	0.0337878	0.671128	up
ENSG00000123689	G0S2	1.25196e-06	1.75089	up
ENSG00000123612	ACVR1C	0.0093379	0.853555	up
ENSG00000123572	NRK	1.63386e-09	2.4577	up
ENSG00000123570	RAB9B	0.00537728	1.00483	up
ENSG00000123561	SERPINA7	0.000345366	1.37673	up
ENSG00000123384	LRP1	2.39882e-11	1.11599	up
ENSG00000123342	MMP19	0.0107992	0.867574	up
ENSG00000123240	OPTN	8.05207e-06	0.727441	up
ENSG00000123154	WDR83	0.0147509	0.675911	up
ENSG00000123130	ACOT9	0.000136697	0.676774	up
ENSG00000123104	ITPR2	0.0167762	0.677818	up
ENSG00000123095	BHLHE41	0.000480848	1.97967	up
ENSG00000123091	RNF11	1.21918e-06	0.796362	up
ENSG00000122861	PLAU	2.63061e-09	2.37558	up
ENSG00000122787	AKR1D1	0.00504316	1.33934	up
ENSG00000122644	ARL4A	0.000733863	0.612604	up
ENSG00000122642	FKBP9	5.85269e-06	0.787568	up
ENSG00000122641	INHBA	1.51614e-07	1.90337	up
ENSG00000122417	ODF2L	4.53019e-05	1.02301	up
ENSG00000122176	FMOD	5.98276e-09	1.45033	up
ENSG00000121966	CXCR4	1.58599e-05	1.17079	up
ENSG00000121900	TMEM54	5.4769e-07	1.10093	up
ENSG00000121858	TNFSF10	9.70656e-24	3.58191	up
ENSG00000121753	ADGRB2	3.81222e-05	1.33937	up
ENSG00000121552	CSTA	9.4747e-10	1.67934	up
ENSG00000121417	ZNF211	0.00365831	0.600905	up
ENSG00000121413	ZSCAN18	3.56706e-12	1.84206	up
ENSG00000121361	KCNJ8	4.40219e-34	2.12396	up
ENSG00000121005	CRISPLD1	0.00997152	0.836281	up
ENSG00000120868	APAF1	0.000773077	0.669903	up
ENSG00000120860	WASHC3	0.040622	0.643421	up
ENSG00000120833	SOCS2	4.5343e-12	2.09729	up
ENSG00000120708	TGFBI	4.54084e-05	0.68545	up
ENSG00000120549	KIAA1217	0.00053064	0.600521	up
ENSG00000120457	KCNJ5	6.47126e-08	1.96357	up
ENSG00000120451	SNX19	0.000559182	0.603014	up
ENSG00000120328	PCDHB12	0.0236273	0.7528	up
ENSG00000120306	CYSTM1	0.000350261	0.631169	up
ENSG00000120256	LRP11	3.35052e-10	1.12143	up
ENSG00000120251	GRIA2	0.00949051	1.05709	up
ENSG00000120162	MOB3B	8.1917e-14	2.34532	up
ENSG00000119950	MXI1	0.00312242	0.68072	up
ENSG00000119938	PPP1R3C	0.000364593	1.17017	up
ENSG00000119922	IFIT2	1.56813e-13	3.32293	up
ENSG00000119917	IFIT3	0.0275316	1.07877	up
ENSG00000119899	SLC17A5	0.000183204	0.633754	up
ENSG00000119729	RHOQ	0.000389056	0.735477	up
ENSG00000119681	LTBP2	0.00305523	0.969377	up
ENSG00000119632	IFI27L2	0.0374924	0.852269	up
ENSG00000119227	PIGZ	0.0135652	0.881523	up
ENSG00000118690	ARMC2	0.00374208	1.08758	up
ENSG00000118557	PMFBP1	0.0221772	0.942175	up
ENSG00000118515	SGK1	1.21119e-12	1.27129	up
ENSG00000118503	TNFAIP3	4.38486e-07	1.22554	up
ENSG00000118402	ELOVL4	0.00201704	1.05362	up
ENSG00000118263	KLF7	1.99975e-10	1.25759	up
ENSG00000117834	SLC5A9	4.55547e-23	2.14562	up
ENSG00000117600	PLPPR4	7.14376e-10	1.94318	up
ENSG00000117385	P3H1	2.69831e-06	0.799079	up
ENSG00000117305	HMGCL	0.000636082	0.671472	up
ENSG00000117298	ECE1	1.02952e-11	1.19626	up
ENSG00000117280	RAB29	2.65871e-10	1.53726	up
ENSG00000117228	GBP1	1.60333e-27	2.64249	up
ENSG00000117226	GBP3	8.79194e-20	4.65782	up
ENSG00000117151	CTBS	3.42048e-06	0.92937	up
ENSG00000117122	MFAP2	1.41012e-10	1.37646	up
ENSG00000117016	RIMS3	0.00132148	0.886985	up
ENSG00000116985	BMP8B	1.37641e-06	0.926163	up
ENSG00000116882	HAO2	1.4271e-12	3.95514	up
ENSG00000116774	OLFML3	3.50948e-08	1.15829	up
ENSG00000116761	CTH	7.49267e-07	1.24466	up
ENSG00000116717	GADD45A	1.86865e-06	0.874916	up
ENSG00000116711	PLA2G4A	0.00705082	0.89121	up
ENSG00000116701	NCF2	7.88732e-40	3.49009	up
ENSG00000116690	PRG4	2.43941e-13	3.96875	up
ENSG00000116675	DNAJC6	0.00664602	0.641558	up
ENSG00000116396	KCNC4	9.7264e-05	0.928332	up
ENSG00000116260	QSOX1	0.000416168	0.59641	up
ENSG00000116183	PAPPA2	2.0908e-12	3.16737	up
ENSG00000116151	MORN1	0.0032064	0.752276	up
ENSG00000116005	PCYOX1	0.00130856	0.600783	up
ENSG00000115944	COX7A2L	0.000195008	0.686665	up
ENSG00000115935	WIPF1	1.59521e-19	1.92317	up
ENSG00000115919	KYNU	2.31225e-06	1.45132	up
ENSG00000115828	QPCT	2.82927e-34	5.5698	up
ENSG00000115738	ID2	1.27448e-05	0.74727	up
ENSG00000115594	IL1R1	2.10142e-12	1.30725	up
ENSG00000115590	IL1R2	0.0102414	0.823047	up
ENSG00000115548	KDM3A	0.000620662	0.68354	up
ENSG00000115526	CHST10	0.000819872	1.08575	up
ENSG00000115525	ST3GAL5	4.47505e-10	1.53536	up
ENSG00000115468	EFHD1	0.0113298	0.941408	up
ENSG00000115461	IGFBP5	6.00696e-168	8.49934	up
ENSG00000115457	IGFBP2	3.21824e-34	4.0293	up
ENSG00000115414	FN1	4.96914e-05	0.673066	up
ENSG00000115339	GALNT3	5.55294e-06	1.17857	up
ENSG00000115317	HTRA2	1.03848e-05	0.933825	up
ENSG00000115267	IFIH1	0.00198309	0.858054	up
ENSG00000115266	APC2	6.54787e-05	1.21695	up
ENSG00000115257	PCSK4	1.43781e-11	1.95858	up
ENSG00000115226	FNDC4	1.16245e-06	1.31887	up
ENSG00000115112	TFCP2L1	5.83265e-09	1.76271	up
ENSG00000114853	ZBTB47	1.02886e-07	1.42557	up
ENSG00000114841	DNAH1	1.12612e-08	1.25438	up
ENSG00000114805	PLCH1	0.0140724	0.834249	up
ENSG00000114796	KLHL24	2.83584e-24	2.00945	up
ENSG00000114786	ABHD14A-ACY1	0.0101914	0.95965	up
ENSG00000114771	AADAC	0.014218	0.963154	up
ENSG00000114670	NEK11	4.20594e-05	1.54696	up
ENSG00000114638	UPK1B	3.6616e-09	1.26135	up
ENSG00000114626	ABTB1	2.61597e-14	2.2024	up
ENSG00000114554	PLXNA1	4.4232e-06	0.770485	up
ENSG00000114450	GNB4	0.000176163	0.915166	up
ENSG00000114270	COL7A1	7.9249e-39	3.46688	up
ENSG00000114248	LRRC31	1.20326e-15	3.89746	up
ENSG00000114115	RBP1	0.000672886	1.30729	up
ENSG00000113971	NPHP3	0.00572607	0.777763	up
ENSG00000113657	DPYSL3	3.7284e-54	2.81631	up
ENSG00000113396	SLC27A6	8.97427e-15	3.12999	up
ENSG00000113389	NPR3	5.15989e-07	2.23695	up
ENSG00000113361	CDH6	4.2283e-34	2.62031	up
ENSG00000113140	SPARC	8.75786e-42	4.2289	up
ENSG00000113070	HBEGF	0.000320345	1.17999	up
ENSG00000112964	GHR	6.69282e-11	2.17337	up
ENSG00000112837	TBX18	0.0126508	0.655485	up
ENSG00000112796	ENPP5	2.56727e-05	1.58361	up
ENSG00000112769	LAMA4	4.68231e-05	1.12558	up
ENSG00000112667	DNPH1	0.00100281	0.698492	up
ENSG00000112494	UNC93A	9.0565e-13	1.66702	up
ENSG00000112406	HECA	0.00115266	0.693296	up
ENSG00000112394	SLC16A10	1.35421e-05	1.08547	up
ENSG00000112343	TRIM38	0.000338556	1.72755	up
ENSG00000112337	SLC17A2	8.5324e-05	1.31248	up
ENSG00000112319	EYA4	0.00433641	0.704733	up
ENSG00000112303	VNN2	1.42125e-25	1.87816	up
ENSG00000112299	VNN1	2.2433e-11	2.70737	up
ENSG00000112293	GPLD1	0.0330816	0.72305	up
ENSG00000112139	MDGA1	3.80877e-31	2.8237	up
ENSG00000112096	SOD2	0.000595338	0.587203	up
ENSG00000112079	STK38	1.02587e-06	0.877237	up
ENSG00000111912	NCOA7	0.00198924	0.723437	up
ENSG00000111907	TPD52L1	9.418e-17	2.20732	up
ENSG00000111817	DSE	1.09153e-13	2.51411	up
ENSG00000111801	BTN3A3	1.35392e-23	3.62632	up
ENSG00000111799	COL12A1	1.01724e-06	0.990735	up
ENSG00000111752	PHC1	0.00119033	0.742504	up
ENSG00000111678	C12orf57	0.000630826	0.617361	up
ENSG00000111674	ENO2	4.27911e-06	1.521	up
ENSG00000111653	ING4	4.64815e-05	0.934966	up
ENSG00000111331	OAS3	1.46353e-13	1.52385	up
ENSG00000111291	GPRC5D	0.0381693	0.75206	up
ENSG00000111275	ALDH2	8.34465e-10	1.05781	up
ENSG00000111271	ACAD10	9.08187e-07	0.917028	up
ENSG00000111058	ACSS3	1.9711e-06	1.40183	up
ENSG00000110887	DAO	3.03092e-13	3.1444	up
ENSG00000110881	ASIC1	0.0170427	0.798067	up
ENSG00000110811	P3H3	1.28891e-09	1.09343	up
ENSG00000110719	TCIRG1	1.14592e-08	0.954005	up
ENSG00000110455	ACCS	0.000300591	1.30211	up
ENSG00000110057	UNC93B1	5.93866e-05	0.742141	up
ENSG00000110046	ATG2A	0.000384267	0.660613	up
ENSG00000110031	LPXN	0.0185127	0.760758	up
ENSG00000110013	SIAE	2.98145e-17	1.72108	up
ENSG00000110011	DNAJC4	0.00139573	0.948099	up
ENSG00000109819	PPARGC1A	0.000515013	1.23532	up
ENSG00000109743	BST1	0.0433924	0.653377	up
ENSG00000109472	CPE	6.55417e-09	1.26877	up
ENSG00000109458	GAB1	4.02882e-06	1.00675	up
ENSG00000109436	TBC1D9	0.000188222	0.633644	up
ENSG00000109323	MANBA	0.000282601	0.660509	up
ENSG00000109321	AREG	0.000278055	0.668417	up
ENSG00000109265	KIAA1211	0.00088899	0.747365	up
ENSG00000109193	SULT1E1	9.42373e-21	5.76883	up
ENSG00000109158	GABRA4	0.0115934	0.779748	up
ENSG00000109083	IFT20	0.000211054	0.687069	up
ENSG00000109079	TNFAIP1	1.90516e-05	0.718278	up
ENSG00000109072	VTN	1.57982e-07	0.881112	up
ENSG00000108984	MAP2K6	6.0469e-20	2.22375	up
ENSG00000108950	FAM20A	1.31846e-10	1.35303	up
ENSG00000108947	EFNB3	0.000141897	1.49058	up
ENSG00000108846	ABCC3	1.64416e-18	1.47775	up
ENSG00000108828	VAT1	2.75135e-06	0.836804	up
ENSG00000108825	PTGES3L-AARSD1	2.73139e-10	1.98319	up
ENSG00000108821	COL1A1	4.86307e-37	2.49475	up
ENSG00000108797	CNTNAP1	2.31358e-06	1.01083	up
ENSG00000108679	LGALS3BP	1.78786e-54	2.85676	up
ENSG00000108479	GALK1	3.72339e-08	1.05074	up
ENSG00000108448	TRIM16L	0.0150131	0.790416	up
ENSG00000108381	ASPA	2.8348e-16	4.08477	up
ENSG00000108352	RAPGEFL1	0.00168342	0.982648	up
ENSG00000108306	FBXL20	1.62133e-10	1.83748	up
ENSG00000108231	LGI1	1.1751e-19	5.40238	up
ENSG00000108187	PBLD	0.000213912	1.05881	up
ENSG00000108176	DNAJC12	2.69941e-09	2.59417	up
ENSG00000107954	NEURL1	0.039713	0.869313	up
ENSG00000107819	SFXN3	5.05883e-11	1.21869	up
ENSG00000107798	LIPA	9.2303e-05	0.675473	up
ENSG00000107736	CDH23	0.000114161	1.03929	up
ENSG00000107731	UNC5B	2.43713e-16	1.97693	up
ENSG00000107562	CXCL12	2.33141e-10	2.85914	up
ENSG00000107551	RASSF4	0.000227285	0.644261	up
ENSG00000107518	ATRNL1	0.0165359	1.00227	up
ENSG00000107438	PDLIM1	9.98443e-08	0.904372	up
ENSG00000107331	ABCA2	3.05242e-07	0.868895	up
ENSG00000107201	DDX58	0.000863283	1.00853	up
ENSG00000106976	DNM1	5.47619e-06	1.60931	up
ENSG00000106823	ECM2	9.46138e-06	2.45453	up
ENSG00000106789	CORO2A	4.1566e-05	0.713738	up
ENSG00000106733	NMRK1	5.73361e-05	1.047	up
ENSG00000106701	FSD1L	0.00448728	0.786887	up
ENSG00000106665	CLIP2	0.000398573	0.625587	up
ENSG00000106541	AGR2	9.39465e-09	2.5973	up
ENSG00000106538	RARRES2	5.35574e-05	0.861215	up
ENSG00000106536	POU6F2	0.00358841	0.826566	up
ENSG00000106483	SFRP4	0.000563898	1.31618	up
ENSG00000106415	GLCCI1	0.00172674	0.879521	up
ENSG00000106278	PTPRZ1	4.98449e-07	1.19837	up
ENSG00000106258	CYP3A5	3.66579e-09	2.52016	up
ENSG00000106100	NOD1	0.000731638	0.983541	up
ENSG00000106070	GRB10	3.30906e-10	1.0706	up
ENSG00000106012	IQCE	7.34728e-06	0.763549	up
ENSG00000106004	HOXA5	0.0349118	0.849313	up
ENSG00000105974	CAV1	3.15262e-06	0.897534	up
ENSG00000105928	GSDME	7.51738e-12	1.18004	up
ENSG00000105894	PTN	0.0172558	0.897612	up
ENSG00000105856	HBP1	9.769e-06	0.767652	up
ENSG00000105855	ITGB8	2.24582e-12	2.95276	up
ENSG00000105852	PON3	0.00866881	0.816769	up
ENSG00000105808	RASA4	1.21284e-09	2.22916	up
ENSG00000105792	CFAP69	1.48986e-06	2.21687	up
ENSG00000105784	RUNDC3B	1.2873e-05	1.61953	up
ENSG00000105755	ETHE1	0.000109992	0.960737	up
ENSG00000105707	HPN	1.2708e-06	0.940598	up
ENSG00000105655	ISYNA1	2.86937e-10	1.20811	up
ENSG00000105612	DNASE2	1.49446e-08	1.11331	up
ENSG00000105519	CAPS	1.20862e-06	1.24415	up
ENSG00000105499	PLA2G4C	8.63191e-07	1.84223	up
ENSG00000105429	MEGF8	7.95591e-06	0.77555	up
ENSG00000105427	CNFN	0.000807795	1.41738	up
ENSG00000105419	MEIS3	0.0111964	1.0686	up
ENSG00000105404	RABAC1	1.82592e-11	1.16692	up
ENSG00000105376	ICAM5	6.66202e-09	2.30645	up
ENSG00000105371	ICAM4	0.000439399	1.24561	up
ENSG00000105339	DENND3	8.33656e-11	1.22026	up
ENSG00000105329	TGFB1	2.15106e-11	1.26031	up
ENSG00000105327	BBC3	0.000221568	1.27882	up
ENSG00000105270	CLIP3	0.0366149	0.642219	up
ENSG00000105245	NUMBL	0.00719797	0.642146	up
ENSG00000105227	PRX	1.43809e-05	1.21971	up
ENSG00000105223	PLD3	2.92793e-06	0.800036	up
ENSG00000105204	DYRK1B	7.74621e-16	1.94118	up
ENSG00000105146	AURKC	0.0103107	1.04801	up
ENSG00000105136	ZNF419	2.99328e-05	0.920482	up
ENSG00000105048	TNNT1	1.72437e-05	1.30042	up
ENSG00000104936	DMPK	5.91628e-07	0.911504	up
ENSG00000104903	LYL1	0.00243763	1.11723	up
ENSG00000104899	AMH	5.06094e-05	1.21327	up
ENSG00000104894	CD37	0.000948001	1.15775	up
ENSG00000104892	KLC3	0.00107262	0.923842	up
ENSG00000104883	PEX11G	0.022396	0.947097	up
ENSG00000104881	PPP1R13L	0.000141755	0.717526	up
ENSG00000104870	FCGRT	0.000394139	0.627252	up
ENSG00000104774	MAN2B1	1.2587e-05	0.766916	up
ENSG00000104765	BNIP3L	4.62425e-05	0.788842	up
ENSG00000104763	ASAH1	2.1981e-05	0.800977	up
ENSG00000104760	FGL1	2.5952e-05	0.864311	up
ENSG00000104723	TUSC3	1.96589e-22	6.65433	up
ENSG00000104419	NDRG1	3.37818e-25	1.79415	up
ENSG00000104313	EYA1	2.44706e-14	3.52224	up
ENSG00000104213	PDGFRL	2.59944e-09	1.45483	up
ENSG00000104177	MYEF2	0.00737005	0.64633	up
ENSG00000104154	SLC30A4	2.42008e-09	2.86266	up
ENSG00000104081	BMF	1.59099e-13	1.58154	up
ENSG00000104044	OCA2	1.16083e-06	2.23857	up
ENSG00000103888	CEMIP	6.65037e-28	4.06444	up
ENSG00000103742	IGDCC4	3.70233e-05	1.75527	up
ENSG00000103710	RASL12	0.00489553	0.896015	up
ENSG00000103496	STX4	0.000748471	0.600362	up
ENSG00000103449	SALL1	7.27019e-05	0.795676	up
ENSG00000103381	CPPED1	2.79829e-07	0.928773	up
ENSG00000103335	PIEZO1	1.1133e-06	0.807913	up
ENSG00000103316	CRYM	0.000531979	1.00946	up
ENSG00000103269	RHBDL1	5.26501e-06	1.59793	up
ENSG00000103260	METRN	1.74457e-09	2.9789	up
ENSG00000103253	HAGHL	5.67039e-14	2.17758	up
ENSG00000103196	CRISPLD2	6.96287e-18	2.55514	up
ENSG00000103187	COTL1	3.09743e-29	2.96924	up
ENSG00000103152	MPG	0.000357167	0.683718	up
ENSG00000103145	HCFC1R1	7.75596e-05	0.976448	up
ENSG00000103044	HAS3	7.84052e-05	1.37467	up
ENSG00000103034	NDRG4	4.11077e-10	1.73339	up
ENSG00000103024	NME3	0.000391169	0.7054	up
ENSG00000103021	CCDC113	4.90871e-06	1.40991	up
ENSG00000102904	TSNAXIP1	0.0419385	0.841382	up
ENSG00000102878	HSF4	0.0137417	0.697617	up
ENSG00000102871	TRADD	0.00423577	0.689914	up
ENSG00000102362	SYTL4	1.00713e-05	1.07412	up
ENSG00000102316	MAGED2	6.0088e-13	1.28621	up
ENSG00000102312	PORCN	0.00106416	1.08461	up
ENSG00000102265	TIMP1	1.33023e-10	1.39875	up
ENSG00000102230	PCYT1B	1.84985e-06	1.24984	up
ENSG00000102109	PCSK1N	0.000150415	1.58879	up
ENSG00000102057	KCND1	4.90555e-05	1.51198	up
ENSG00000102032	RENBP	0.00311037	1.0402	up
ENSG00000101940	WDR13	5.64836e-06	0.780531	up
ENSG00000101846	STS	8.91697e-07	1.09028	up
ENSG00000101842	VSIG1	6.90407e-33	3.72692	up
ENSG00000101460	MAP1LC3A	0.00419806	0.944043	up
ENSG00000101439	CST3	0.000324648	0.592734	up
ENSG00000101400	SNTA1	0.00082174	0.675211	up
ENSG00000101335	MYL9	6.68245e-13	1.67246	up
ENSG00000101004	NINL	9.42952e-08	0.907786	up
ENSG00000100979	PLTP	0.00340049	0.787006	up
ENSG00000100889	PCK2	7.38286e-11	1.16925	up
ENSG00000100767	PAPLN	3.8882e-12	2.50591	up
ENSG00000100665	SERPINA4	2.3408e-05	1.17542	up
ENSG00000100647	SUSD6	0.00444654	0.643894	up
ENSG00000100605	ITPK1	0.00010691	0.7274	up
ENSG00000100505	TRIM9	0.00595815	1.26801	up
ENSG00000100417	PMM1	4.43052e-06	0.889375	up
ENSG00000100379	KCTD17	0.00159859	0.741859	up
ENSG00000100342	APOL1	1.33813e-23	5.87954	up
ENSG00000100300	TSPO	6.32064e-12	1.45153	up
ENSG00000100299	ARSA	3.24921e-11	1.23663	up
ENSG00000100292	HMOX1	0.000980513	0.724277	up
ENSG00000100196	KDELR3	0.000205721	0.638537	up
ENSG00000100106	TRIOBP	7.76334e-05	0.688618	up
ENSG00000100100	PIK3IP1	1.138e-30	3.99143	up
ENSG00000100097	LGALS1	3.47916e-07	0.922208	up
ENSG00000100033	PRODH	4.50614e-06	1.71838	up
ENSG00000100031	GGT1	0.0092432	0.622456	up
ENSG00000100027	YPEL1	1.06034e-09	2.90667	up
ENSG00000100003	SEC14L2	0.0241084	0.660408	up
ENSG00000099994	SUSD2	2.53997e-08	1.41422	up
ENSG00000099953	MMP11	1.61514e-05	1.14311	up
ENSG00000099904	ZDHHC8	1.15249e-13	1.48236	up
ENSG00000099875	MKNK2	2.72197e-06	0.791158	up
ENSG00000099864	PALM	7.6091e-05	0.718255	up
ENSG00000099834	CDHR5	1.34601e-11	1.72839	up
ENSG00000099785	MARCHF2	9.39488e-08	1.23623	up
ENSG00000099622	CIRBP	1.7456e-05	0.724293	up
ENSG00000099337	KCNK6	0.00408903	0.930504	up
ENSG00000099330	OCEL1	1.9467e-10	1.68021	up
ENSG00000099326	MZF1	1.17028e-05	0.973749	up
ENSG00000099284	H2AFY2	2.24407e-07	1.12791	up
ENSG00000099282	TSPAN15	1.46644e-18	1.7812	up
ENSG00000099139	PCSK5	6.16588e-29	2.33666	up
ENSG00000095951	HIVEP1	0.00938655	0.630588	up
ENSG00000095932	SMIM24	1.03474e-08	2.66542	up
ENSG00000095739	BAMBI	3.23251e-10	1.07431	up
ENSG00000095397	WHRN	1.78092e-09	1.87077	up
ENSG00000095383	TBC1D2	2.01038e-07	1.06614	up
ENSG00000095321	CRAT	0.000369138	0.629715	up
ENSG00000095203	EPB41L4B	1.05191e-07	1.08287	up
ENSG00000095066	HOOK2	0.000432114	0.688892	up
ENSG00000093134	VNN3	6.20097e-06	1.72604	up
ENSG00000092969	TGFB2	0.000457129	0.592567	up
ENSG00000092964	DPYSL2	0.000128726	0.645489	up
ENSG00000092929	UNC13D	2.03786e-16	1.40095	up
ENSG00000092841	MYL6	7.63783e-05	0.656532	up
ENSG00000092621	PHGDH	2.8285e-08	0.991707	up
ENSG00000092607	TBX15	4.7761e-06	1.6654	up
ENSG00000092010	PSME1	0.000507214	0.629195	up
ENSG00000091986	CCDC80	1.07951e-07	0.88784	up
ENSG00000091583	APOH	4.38661e-07	0.914532	up
ENSG00000091482	SMPX	1.88947e-05	1.72324	up
ENSG00000091129	NRCAM	1.28119e-09	1.32288	up
ENSG00000090989	EXOC1	0.00671153	0.630162	up
ENSG00000090975	PITPNM2	5.36912e-07	1.15682	up
ENSG00000090971	NAT14	0.00173962	0.709395	up
ENSG00000090581	GNPTG	8.16026e-05	0.705247	up
ENSG00000090382	LYZ	0.000168626	0.941503	up
ENSG00000090376	IRAK3	1.37518e-16	4.04072	up
ENSG00000090238	YPEL3	6.081e-05	1.355	up
ENSG00000090013	BLVRB	2.71848e-06	0.802426	up
ENSG00000090006	LTBP4	6.92808e-13	1.53057	up
ENSG00000089847	ANKRD24	0.000553341	1.66888	up
ENSG00000089692	LAG3	0.0079971	0.931898	up
ENSG00000089351	GRAMD1A	3.60681e-06	0.895593	up
ENSG00000089248	ERP29	4.42242e-05	0.682056	up
ENSG00000089127	OAS1	1.39136e-21	2.87847	up
ENSG00000089060	SLC8B1	0.00166803	0.635294	up
ENSG00000088899	LZTS3	0.000342782	0.585648	up
ENSG00000088881	EBF4	0.00938946	1.04358	up
ENSG00000088854	C20orf194	1.70002e-10	1.26995	up
ENSG00000088386	SLC15A1	6.38196e-05	1.61375	up
ENSG00000088367	EPB41L1	1.49535e-08	1.35264	up
ENSG00000088280	ASAP3	0.000131604	0.680884	up
ENSG00000087884	AAMDC	0.00167718	0.679682	up
ENSG00000087266	SH3BP2	1.97207e-10	1.24972	up
ENSG00000087076	HSD17B14	6.15203e-13	1.91387	up
ENSG00000087008	ACOX3	1.18194e-11	1.314	up
ENSG00000086506	HBQ1	0.0116434	1.19726	up
ENSG00000086289	EPDR1	0.000110646	0.718138	up
ENSG00000086205	FOLH1	3.56235e-05	1.74979	up
ENSG00000085662	AKR1B1	5.8927e-12	1.203	up
ENSG00000085563	ABCB1	2.13318e-07	1.033	up
ENSG00000085552	IGSF9	5.16216e-15	1.85484	up
ENSG00000084734	GCKR	2.19536e-11	1.89258	up
ENSG00000084731	KIF3C	4.57352e-08	1.20831	up
ENSG00000084710	EFR3B	2.9963e-06	1.97483	up
ENSG00000084636	COL16A1	7.88759e-16	1.43712	up
ENSG00000084453	SLCO1A2	2.45411e-05	1.14577	up
ENSG00000084112	SSH1	5.606e-11	1.10126	up
ENSG00000083844	ZNF264	0.000133809	0.7771	up
ENSG00000083838	ZNF446	0.00114144	0.872386	up
ENSG00000083814	ZNF671	0.00322598	0.872854	up
ENSG00000083807	SLC27A5	0.000383141	1.39264	up
ENSG00000083750	RRAGB	0.00387475	1.15425	up
ENSG00000083290	ULK2	0.0212005	0.599181	up
ENSG00000082512	TRAF5	0.0149497	0.868848	up
ENSG00000082497	SERTAD4	2.58511e-05	1.0476	up
ENSG00000081923	ATP8B1	8.37586e-05	0.932353	up
ENSG00000081479	LRP2	5.36703e-12	1.26177	up
ENSG00000081052	COL4A4	1.59447e-63	3.36889	up
ENSG00000080618	CPB2	0.0247914	0.68069	up
ENSG00000080561	MID2	0.0163589	0.789815	up
ENSG00000080293	SCTR	7.21468e-08	1.80648	up
ENSG00000080200	CRYBG3	6.6392e-05	1.03126	up
ENSG00000079557	AFM	4.70219e-13	3.87715	up
ENSG00000079156	OSBPL6	0.000407872	0.798686	up
ENSG00000079112	CDH17	9.12137e-05	1.15187	up
ENSG00000078804	TP53INP2	2.20515e-11	1.2109	up
ENSG00000078401	EDN1	0.000565581	0.7672	up
ENSG00000078114	NEBL	3.32702e-11	2.17954	up
ENSG00000078081	LAMP3	0.00843562	0.72713	up
ENSG00000078053	AMPH	3.58236e-119	5.60408	up
ENSG00000077684	JADE1	8.99749e-06	0.770795	up
ENSG00000077585	GPR137B	0.00117494	1.36647	up
ENSG00000077092	RARB	0.000181271	1.22106	up
ENSG00000076716	GPC4	3.56603e-16	1.82977	up
ENSG00000076356	PLXNA2	1.15183e-09	1.19208	up
ENSG00000075826	SEC31B	2.41399e-05	1.49338	up
ENSG00000075461	CACNG4	1.56249e-58	4.48042	up
ENSG00000075426	FOSL2	5.59686e-25	2.20186	up
ENSG00000075399	VPS9D1	6.48512e-05	0.889656	up
ENSG00000074855	ANO8	2.73291e-05	0.830199	up
ENSG00000074590	NUAK1	8.17041e-06	0.804137	up
ENSG00000074527	NTN4	4.80759e-21	1.65497	up
ENSG00000074276	CDHR2	0.00356536	1.26664	up
ENSG00000074181	NOTCH3	1.73257e-05	1.68425	up
ENSG00000073756	PTGS2	4.43323e-07	2.35061	up
ENSG00000073711	PPP2R3A	2.51142e-07	1.71865	up
ENSG00000073331	ALPK1	0.000474665	0.985608	up
ENSG00000072954	TMEM38A	2.56131e-05	1.17226	up
ENSG00000072163	LIMS2	0.0134019	0.836249	up
ENSG00000072041	SLC6A15	1.02307e-11	2.83338	up
ENSG00000071967	CYBRD1	1.84342e-28	6.69386	up
ENSG00000071564	TCF3	2.9082e-05	0.714085	up
ENSG00000071282	LMCD1	1.4258e-15	1.51888	up
ENSG00000070759	TESK2	0.00136667	0.966628	up
ENSG00000070540	WIPI1	0.000170064	0.691547	up
ENSG00000070404	FSTL3	1.25346e-14	1.33749	up
ENSG00000070019	GUCY2C	0.000205454	1.7872	up
ENSG00000069812	HES2	0.0241276	0.819465	up
ENSG00000069535	MAOB	0.000374132	0.615591	up
ENSG00000069431	ABCC9	7.05013e-16	1.87964	up
ENSG00000068971	PPP2R5B	0.00274222	0.605522	up
ENSG00000067836	ROGDI	1.52811e-08	1.14721	up
ENSG00000067715	SYT1	0.0242044	0.740379	up
ENSG00000067606	PRKCZ	0.00853676	0.612506	up
ENSG00000067113	PLPP1	0.00139946	0.855965	up
ENSG00000067066	SP100	1.07941e-06	1.06792	up
ENSG00000067057	PFKP	8.05078e-06	1.65654	up
ENSG00000066923	STAG3	0.000123954	0.966591	up
ENSG00000066135	KDM4A	4.16302e-07	0.848028	up
ENSG00000065485	PDIA5	0.000437052	0.603907	up
ENSG00000065357	DGKA	0.0202345	0.732733	up
ENSG00000065325	GLP2R	5.88006e-46	3.13717	up
ENSG00000064961	HMG20B	3.58377e-07	0.95786	up
ENSG00000064835	POU1F1	0.00305239	1.40829	up
ENSG00000064787	BCAS1	5.75171e-07	1.00555	up
ENSG00000064687	ABCA7	1.49077e-07	1.09752	up
ENSG00000064205	WISP2	5.68278e-21	9.75164	up
ENSG00000064012	CASP8	6.31438e-06	0.89208	up
ENSG00000063127	SLC6A16	0.03843	0.652447	up
ENSG00000061938	TNK2	2.63566e-06	0.995356	up
ENSG00000061918	GUCY1B1	0.000186366	2.23314	up
ENSG00000061656	SPAG4	4.64409e-06	1.49344	up
ENSG00000060718	COL11A1	4.34665e-56	3.16465	up
ENSG00000060566	CREB3L3	5.23717e-06	0.772217	up
ENSG00000058668	ATP2B4	5.32789e-11	1.17642	up
ENSG00000058453	CROCC	2.57656e-06	0.970999	up
ENSG00000058085	LAMC2	6.38291e-06	0.986792	up
ENSG00000056972	TRAF3IP2	1.07888e-06	1.01795	up
ENSG00000056558	TRAF1	0.00039134	1.05336	up
ENSG00000055813	CCDC85A	5.55633e-27	4.15478	up
ENSG00000055732	MCOLN3	0.0155361	0.625441	up
ENSG00000054392	HHAT	2.10102e-05	1.13533	up
ENSG00000054179	ENTPD2	7.18716e-13	1.75963	up
ENSG00000053747	LAMA3	4.59761e-33	3.675	up
ENSG00000050426	LETMD1	0.000860712	0.70442	up
ENSG00000050165	DKK3	1.69412e-21	1.7201	up
ENSG00000049449	RCN1	9.75179e-13	1.21714	up
ENSG00000049323	LTBP1	4.63569e-11	1.16452	up
ENSG00000049192	ADAMTS6	0.00712468	0.719999	up
ENSG00000048540	LMO3	0.0499751	0.670135	up
ENSG00000048471	SNX29	9.81459e-09	1.22064	up
ENSG00000048052	HDAC9	5.09317e-09	2.72051	up
ENSG00000047346	FAM214A	0.0119456	0.642243	up
ENSG00000044090	CUL7	1.63565e-08	0.979058	up
ENSG00000042980	ADAM28	6.73148e-06	1.43313	up
ENSG00000042832	TG	4.03019e-15	5.20456	up
ENSG00000042493	CAPG	5.22877e-14	1.33254	up
ENSG00000042445	RETSAT	4.64224e-10	1.06108	up
ENSG00000041982	TNC	7.91265e-25	3.95051	up
ENSG00000041353	RAB27B	4.11502e-11	1.54198	up
ENSG00000039650	PNKP	6.09552e-07	0.980547	up
ENSG00000039537	C6	7.62519e-26	6.79529	up
ENSG00000039139	DNAH5	8.59416e-08	2.08361	up
ENSG00000035862	TIMP2	1.90361e-27	2.04623	up
ENSG00000035664	DAPK2	1.51189e-11	2.06061	up
ENSG00000035115	SH3YL1	1.38816e-05	2.02166	up
ENSG00000033100	CHPF2	4.03285e-08	0.965319	up
ENSG00000030582	GRN	1.91102e-08	0.942325	up
ENSG00000027697	IFNGR1	7.21616e-08	1.147	up
ENSG00000026950	BTN3A1	1.63313e-15	2.28201	up
ENSG00000026652	AGPAT4	8.22684e-07	1.83447	up
ENSG00000026297	RNASET2	1.86602e-12	1.495	up
ENSG00000026025	VIM	7.18255e-06	0.766687	up
ENSG00000025708	TYMP	3.37236e-05	1.24121	up
ENSG00000025039	RRAGD	0.000515652	0.926727	up
ENSG00000023902	PLEKHO1	0.0001989	0.861966	up
ENSG00000023839	ABCC2	1.87369e-05	0.821771	up
ENSG00000023445	BIRC3	2.02908e-09	2.5041	up
ENSG00000023171	GRAMD1B	2.88146e-28	2.67834	up
ENSG00000022267	FHL1	8.22827e-25	2.15826	up
ENSG00000019549	SNAI2	0.000196151	1.66573	up
ENSG00000019485	PRDM11	0.00243094	0.811609	up
ENSG00000018408	WWTR1	1.95528e-07	0.985129	up
ENSG00000017427	IGF1	1.46196e-09	3.07112	up
ENSG00000014914	MTMR11	1.2531e-13	2.03418	up
ENSG00000013583	HEBP1	8.57042e-05	0.678926	up
ENSG00000013364	MVP	1.03663e-12	1.33523	up
ENSG00000013297	CLDN11	3.8079e-12	2.85561	up
ENSG00000012822	CALCOCO1	7.35367e-13	1.41006	up
ENSG00000012171	SEMA3B	8.56834e-09	1.52422	up
ENSG00000011638	TMEM159	1.3079e-06	1.60729	up
ENSG00000011523	CEP68	0.000929336	0.69469	up
ENSG00000011478	QPCTL	0.00520761	0.588754	up
ENSG00000011465	DCN	2.16213e-27	4.54404	up
ENSG00000010932	FMO1	1.33219e-10	2.99495	up
ENSG00000010810	FYN	9.15234e-11	1.50978	up
ENSG00000010404	IDS	4.69544e-06	0.764535	up
ENSG00000010319	SEMA3G	6.20564e-08	2.69083	up
ENSG00000010318	PHF7	0.0441824	0.604756	up
ENSG00000010310	GIPR	5.76228e-13	2.29067	up
ENSG00000009950	MLXIPL	2.96335e-10	1.84151	up
ENSG00000008710	PKD1	2.00168e-06	0.790944	up
ENSG00000008513	ST3GAL1	1.80267e-18	1.56577	up
ENSG00000008441	NFIX	0.000768332	0.663164	up
ENSG00000008382	MPND	1.86755e-05	1.00728	up
ENSG00000008323	PLEKHG6	1.50634e-07	0.921407	up
ENSG00000008300	CELSR3	0.000107204	1.01021	up
ENSG00000008283	CYB561	0.00627746	0.586329	up
ENSG00000008196	TFAP2B	0.0104701	0.770111	up
ENSG00000008130	NADK	0.000182458	0.635236	up
ENSG00000007541	PIGQ	1.0373e-07	0.990504	up
ENSG00000007314	SCN4A	1.14822e-08	2.74878	up
ENSG00000007255	TRAPPC6A	0.00313304	0.596017	up
ENSG00000006757	PNPLA4	1.10453e-08	1.25631	up
ENSG00000006756	ARSD	7.84955e-05	0.748034	up
ENSG00000006611	USH1C	0.000541341	0.599069	up
ENSG00000006607	FARP2	9.61621e-05	0.65702	up
ENSG00000006534	ALDH3B1	2.65911e-30	2.22359	up
ENSG00000006283	CACNA1G	1.42655e-05	1.36502	up
ENSG00000006282	SPATA20	2.51343e-09	0.998776	up
ENSG00000006118	TMEM132A	6.45726e-08	0.951602	up
ENSG00000006062	MAP3K14	0.0073766	0.676779	up
ENSG00000006025	OSBPL7	1.37397e-07	1.79828	up
ENSG00000005882	PDK2	6.95202e-06	1.02473	up
ENSG00000005471	ABCB4	0.0146488	0.791522	up
ENSG00000005469	CROT	0.00316529	0.779504	up
ENSG00000005448	WDR54	0.00204672	0.900587	up
ENSG00000005421	PON1	8.16763e-06	1.30903	up
ENSG00000005379	TSPOAP1	3.0668e-13	2.35717	up
ENSG00000005302	MSL3	0.00396047	0.660287	up
ENSG00000005238	FAM214B	2.51799e-08	1.29155	up
ENSG00000005206	SPPL2B	3.43813e-06	0.757393	up
ENSG00000005187	ACSM3	0.0231487	0.767179	up
ENSG00000005108	THSD7A	0.0168686	0.664943	up
ENSG00000004799	PDK4	2.92996e-05	1.52415	up
ENSG00000002933	TMEM176A	0.00596939	0.686033	up
ENSG00000001561	ENPP4	0.00533954	0.926954	up
ENSG00000000971	CFH	7.63159e-36	2.62807	up
