# Supplementary material for: Targeting AKR1B1 inhibits metabolic reprogramming to reverse systemic therapy resistance in hepatocellular carcinoma
Source: Signal Transduct Target Ther. 2025 Aug 1;10:244. doi: 10.1038/s41392-025-02321-9 (PMC12317016; doi:10.1038/s41392-025-02321-9)
Supplement: Supplementary file 5 — Supplementary Data 4 [file 41392_2025_2321_MOESM5_ESM.xlsx]

## Sheet: Supplementary Data 4
Supplementary Data 4. Huh-7 LR & SR co-upregulated gene KEGG pathway analysis Compared to the parental cells.
Name	num	q value	per	ratio	class	ID	Descrption	P value	Q value	Up	Down	fg_num	bg_num
Metabolic pathways	160	1.07e-05	27.972	0.101	Metabolism	ko01100	Metabolic pathways	4.08e-08	1.07e-05	0	0	160	1591
Metabolism of xenobiotics by cytochrome P450	20	1.07e-05	3.497	0.27	Metabolism	ko00980	Metabolism of xenobiotics by cytochrome P450	6.35e-08	1.07e-05	0	0	20	74
ECM-receptor interaction	22	1.39e-05	3.846	0.242	Environmental Information Processing	ko04512	ECM-receptor interaction	1.24e-07	1.39e-05	0	0	22	91
Drug metabolism - cytochrome P450	17	0.000172	2.972	0.246	Metabolism	ko00982	Drug metabolism - cytochrome P450	2.56e-06	0.000172	0	0	17	69
Chemical carcinogenesis - DNA adducts	17	0.000172	2.972	0.246	Human Diseases	ko05204	Chemical carcinogenesis - DNA adducts	2.56e-06	0.000172	0	0	17	69
Lysosome	25	0.00054	4.371	0.176	Cellular Processes	ko04142	Lysosome	9.65e-06	0.00054	0	0	25	142
Complement and coagulation cascades	19	0.000856	3.322	0.2	Organismal Systems	ko04610	Complement and coagulation cascades	1.78e-05	0.000856	0	0	19	95
Steroid hormone biosynthesis	15	0.000975	2.622	0.231	Metabolism	ko00140	Steroid hormone biosynthesis	2.32e-05	0.000975	0	0	15	65
Galactose metabolism	10	0.00168	1.748	0.303	Metabolism	ko00052	Galactose metabolism	4.51e-05	0.00168	0	0	10	33
Retinol metabolism	15	0.00197	2.622	0.214	Metabolism	ko00830	Retinol metabolism	5.87e-05	0.00197	0	0	15	70
Focal adhesion	30	0.00263	5.245	0.143	Cellular Processes	ko04510	Focal adhesion	8.6e-05	0.00263	0	0	30	210
PPAR signaling pathway	15	0.00598	2.622	0.192	Organismal Systems	ko03320	PPAR signaling pathway	0.00021354	0.00598	0	0	15	78
Pentose and glucuronate interconversions	9	0.0111	1.573	0.257	Metabolism	ko00040	Pentose and glucuronate interconversions	0.000430587	0.0111	0	0	9	35
Human papillomavirus infection	40	0.0135	6.993	0.117	Human Diseases	ko05165	Human papillomavirus infection	0.000561872	0.0135	0	0	40	343
AGE-RAGE signaling pathway in diabetic complications	17	0.014	2.972	0.163	Human Diseases	ko04933	AGE-RAGE signaling pathway in diabetic complications	0.000624968	0.014	0	0	17	104
ABC transporters	10	0.0184	1.748	0.217	Environmental Information Processing	ko02010	ABC transporters	0.000885297	0.0184	0	0	10	46
Drug metabolism - other enzymes	14	0.0184	2.448	0.175	Metabolism	ko00983	Drug metabolism - other enzymes	0.00092975	0.0184	0	0	14	80
Viral carcinogenesis	27	0.0195	4.72	0.129	Human Diseases	ko05203	Viral carcinogenesis	0.00104237	0.0195	0	0	27	210
Platinum drug resistance	13	0.021	2.273	0.178	Human Diseases	ko01524	Platinum drug resistance	0.00118545	0.021	0	0	13	73
Pyruvate metabolism	10	0.0249	1.748	0.204	Metabolism	ko00620	Pyruvate metabolism	0.00148295	0.0249	0	0	10	49
Small cell lung cancer	15	0.0264	2.622	0.16	Human Diseases	ko05222	Small cell lung cancer	0.00164726	0.0264	0	0	15	94
Glycolysis / Gluconeogenesis	12	0.0387	2.098	0.171	Metabolism	ko00010	Glycolysis / Gluconeogenesis	0.00253343	0.0387	0	0	12	70
Bile secretion	14	0.0589	2.448	0.151	Organismal Systems	ko04976	Bile secretion	0.00403382	0.0589	0	0	14	93
Necroptosis	21	0.0613	3.671	0.126	Cellular Processes	ko04217	Necroptosis	0.00471669	0.0613	0	0	21	167
Axon guidance	23	0.0613	4.021	0.122	Organismal Systems	ko04360	Axon guidance	0.00480514	0.0613	0	0	23	189
Sulfur metabolism	4	0.0613	0.699	0.364	Metabolism	ko00920	Sulfur metabolism	0.00483083	0.0613	0	0	4	11
Protein digestion and absorption	15	0.0613	2.622	0.143	Organismal Systems	ko04974	Protein digestion and absorption	0.00492812	0.0613	0	0	15	105
Bladder cancer	8	0.0687	1.399	0.195	Human Diseases	ko05219	Bladder cancer	0.00578737	0.0687	0	0	8	41
Primary bile acid biosynthesis	5	0.0687	0.874	0.278	Metabolism	ko00120	Primary bile acid biosynthesis	0.00594092	0.0687	0	0	5	18
Glutathione metabolism	10	0.0687	1.748	0.169	Metabolism	ko00480	Glutathione metabolism	0.00613245	0.0687	0	0	10	59
Taurine and hypotaurine metabolism	5	0.0826	0.874	0.263	Metabolism	ko00430	Taurine and hypotaurine metabolism	0.00761766	0.0826	0	0	5	19
Fructose and mannose metabolism	7	0.0882	1.224	0.2	Metabolism	ko00051	Fructose and mannose metabolism	0.00839822	0.0882	0	0	7	35
Fatty acid degradation	8	0.105	1.399	0.178	Metabolism	ko00071	Fatty acid degradation	0.0102727	0.105	0	0	8	45
Proteoglycans in cancer	24	0.108	4.196	0.112	Human Diseases	ko05205	Proteoglycans in cancer	0.0109504	0.108	0	0	24	214
Systemic lupus erythematosus	24	0.13	4.196	0.11	Human Diseases	ko05322	Systemic lupus erythematosus	0.0135637	0.13	0	0	24	218
Alcoholism	22	0.134	3.846	0.112	Human Diseases	ko05034	Alcoholism	0.0143307	0.134	0	0	22	196
Gastric cancer	18	0.14	3.147	0.118	Human Diseases	ko05226	Gastric cancer	0.0153661	0.14	0	0	18	152
Ascorbate and aldarate metabolism	6	0.149	1.049	0.194	Metabolism	ko00053	Ascorbate and aldarate metabolism	0.0168122	0.149	0	0	6	31
Apoptosis - multiple species	6	0.168	1.049	0.188	Cellular Processes	ko04215	Apoptosis - multiple species	0.0195333	0.168	0	0	6	32
Arginine and proline metabolism	8	0.199	1.399	0.154	Metabolism	ko00330	Arginine and proline metabolism	0.0236364	0.199	0	0	8	52
FoxO signaling pathway	16	0.211	2.797	0.116	Environmental Information Processing	ko04068	FoxO signaling pathway	0.0257195	0.211	0	0	16	138
Pathways in cancer	49	0.216	8.566	0.09	Human Diseases	ko05200	Pathways in cancer	0.0280864	0.216	0	0	49	546
MicroRNAs in cancer	19	0.216	3.322	0.109	Human Diseases	ko05206	MicroRNAs in cancer	0.0281894	0.216	0	0	19	174
Glycerolipid metabolism	9	0.216	1.573	0.141	Metabolism	ko00561	Glycerolipid metabolism	0.0288889	0.216	0	0	9	64
Apoptosis	16	0.216	2.797	0.114	Cellular Processes	ko04210	Apoptosis	0.028962	0.216	0	0	16	140
Porphyrin metabolism	7	0.23	1.224	0.156	Metabolism	ko00860	Porphyrin metabolism	0.0315125	0.23	0	0	7	45
Starch and sucrose metabolism	6	0.234	1.049	0.167	Metabolism	ko00500	Starch and sucrose metabolism	0.0333756	0.234	0	0	6	36
Nicotinate and nicotinamide metabolism	6	0.234	1.049	0.167	Metabolism	ko00760	Nicotinate and nicotinamide metabolism	0.0333756	0.234	0	0	6	36
Fluid shear stress and atherosclerosis	16	0.236	2.797	0.112	Human Diseases	ko05418	Fluid shear stress and atherosclerosis	0.0343811	0.236	0	0	16	143
Peroxisome	11	0.246	1.923	0.125	Cellular Processes	ko04146	Peroxisome	0.0365726	0.246	0	0	11	88
Chemical carcinogenesis - receptor activation	21	0.253	3.671	0.103	Human Diseases	ko05207	Chemical carcinogenesis - receptor activation	0.0384047	0.253	0	0	21	204
Hepatocellular carcinoma	18	0.256	3.147	0.107	Human Diseases	ko05225	Hepatocellular carcinoma	0.0396672	0.256	0	0	18	169
Other glycan degradation	4	0.316	0.699	0.19	Metabolism	ko00511	Other glycan degradation	0.0509524	0.316	0	0	4	21
Glycosaminoglycan biosynthesis - chondroitin sulfate / dermatan sulfate	4	0.316	0.699	0.19	Metabolism	ko00532	Glycosaminoglycan biosynthesis - chondroitin sulfate / dermatan sulfate	0.0509524	0.316	0	0	4	21
Type II diabetes mellitus	7	0.316	1.224	0.14	Human Diseases	ko04930	Type II diabetes mellitus	0.0518878	0.316	0	0	7	50
Cellular senescence	17	0.316	2.972	0.104	Cellular Processes	ko04218	Cellular senescence	0.0527132	0.316	0	0	17	163
Ether lipid metabolism	7	0.335	1.224	0.137	Metabolism	ko00565	Ether lipid metabolism	0.0567663	0.335	0	0	7	51
Glycosaminoglycan degradation	4	0.34	0.699	0.182	Metabolism	ko00531	Glycosaminoglycan degradation	0.0590396	0.34	0	0	4	22
Osteoclast differentiation	14	0.34	2.448	0.108	Organismal Systems	ko04380	Osteoclast differentiation	0.0596951	0.34	0	0	14	130
Cholesterol metabolism	7	0.347	1.224	0.135	Organismal Systems	ko04979	Cholesterol metabolism	0.0619198	0.347	0	0	7	52
Glycine, serine and threonine metabolism	6	0.352	1.049	0.143	Metabolism	ko00260	Glycine, serine and threonine metabolism	0.0639078	0.352	0	0	6	42
TGF-beta signaling pathway	11	0.355	1.923	0.113	Environmental Information Processing	ko04350	TGF-beta signaling pathway	0.0659696	0.355	0	0	11	97
Penicillin and cephalosporin biosynthesis	1	0.355	0.175	1	Metabolism	ko00311	Penicillin and cephalosporin biosynthesis	0.068323	0.355	0	0	1	1
Non-small cell lung cancer	9	0.355	1.573	0.12	Human Diseases	ko05223	Non-small cell lung cancer	0.0684942	0.355	0	0	9	75
Basal cell carcinoma	8	0.355	1.399	0.125	Human Diseases	ko05217	Basal cell carcinoma	0.068605	0.355	0	0	8	64
Hippo signaling pathway	16	0.388	2.797	0.101	Environmental Information Processing	ko04390	Hippo signaling pathway	0.0761428	0.388	0	0	16	159
Glycerophospholipid metabolism	11	0.408	1.923	0.109	Metabolism	ko00564	Glycerophospholipid metabolism	0.0828979	0.408	0	0	11	101
Chronic myeloid leukemia	9	0.408	1.573	0.115	Human Diseases	ko05220	Chronic myeloid leukemia	0.0833297	0.408	0	0	9	78
Measles	15	0.408	2.622	0.101	Human Diseases	ko05162	Measles	0.0837584	0.408	0	0	15	149
Glycosaminoglycan biosynthesis - heparan sulfate / heparin	4	0.462	0.699	0.154	Metabolism	ko00534	Glycosaminoglycan biosynthesis - heparan sulfate / heparin	0.097633	0.462	0	0	4	26
alpha-Linolenic acid metabolism	4	0.462	0.699	0.154	Metabolism	ko00592	alpha-Linolenic acid metabolism	0.097633	0.462	0	0	4	26
Nitrogen metabolism	3	0.487	0.524	0.176	Metabolism	ko00910	Nitrogen metabolism	0.105592	0.487	0	0	3	17
Pancreatic cancer	9	0.487	1.573	0.11	Human Diseases	ko05212	Pancreatic cancer	0.105887	0.487	0	0	9	82
Bacterial invasion of epithelial cells	9	0.509	1.573	0.108	Human Diseases	ko05100	Bacterial invasion of epithelial cells	0.112018	0.509	0	0	9	83
PI3K-Akt signaling pathway	37	0.518	6.469	0.084	Environmental Information Processing	ko04151	PI3K-Akt signaling pathway	0.115704	0.518	0	0	37	443
Butanoate metabolism	4	0.526	0.699	0.143	Metabolism	ko00650	Butanoate metabolism	0.120401	0.526	0	0	4	28
Glycosphingolipid biosynthesis - ganglio series	3	0.526	0.524	0.167	Metabolism	ko00604	Glycosphingolipid biosynthesis - ganglio series	0.12059	0.526	0	0	3	18
Alcoholic liver disease	14	0.531	2.448	0.096	Human Diseases	ko04936	Alcoholic liver disease	0.123973	0.531	0	0	14	146
EGFR tyrosine kinase inhibitor resistance	9	0.531	1.573	0.106	Human Diseases	ko01521	EGFR tyrosine kinase inhibitor resistance	0.124855	0.531	0	0	9	85
Monobactam biosynthesis	1	0.55	0.175	0.5	Metabolism	ko00261	Monobactam biosynthesis	0.131986	0.55	0	0	1	2
Sphingolipid metabolism	6	0.55	1.049	0.118	Metabolism	ko00600	Sphingolipid metabolism	0.132531	0.55	0	0	6	51
Hepatitis C	15	0.578	2.622	0.093	Human Diseases	ko05160	Hepatitis C	0.141038	0.578	0	0	15	162
Longevity regulating pathway - worm	9	0.611	1.573	0.101	Organismal Systems	ko04212	Longevity regulating pathway - worm	0.152763	0.611	0	0	9	89
Hypertrophic cardiomyopathy	9	0.611	1.573	0.101	Human Diseases	ko05410	Hypertrophic cardiomyopathy	0.152763	0.611	0	0	9	89
Autophagy - animal	14	0.627	2.448	0.092	Cellular Processes	ko04140	Autophagy - animal	0.161256	0.627	0	0	14	153
Hepatitis B	15	0.627	2.622	0.09	Human Diseases	ko05161	Hepatitis B	0.162203	0.627	0	0	15	166
Arachidonic acid metabolism	7	0.627	1.224	0.106	Metabolism	ko00590	Arachidonic acid metabolism	0.162423	0.627	0	0	7	66
Fat digestion and absorption	5	0.627	0.874	0.116	Organismal Systems	ko04975	Fat digestion and absorption	0.167573	0.627	0	0	5	43
One carbon pool by folate	3	0.627	0.524	0.143	Metabolism	ko00670	One carbon pool by folate	0.169645	0.627	0	0	3	21
Glioma	8	0.627	1.399	0.101	Human Diseases	ko05214	Glioma	0.170147	0.627	0	0	8	79
Arrhythmogenic right ventricular cardiomyopathy	8	0.627	1.399	0.101	Human Diseases	ko05412	Arrhythmogenic right ventricular cardiomyopathy	0.170147	0.627	0	0	8	79
Glyoxylate and dicarboxylate metabolism	4	0.627	0.699	0.125	Metabolism	ko00630	Glyoxylate and dicarboxylate metabolism	0.171805	0.627	0	0	4	32
Colorectal cancer	9	0.662	1.573	0.097	Human Diseases	ko05210	Colorectal cancer	0.183458	0.662	0	0	9	93
Choline metabolism in cancer	10	0.662	1.748	0.094	Human Diseases	ko05231	Choline metabolism in cancer	0.18676	0.662	0	0	10	106
Pantothenate and CoA biosynthesis	3	0.662	0.524	0.136	Metabolism	ko00770	Pantothenate and CoA biosynthesis	0.18711	0.662	0	0	3	22
Hedgehog signaling pathway	6	0.672	1.049	0.105	Environmental Information Processing	ko04340	Hedgehog signaling pathway	0.191865	0.672	0	0	6	57
Carbon metabolism	11	0.674	1.923	0.092	Metabolism	ko01200	Carbon metabolism	0.196134	0.674	0	0	11	120
Relaxin signaling pathway	12	0.674	2.098	0.09	Organismal Systems	ko04926	Relaxin signaling pathway	0.197094	0.674	0	0	12	133
Propanoate metabolism	4	0.674	0.699	0.118	Metabolism	ko00640	Propanoate metabolism	0.199932	0.674	0	0	4	34
Salmonella infection	22	0.674	3.846	0.083	Human Diseases	ko05132	Salmonella infection	0.202447	0.674	0	0	22	266
Mineral absorption	6	0.674	1.049	0.103	Organismal Systems	ko04978	Mineral absorption	0.202621	0.674	0	0	6	58
Histidine metabolism	3	0.675	0.524	0.13	Metabolism	ko00340	Histidine metabolism	0.205011	0.675	0	0	3	23
Inflammatory bowel disease	7	0.684	1.224	0.099	Human Diseases	ko05321	Inflammatory bowel disease	0.209702	0.684	0	0	7	71
Regulation of actin cytoskeleton	19	0.727	3.322	0.083	Cellular Processes	ko04810	Regulation of actin cytoskeleton	0.225114	0.727	0	0	19	230
Apoptosis - fly	5	0.727	0.874	0.104	Cellular Processes	ko04214	Apoptosis - fly	0.228467	0.727	0	0	5	48
Mucin type O-glycan biosynthesis	4	0.727	0.699	0.111	Metabolism	ko00512	Mucin type O-glycan biosynthesis	0.229314	0.727	0	0	4	36
Vitamin digestion and absorption	3	0.751	0.524	0.12	Organismal Systems	ko04977	Vitamin digestion and absorption	0.241853	0.751	0	0	3	25
Tyrosine metabolism	4	0.751	0.699	0.108	Metabolism	ko00350	Tyrosine metabolism	0.244391	0.751	0	0	4	37
Insect hormone biosynthesis	1	0.751	0.175	0.25	Metabolism	ko00981	Insect hormone biosynthesis	0.246577	0.751	0	0	1	4
Insulin resistance	10	0.751	1.748	0.088	Human Diseases	ko04931	Insulin resistance	0.251157	0.751	0	0	10	114
Toxoplasmosis	10	0.751	1.748	0.088	Human Diseases	ko05145	Toxoplasmosis	0.251157	0.751	0	0	10	114
ErbB signaling pathway	8	0.751	1.399	0.091	Environmental Information Processing	ko04012	ErbB signaling pathway	0.251977	0.751	0	0	8	88
Shigellosis	21	0.751	3.671	0.08	Human Diseases	ko05131	Shigellosis	0.25261	0.751	0	0	21	262
TNF signaling pathway	10	0.756	1.748	0.087	Environmental Information Processing	ko04668	TNF signaling pathway	0.25971	0.756	0	0	10	115
Dorso-ventral axis formation	3	0.756	0.524	0.115	Organismal Systems	ko04320	Dorso-ventral axis formation	0.260665	0.756	0	0	3	26
Inflammatory mediator regulation of TRP channels	9	0.756	1.573	0.088	Organismal Systems	ko04750	Inflammatory mediator regulation of TRP channels	0.261096	0.756	0	0	9	102
Antigen processing and presentation	7	0.78	1.224	0.091	Organismal Systems	ko04612	Antigen processing and presentation	0.272144	0.78	0	0	7	77
Ras signaling pathway	20	0.78	3.497	0.079	Environmental Information Processing	ko04014	Ras signaling pathway	0.273772	0.78	0	0	20	252
Alanine, aspartate and glutamate metabolism	4	0.821	0.699	0.1	Metabolism	ko00250	Alanine, aspartate and glutamate metabolism	0.290764	0.821	0	0	4	40
Neomycin, kanamycin and gentamicin biosynthesis	1	0.832	0.175	0.2	Metabolism	ko00524	Neomycin, kanamycin and gentamicin biosynthesis	0.298078	0.832	0	0	1	5
Glycosphingolipid biosynthesis - globo and isoglobo series	2	0.832	0.35	0.125	Metabolism	ko00603	Glycosphingolipid biosynthesis - globo and isoglobo series	0.299567	0.832	0	0	2	16
Pertussis	7	0.865	1.224	0.086	Human Diseases	ko05133	Pertussis	0.3162	0.865	0	0	7	81
Neutrophil extracellular trap formation	21	0.865	3.671	0.077	Organismal Systems	ko04613	Neutrophil extracellular trap formation	0.316808	0.865	0	0	21	273
Amoebiasis	14	0.877	2.448	0.079	Human Diseases	ko05146	Amoebiasis	0.323667	0.877	0	0	14	177
Linoleic acid metabolism	3	0.883	0.524	0.1	Metabolism	ko00591	Linoleic acid metabolism	0.337135	0.883	0	0	3	30
Antifolate resistance	3	0.883	0.524	0.1	Human Diseases	ko01523	Antifolate resistance	0.337135	0.883	0	0	3	30
C-type lectin receptor signaling pathway	9	0.883	1.573	0.082	Organismal Systems	ko04625	C-type lectin receptor signaling pathway	0.337184	0.883	0	0	9	110
Ferroptosis	4	0.883	0.699	0.093	Cellular Processes	ko04216	Ferroptosis	0.338181	0.883	0	0	4	43
Adipocytokine signaling pathway	6	0.883	1.049	0.086	Organismal Systems	ko04920	Adipocytokine signaling pathway	0.344294	0.883	0	0	6	70
Caffeine metabolism	1	0.883	0.175	0.167	Metabolism	ko00232	Caffeine metabolism	0.346064	0.883	0	0	1	6
Phosphonate and phosphinate metabolism	1	0.883	0.175	0.167	Metabolism	ko00440	Phosphonate and phosphinate metabolism	0.346064	0.883	0	0	1	6
Chemical carcinogenesis - reactive oxygen species	18	0.883	3.147	0.076	Human Diseases	ko05208	Chemical carcinogenesis - reactive oxygen species	0.347967	0.883	0	0	18	236
Sphingolipid signaling pathway	10	0.883	1.748	0.08	Environmental Information Processing	ko04071	Sphingolipid signaling pathway	0.349525	0.883	0	0	10	125
Cell adhesion molecules	12	0.884	2.098	0.078	Environmental Information Processing	ko04514	Cell adhesion molecules	0.35272	0.884	0	0	12	153
Pentose phosphate pathway	3	0.887	0.524	0.097	Metabolism	ko00030	Pentose phosphate pathway	0.356296	0.887	0	0	3	31
Salivary secretion	8	0.901	1.399	0.081	Organismal Systems	ko04970	Salivary secretion	0.364559	0.901	0	0	8	99
beta-Alanine metabolism	3	0.917	0.524	0.094	Metabolism	ko00410	beta-Alanine metabolism	0.375381	0.917	0	0	3	32
Th17 cell differentiation	9	0.917	1.573	0.079	Organismal Systems	ko04659	Th17 cell differentiation	0.376605	0.917	0	0	9	114
p53 signaling pathway	6	0.923	1.049	0.082	Cellular Processes	ko04115	p53 signaling pathway	0.381642	0.923	0	0	6	73
Endocrine resistance	8	0.926	1.399	0.079	Human Diseases	ko01522	Endocrine resistance	0.385727	0.926	0	0	8	101
D-Amino acid metabolism	1	0.931	0.175	0.143	Metabolism	ko00470	D-Amino acid metabolism	0.390775	0.931	0	0	1	7
Inositol phosphate metabolism	6	0.933	1.049	0.081	Metabolism	ko00562	Inositol phosphate metabolism	0.394117	0.933	0	0	6	74
Wnt signaling pathway	13	0.962	2.273	0.075	Environmental Information Processing	ko04310	Wnt signaling pathway	0.410513	0.962	0	0	13	174
VEGF signaling pathway	5	0.962	0.874	0.081	Environmental Information Processing	ko04370	VEGF signaling pathway	0.418868	0.962	0	0	5	62
Endometrial cancer	5	0.962	0.874	0.081	Human Diseases	ko05213	Endometrial cancer	0.418868	0.962	0	0	5	62
NOD-like receptor signaling pathway	14	0.962	2.448	0.074	Organismal Systems	ko04621	NOD-like receptor signaling pathway	0.424669	0.962	0	0	14	190
Steroid biosynthesis	2	0.962	0.35	0.095	Metabolism	ko00100	Steroid biosynthesis	0.425509	0.962	0	0	2	21
Riboflavin metabolism	1	0.962	0.175	0.125	Metabolism	ko00740	Riboflavin metabolism	0.432434	0.962	0	0	1	8
Notch signaling pathway	5	0.962	0.874	0.079	Environmental Information Processing	ko04330	Notch signaling pathway	0.432622	0.962	0	0	5	63
Regulation of lipolysis in adipocytes	5	0.962	0.874	0.079	Organismal Systems	ko04923	Regulation of lipolysis in adipocytes	0.432622	0.962	0	0	5	63
Influenza A	13	0.962	2.273	0.073	Human Diseases	ko05164	Influenza A	0.435053	0.962	0	0	13	177
Diabetic cardiomyopathy	16	0.962	2.797	0.073	Human Diseases	ko05415	Diabetic cardiomyopathy	0.435105	0.962	0	0	16	220
Valine, leucine and isoleucine degradation	4	0.976	0.699	0.08	Metabolism	ko00280	Valine, leucine and isoleucine degradation	0.448591	0.976	0	0	4	50
Carbohydrate digestion and absorption	4	0.976	0.699	0.08	Organismal Systems	ko04973	Carbohydrate digestion and absorption	0.448591	0.976	0	0	4	50
Thyroid cancer	3	0.976	0.524	0.083	Human Diseases	ko05216	Thyroid cancer	0.450198	0.976	0	0	3	36
Growth hormone synthesis, secretion and action	9	1	1.573	0.073	Organismal Systems	ko04935	Growth hormone synthesis, secretion and action	0.46593	1	0	0	9	123
Vascular smooth muscle contraction	10	1	1.748	0.072	Organismal Systems	ko04270	Vascular smooth muscle contraction	0.480527	1	0	0	10	139
Amino sugar and nucleotide sugar metabolism	4	1	0.699	0.075	Metabolism	ko00520	Amino sugar and nucleotide sugar metabolism	0.494298	1	0	0	4	53
Arginine biosynthesis	2	1	0.35	0.083	Metabolism	ko00220	Arginine biosynthesis	0.495287	1	0	0	2	24
Renin-angiotensin system	2	1	0.35	0.083	Organismal Systems	ko04614	Renin-angiotensin system	0.495287	1	0	0	2	24
AMPK signaling pathway	9	1	1.573	0.071	Environmental Information Processing	ko04152	AMPK signaling pathway	0.495308	1	0	0	9	126
Phospholipase D signaling pathway	16	1	2.797	0.07	Environmental Information Processing	ko04072	Phospholipase D signaling pathway	0.500929	1	0	0	16	229
Th1 and Th2 cell differentiation	7	1	1.224	0.071	Organismal Systems	ko04658	Th1 and Th2 cell differentiation	0.508435	1	0	0	7	98
Insulin signaling pathway	10	1	1.748	0.07	Organismal Systems	ko04910	Insulin signaling pathway	0.517298	1	0	0	10	143
Toll and Imd signaling pathway	3	1	0.524	0.075	Organismal Systems	ko04624	Toll and Imd signaling pathway	0.521111	1	0	0	3	40
Ovarian steroidogenesis	4	1	0.699	0.073	Organismal Systems	ko04913	Ovarian steroidogenesis	0.523865	1	0	0	4	55
Malaria	4	1	0.699	0.073	Human Diseases	ko05144	Malaria	0.523865	1	0	0	4	55
Thyroid hormone signaling pathway	9	1	1.573	0.07	Organismal Systems	ko04919	Thyroid hormone signaling pathway	0.524238	1	0	0	9	129
Oxytocin signaling pathway	11	1	1.923	0.069	Organismal Systems	ko04921	Oxytocin signaling pathway	0.528359	1	0	0	11	159
Aldosterone synthesis and secretion	7	1	1.224	0.07	Organismal Systems	ko04925	Aldosterone synthesis and secretion	0.530239	1	0	0	7	100
Platelet activation	9	1	1.573	0.069	Organismal Systems	ko04611	Platelet activation	0.53376	1	0	0	9	130
Human cytomegalovirus infection	16	1	2.797	0.068	Human Diseases	ko05163	Human cytomegalovirus infection	0.536854	1	0	0	16	234
Glycosylphosphatidylinositol (GPI)-anchor biosynthesis	2	1	0.35	0.077	Metabolism	ko00563	Glycosylphosphatidylinositol (GPI)-anchor biosynthesis	0.538713	1	0	0	2	26
RIG-I-like receptor signaling pathway	5	1	0.874	0.07	Organismal Systems	ko04622	RIG-I-like receptor signaling pathway	0.539044	1	0	0	5	71
Biosynthesis of unsaturated fatty acids	2	1	0.35	0.074	Metabolism	ko01040	Biosynthesis of unsaturated fatty acids	0.559438	1	0	0	2	27
Proximal tubule bicarbonate reclamation	2	1	0.35	0.074	Organismal Systems	ko04964	Proximal tubule bicarbonate reclamation	0.559438	1	0	0	2	27
Adrenergic signaling in cardiomyocytes	10	1	1.748	0.068	Organismal Systems	ko04261	Adrenergic signaling in cardiomyocytes	0.562062	1	0	0	10	148
Mitophagy - animal	5	1	0.874	0.068	Cellular Processes	ko04137	Mitophagy - animal	0.564227	1	0	0	5	73
mTOR signaling pathway	11	1	1.923	0.067	Environmental Information Processing	ko04150	mTOR signaling pathway	0.570722	1	0	0	11	164
Tight junction	12	1	2.098	0.067	Cellular Processes	ko04530	Tight junction	0.570781	1	0	0	12	179
Purine metabolism	9	1	1.573	0.067	Metabolism	ko00230	Purine metabolism	0.571116	1	0	0	9	134
Ubiquinone and other terpenoid-quinone biosynthesis	1	1	0.175	0.083	Metabolism	ko00130	Ubiquinone and other terpenoid-quinone biosynthesis	0.572503	1	0	0	1	12
Adherens junction	5	1	0.874	0.068	Cellular Processes	ko04520	Adherens junction	0.576554	1	0	0	5	74
Glycosphingolipid biosynthesis - lacto and neolacto series	2	1	0.35	0.071	Metabolism	ko00601	Glycosphingolipid biosynthesis - lacto and neolacto series	0.579489	1	0	0	2	28
Folate biosynthesis	2	1	0.35	0.071	Metabolism	ko00790	Folate biosynthesis	0.579489	1	0	0	2	28
Pyrimidine metabolism	4	1	0.699	0.068	Metabolism	ko00240	Pyrimidine metabolism	0.580351	1	0	0	4	59
HIF-1 signaling pathway	8	1	1.399	0.067	Environmental Information Processing	ko04066	HIF-1 signaling pathway	0.581365	1	0	0	8	120
Thyroid hormone synthesis	5	1	0.874	0.067	Organismal Systems	ko04918	Thyroid hormone synthesis	0.588695	1	0	0	5	75
Renal cell carcinoma	5	1	0.874	0.067	Human Diseases	ko05211	Renal cell carcinoma	0.588695	1	0	0	5	75
Melanoma	5	1	0.874	0.067	Human Diseases	ko05218	Melanoma	0.588695	1	0	0	5	75
Central carbon metabolism in cancer	5	1	0.874	0.067	Human Diseases	ko05230	Central carbon metabolism in cancer	0.588695	1	0	0	5	75
Leukocyte transendothelial migration	8	1	1.399	0.066	Organismal Systems	ko04670	Leukocyte transendothelial migration	0.590937	1	0	0	8	121
MAPK signaling pathway	20	1	3.497	0.066	Environmental Information Processing	ko04010	MAPK signaling pathway	0.598581	1	0	0	20	303
Tryptophan metabolism	3	1	0.524	0.067	Metabolism	ko00380	Tryptophan metabolism	0.602233	1	0	0	3	45
Breast cancer	10	1	1.748	0.065	Human Diseases	ko05224	Breast cancer	0.605066	1	0	0	10	153
Kaposi sarcoma-associated herpesvirus infection	13	1	2.273	0.065	Human Diseases	ko05167	Kaposi sarcoma-associated herpesvirus infection	0.608586	1	0	0	13	199
Biosynthesis of amino acids	5	1	0.874	0.065	Metabolism	ko01230	Biosynthesis of amino acids	0.612394	1	0	0	5	77
Prolactin signaling pathway	5	1	0.874	0.065	Organismal Systems	ko04917	Prolactin signaling pathway	0.612394	1	0	0	5	77
Glucagon signaling pathway	7	1	1.224	0.065	Organismal Systems	ko04922	Glucagon signaling pathway	0.613184	1	0	0	7	108
Human T-cell leukemia virus 1 infection	15	1	2.622	0.065	Human Diseases	ko05166	Human T-cell leukemia virus 1 infection	0.627186	1	0	0	15	232
Glycosaminoglycan biosynthesis - keratan sulfate	1	1	0.175	0.071	Metabolism	ko00533	Glycosaminoglycan biosynthesis - keratan sulfate	0.629004	1	0	0	1	14
Parathyroid hormone synthesis, secretion and action	7	1	1.224	0.064	Organismal Systems	ko04928	Parathyroid hormone synthesis, secretion and action	0.632657	1	0	0	7	110
GnRH signaling pathway	6	1	1.049	0.063	Organismal Systems	ko04912	GnRH signaling pathway	0.638541	1	0	0	6	95
Epstein-Barr virus infection	18	1	3.147	0.064	Human Diseases	ko05169	Epstein-Barr virus infection	0.642379	1	0	0	18	280
Type I diabetes mellitus	3	1	0.524	0.062	Human Diseases	ko04940	Type I diabetes mellitus	0.646342	1	0	0	3	48
IL-17 signaling pathway	6	1	1.049	0.062	Organismal Systems	ko04657	IL-17 signaling pathway	0.64869	1	0	0	6	96
PD-L1 expression and PD-1 checkpoint pathway in cancer	6	1	1.049	0.062	Human Diseases	ko05235	PD-L1 expression and PD-1 checkpoint pathway in cancer	0.658665	1	0	0	6	97
Cushing syndrome	10	1	1.748	0.062	Human Diseases	ko04934	Cushing syndrome	0.669309	1	0	0	10	161
Signaling pathways regulating pluripotency of stem cells	9	1	1.573	0.062	Cellular Processes	ko04550	Signaling pathways regulating pluripotency of stem cells	0.674277	1	0	0	9	146
Phenylalanine metabolism	1	1	0.175	0.062	Metabolism	ko00360	Phenylalanine metabolism	0.678049	1	0	0	1	16
Hedgehog signaling pathway - fly	2	1	0.35	0.059	Environmental Information Processing	ko04341	Hedgehog signaling pathway - fly	0.685632	1	0	0	2	34
Phosphatidylinositol signaling system	6	1	1.049	0.059	Environmental Information Processing	ko04070	Phosphatidylinositol signaling system	0.696771	1	0	0	6	101
Selenocompound metabolism	1	1	0.175	0.059	Metabolism	ko00450	Selenocompound metabolism	0.700088	1	0	0	1	17
Prostate cancer	6	1	1.049	0.059	Human Diseases	ko05215	Prostate cancer	0.705841	1	0	0	6	102
N-Glycan biosynthesis	3	1	0.524	0.057	Metabolism	ko00510	N-Glycan biosynthesis	0.711903	1	0	0	3	53
cAMP signaling pathway	14	1	2.448	0.061	Environmental Information Processing	ko04024	cAMP signaling pathway	0.713129	1	0	0	14	230
MAPK signaling pathway - fly	5	1	0.874	0.057	Environmental Information Processing	ko04013	MAPK signaling pathway - fly	0.718142	1	0	0	5	87
Pancreatic secretion	6	1	1.049	0.057	Organismal Systems	ko04972	Pancreatic secretion	0.731935	1	0	0	6	105
Coronavirus disease - COVID-19	19	1	3.322	0.061	Human Diseases	ko05171	Coronavirus disease - COVID-19	0.734353	1	0	0	19	312
Fatty acid biosynthesis	1	1	0.175	0.053	Metabolism	ko00061	Fatty acid biosynthesis	0.73975	1	0	0	1	19
2-Oxocarboxylic acid metabolism	1	1	0.175	0.053	Metabolism	ko01210	2-Oxocarboxylic acid metabolism	0.73975	1	0	0	1	19
Toll-like receptor signaling pathway	6	1	1.049	0.057	Organismal Systems	ko04620	Toll-like receptor signaling pathway	0.740261	1	0	0	6	106
JAK-STAT signaling pathway	10	1	1.748	0.058	Environmental Information Processing	ko04630	JAK-STAT signaling pathway	0.740406	1	0	0	10	171
Renin secretion	4	1	0.699	0.055	Organismal Systems	ko04924	Renin secretion	0.744334	1	0	0	4	73
Estrogen signaling pathway	8	1	1.399	0.057	Organismal Systems	ko04915	Estrogen signaling pathway	0.756489	1	0	0	8	141
Apelin signaling pathway	8	1	1.399	0.056	Environmental Information Processing	ko04371	Apelin signaling pathway	0.76335	1	0	0	8	142
Legionellosis	3	1	0.524	0.052	Human Diseases	ko05134	Legionellosis	0.767693	1	0	0	3	58
Chagas disease	6	1	1.049	0.055	Human Diseases	ko05142	Chagas disease	0.771708	1	0	0	6	110
Fatty acid metabolism	3	1	0.524	0.051	Metabolism	ko01212	Fatty acid metabolism	0.777729	1	0	0	3	59
Herpes simplex virus 1 infection	35	1	6.119	0.061	Human Diseases	ko05168	Herpes simplex virus 1 infection	0.788542	1	0	0	35	574
Aldosterone-regulated sodium reabsorption	2	1	0.35	0.048	Organismal Systems	ko04960	Aldosterone-regulated sodium reabsorption	0.791911	1	0	0	2	42
Rap1 signaling pathway	13	1	2.273	0.057	Environmental Information Processing	ko04015	Rap1 signaling pathway	0.795321	1	0	0	13	229
Dilated cardiomyopathy	9	1	1.573	0.055	Human Diseases	ko05414	Dilated cardiomyopathy	0.797819	1	0	0	9	164
Phagosome	13	1	2.273	0.057	Cellular Processes	ko04145	Phagosome	0.800245	1	0	0	13	230
Graft-versus-host disease	2	1	0.35	0.047	Human Diseases	ko05332	Graft-versus-host disease	0.802693	1	0	0	2	43
Mannose type O-glycan biosynthesis	1	1	0.175	0.043	Metabolism	ko00515	Mannose type O-glycan biosynthesis	0.804053	1	0	0	1	23
Terpenoid backbone biosynthesis	1	1	0.175	0.043	Metabolism	ko00900	Terpenoid backbone biosynthesis	0.804053	1	0	0	1	23
Melanogenesis	5	1	0.874	0.05	Organismal Systems	ko04916	Melanogenesis	0.82907	1	0	0	5	101
Vasopressin-regulated water reabsorption	2	1	0.35	0.043	Organismal Systems	ko04962	Vasopressin-regulated water reabsorption	0.832117	1	0	0	2	46
Lipid and atherosclerosis	12	1	2.098	0.054	Human Diseases	ko05417	Lipid and atherosclerosis	0.834542	1	0	0	12	221
Dopaminergic synapse	7	1	1.224	0.051	Organismal Systems	ko04728	Dopaminergic synapse	0.835763	1	0	0	7	137
Cortisol synthesis and secretion	3	1	0.524	0.045	Organismal Systems	ko04927	Cortisol synthesis and secretion	0.838362	1	0	0	3	66
GnRH secretion	3	1	0.524	0.045	Organismal Systems	ko04929	GnRH secretion	0.838362	1	0	0	3	66
Other types of O-glycan biosynthesis	2	1	0.35	0.043	Metabolism	ko00514	Other types of O-glycan biosynthesis	0.841009	1	0	0	2	47
Viral protein interaction with cytokine and cytokine receptor	5	1	0.874	0.049	Environmental Information Processing	ko04061	Viral protein interaction with cytokine and cytokine receptor	0.84158	1	0	0	5	103
Calcium signaling pathway	18	1	3.147	0.056	Environmental Information Processing	ko04020	Calcium signaling pathway	0.8416	1	0	0	18	321
Lysine degradation	3	1	0.524	0.045	Metabolism	ko00310	Lysine degradation	0.845746	1	0	0	3	67
Collecting duct acid secretion	1	1	0.175	0.037	Organismal Systems	ko04966	Collecting duct acid secretion	0.852488	1	0	0	1	27
cGMP-PKG signaling pathway	9	1	1.573	0.051	Environmental Information Processing	ko04022	cGMP-PKG signaling pathway	0.85404	1	0	0	9	175
Tuberculosis	14	1	2.448	0.054	Human Diseases	ko05152	Tuberculosis	0.85436	1	0	0	14	259
Cocaine addiction	2	1	0.35	0.041	Human Diseases	ko05030	Cocaine addiction	0.857525	1	0	0	2	49
Fatty acid elongation	1	1	0.175	0.036	Metabolism	ko00062	Fatty acid elongation	0.862599	1	0	0	1	28
Maturity onset diabetes of the young	1	1	0.175	0.036	Human Diseases	ko04950	Maturity onset diabetes of the young	0.862599	1	0	0	1	28
Amphetamine addiction	3	1	0.524	0.043	Human Diseases	ko05031	Amphetamine addiction	0.866166	1	0	0	3	70
Acute myeloid leukemia	3	1	0.524	0.043	Human Diseases	ko05221	Acute myeloid leukemia	0.866166	1	0	0	3	70
NF-kappa B signaling pathway	9	1	1.573	0.051	Environmental Information Processing	ko04064	NF-kappa B signaling pathway	0.867008	1	0	0	9	178
Alzheimer disease	23	1	4.021	0.056	Human Diseases	ko05010	Alzheimer disease	0.870177	1	0	0	23	411
Hippo signaling pathway - multiple species	1	1	0.175	0.034	Environmental Information Processing	ko04392	Hippo signaling pathway - multiple species	0.872018	1	0	0	1	29
Insulin secretion	4	1	0.699	0.044	Organismal Systems	ko04911	Insulin secretion	0.872052	1	0	0	4	90
Epithelial cell signaling in Helicobacter pylori infection	3	1	0.524	0.042	Human Diseases	ko05120	Epithelial cell signaling in Helicobacter pylori infection	0.872424	1	0	0	3	71
Vibrio cholerae infection	2	1	0.35	0.039	Human Diseases	ko05110	Vibrio cholerae infection	0.87246	1	0	0	2	51
Phototransduction	1	1	0.175	0.033	Organismal Systems	ko04744	Phototransduction	0.880793	1	0	0	1	30
Cysteine and methionine metabolism	2	1	0.35	0.038	Metabolism	ko00270	Cysteine and methionine metabolism	0.885942	1	0	0	2	53
Gap junction	4	1	0.699	0.043	Cellular Processes	ko04540	Gap junction	0.887715	1	0	0	4	93
Pathways of neurodegeneration - multiple diseases	28	1	4.895	0.056	Human Diseases	ko05022	Pathways of neurodegeneration - multiple diseases	0.888559	1	0	0	28	499
Phototransduction - fly	1	1	0.175	0.032	Organismal Systems	ko04745	Phototransduction - fly	0.888967	1	0	0	1	31
Cell cycle	6	1	1.049	0.046	Cellular Processes	ko04110	Cell cycle	0.891652	1	0	0	6	131
Fanconi anemia pathway	2	1	0.35	0.037	Genetic Information Processing	ko03460	Fanconi anemia pathway	0.892177	1	0	0	2	54
Endocrine and other factor-regulated calcium reabsorption	2	1	0.35	0.037	Organismal Systems	ko04961	Endocrine and other factor-regulated calcium reabsorption	0.892177	1	0	0	2	54
Citrate cycle (TCA cycle)	1	1	0.175	0.031	Metabolism	ko00020	Citrate cycle (TCA cycle)	0.896581	1	0	0	1	32
Longevity regulating pathway	4	1	0.699	0.042	Organismal Systems	ko04211	Longevity regulating pathway	0.897203	1	0	0	4	95
Circadian rhythm	1	1	0.175	0.03	Organismal Systems	ko04710	Circadian rhythm	0.903674	1	0	0	1	33
Non-alcoholic fatty liver disease	8	1	1.399	0.047	Human Diseases	ko04932	Non-alcoholic fatty liver disease	0.906104	1	0	0	8	171
Synaptic vesicle cycle	3	1	0.524	0.038	Organismal Systems	ko04721	Synaptic vesicle cycle	0.909416	1	0	0	3	78
Glutamatergic synapse	5	1	0.874	0.043	Organismal Systems	ko04724	Glutamatergic synapse	0.909496	1	0	0	5	117
Autophagy - other	1	1	0.175	0.029	Cellular Processes	ko04136	Autophagy - other	0.910281	1	0	0	1	34
Transcriptional misregulation in cancer	14	1	2.448	0.05	Human Diseases	ko05202	Transcriptional misregulation in cancer	0.912925	1	0	0	14	278
SNARE interactions in vesicular transport	1	1	0.175	0.029	Genetic Information Processing	ko04130	SNARE interactions in vesicular transport	0.916436	1	0	0	1	35
Long-term depression	2	1	0.35	0.033	Organismal Systems	ko04730	Long-term depression	0.927692	1	0	0	2	61
Circadian entrainment	4	1	0.699	0.039	Organismal Systems	ko04713	Circadian entrainment	0.928455	1	0	0	4	103
Huntington disease	16	1	2.797	0.049	Human Diseases	ko05016	Huntington disease	0.937584	1	0	0	16	324
Cardiac muscle contraction	3	1	0.524	0.035	Organismal Systems	ko04260	Cardiac muscle contraction	0.939599	1	0	0	3	86
Base excision repair	1	1	0.175	0.025	Genetic Information Processing	ko03410	Base excision repair	0.941435	1	0	0	1	40
Spinocerebellar ataxia	6	1	1.049	0.041	Human Diseases	ko05017	Spinocerebellar ataxia	0.942498	1	0	0	6	147
Neurotrophin signaling pathway	5	1	0.874	0.039	Organismal Systems	ko04722	Neurotrophin signaling pathway	0.943453	1	0	0	5	128
Nicotine addiction	1	1	0.175	0.024	Human Diseases	ko05033	Nicotine addiction	0.945456	1	0	0	1	41
Human immunodeficiency virus 1 infection	10	1	1.748	0.045	Human Diseases	ko05170	Human immunodeficiency virus 1 infection	0.94606	1	0	0	10	223
Neuroactive ligand-receptor interaction	18	1	3.147	0.049	Environmental Information Processing	ko04080	Neuroactive ligand-receptor interaction	0.946754	1	0	0	18	364
Various types of N-glycan biosynthesis	1	1	0.175	0.024	Metabolism	ko00513	Various types of N-glycan biosynthesis	0.949201	1	0	0	1	42
Long-term potentiation	2	1	0.35	0.029	Organismal Systems	ko04720	Long-term potentiation	0.951956	1	0	0	2	68
Endocytosis	12	1	2.098	0.046	Cellular Processes	ko04144	Endocytosis	0.952822	1	0	0	12	263
Viral myocarditis	5	1	0.874	0.038	Human Diseases	ko05416	Viral myocarditis	0.954693	1	0	0	5	133
Fc gamma R-mediated phagocytosis	7	1	1.224	0.04	Organismal Systems	ko04666	Fc gamma R-mediated phagocytosis	0.958193	1	0	0	7	174
Staphylococcus aureus infection	7	1	1.224	0.04	Human Diseases	ko05150	Staphylococcus aureus infection	0.958193	1	0	0	7	174
Cholinergic synapse	4	1	0.699	0.034	Organismal Systems	ko04725	Cholinergic synapse	0.963243	1	0	0	4	117
Axon regeneration	3	1	0.524	0.031	Organismal Systems	ko04361	Axon regeneration	0.964251	1	0	0	3	96
Prion disease	13	1	2.273	0.045	Human Diseases	ko05020	Prion disease	0.967256	1	0	0	13	292
Proteasome	1	1	0.175	0.02	Genetic Information Processing	ko03050	Proteasome	0.969132	1	0	0	1	49
Gastric acid secretion	2	1	0.35	0.026	Organismal Systems	ko04971	Gastric acid secretion	0.973561	1	0	0	2	78
Pathogenic Escherichia coli infection	12	1	2.098	0.043	Human Diseases	ko05130	Pathogenic Escherichia coli infection	0.974485	1	0	0	12	281
Rheumatoid arthritis	6	1	1.049	0.036	Human Diseases	ko05323	Rheumatoid arthritis	0.9756	1	0	0	6	167
RNA degradation	2	1	0.35	0.025	Genetic Information Processing	ko03018	RNA degradation	0.976576	1	0	0	2	80
Leishmaniasis	5	1	0.874	0.034	Human Diseases	ko05140	Leishmaniasis	0.977293	1	0	0	5	148
Parkinson disease	12	1	2.098	0.042	Human Diseases	ko05012	Parkinson disease	0.978645	1	0	0	12	286
mRNA surveillance pathway	3	1	0.524	0.028	Genetic Information Processing	ko03015	mRNA surveillance pathway	0.980308	1	0	0	3	107
Hematopoietic cell lineage	6	1	1.049	0.035	Organismal Systems	ko04640	Hematopoietic cell lineage	0.981364	1	0	0	6	173
African trypanosomiasis	3	1	0.524	0.028	Human Diseases	ko05143	African trypanosomiasis	0.981364	1	0	0	3	108
Taste transduction	2	1	0.35	0.024	Organismal Systems	ko04742	Taste transduction	0.982731	1	0	0	2	85
Yersinia infection	8	1	1.399	0.037	Human Diseases	ko05135	Yersinia infection	0.984104	1	0	0	8	217
Chemokine signaling pathway	7	1	1.224	0.035	Organismal Systems	ko04062	Chemokine signaling pathway	0.98727	1	0	0	7	202
Serotonergic synapse	3	1	0.524	0.026	Organismal Systems	ko04726	Serotonergic synapse	0.987377	1	0	0	3	115
Fc epsilon RI signaling pathway	4	1	0.699	0.029	Organismal Systems	ko04664	Fc epsilon RI signaling pathway	0.988542	1	0	0	4	140
Cytokine-cytokine receptor interaction	12	1	2.098	0.04	Environmental Information Processing	ko04060	Cytokine-cytokine receptor interaction	0.988596	1	0	0	12	303
Hippo signaling pathway - fly	1	1	0.175	0.016	Environmental Information Processing	ko04391	Hippo signaling pathway - fly	0.989401	1	0	0	1	64
Cytosolic DNA-sensing pathway	1	1	0.175	0.016	Organismal Systems	ko04623	Cytosolic DNA-sensing pathway	0.989401	1	0	0	1	64
Morphine addiction	2	1	0.35	0.021	Human Diseases	ko05032	Morphine addiction	0.990092	1	0	0	2	94
Amyotrophic lateral sclerosis	16	1	2.797	0.042	Human Diseases	ko05014	Amyotrophic lateral sclerosis	0.991119	1	0	0	16	385
Oxidative phosphorylation	4	1	0.699	0.028	Metabolism	ko00190	Oxidative phosphorylation	0.991194	1	0	0	4	145
Longevity regulating pathway - multiple species	1	1	0.175	0.015	Organismal Systems	ko04213	Longevity regulating pathway - multiple species	0.992032	1	0	0	1	68
Natural killer cell mediated cytotoxicity	6	1	1.049	0.031	Organismal Systems	ko04650	Natural killer cell mediated cytotoxicity	0.992676	1	0	0	6	193
Primary immunodeficiency	3	1	0.524	0.024	Human Diseases	ko05340	Primary immunodeficiency	0.992841	1	0	0	3	125
Autoimmune thyroid disease	3	1	0.524	0.024	Human Diseases	ko05320	Autoimmune thyroid disease	0.99324	1	0	0	3	126
Ubiquitin mediated proteolysis	4	1	0.699	0.026	Genetic Information Processing	ko04120	Ubiquitin mediated proteolysis	0.993605	1	0	0	4	151
T cell receptor signaling pathway	2	1	0.35	0.018	Organismal Systems	ko04660	T cell receptor signaling pathway	0.9966	1	0	0	2	111
Allograft rejection	2	1	0.35	0.018	Human Diseases	ko05330	Allograft rejection	0.9966	1	0	0	2	111
Progesterone-mediated oocyte maturation	2	1	0.35	0.017	Organismal Systems	ko04914	Progesterone-mediated oocyte maturation	0.997365	1	0	0	2	115
Oocyte meiosis	3	1	0.524	0.021	Cellular Processes	ko04114	Oocyte meiosis	0.997634	1	0	0	3	144
Intestinal immune network for IgA production	2	1	0.35	0.016	Organismal Systems	ko04672	Intestinal immune network for IgA production	0.998318	1	0	0	2	122
Thermogenesis	7	1	1.224	0.028	Organismal Systems	ko04714	Thermogenesis	0.99839	1	0	0	7	246
GABAergic synapse	1	1	0.175	0.011	Organismal Systems	ko04727	GABAergic synapse	0.99846	1	0	0	1	91
Retrograde endocannabinoid signaling	3	1	0.524	0.019	Organismal Systems	ko04723	Retrograde endocannabinoid signaling	0.998696	1	0	0	3	154
Protein processing in endoplasmic reticulum	3	1	0.524	0.018	Genetic Information Processing	ko04141	Protein processing in endoplasmic reticulum	0.999535	1	0	0	3	171
Nucleocytoplasmic transport	1	1	0.175	0.009	Genetic Information Processing	ko03013	Nucleocytoplasmic transport	0.999658	1	0	0	1	112
B cell receptor signaling pathway	2	1	0.35	0.013	Organismal Systems	ko04662	B cell receptor signaling pathway	0.999777	1	0	0	2	153
Ribosome	1	1	0.175	0.007	Genetic Information Processing	ko03010	Ribosome	0.999954	1	0	0	1	140
Olfactory transduction	1	1	0.175	0.002	Organismal Systems	ko04740	Olfactory transduction	1	1	0	0	1	434
