# Supplementary material for: Targeting AKR1B1 inhibits metabolic reprogramming to reverse systemic therapy resistance in hepatocellular carcinoma
Source: Signal Transduct Target Ther. 2025 Aug 1;10:244. doi: 10.1038/s41392-025-02321-9 (PMC12317016; doi:10.1038/s41392-025-02321-9)
Supplement: Supplementary file 6 — Supplementary Data 5 [file 41392_2025_2321_MOESM6_ESM.xlsx]

## Sheet: string_interactions_short ALL -
Supplementary Data 5. The downstream genes of transcription factors in the "on" state of Huh-7 LR undergo PPI analysis compared to the parental cells.
#node1	node2	node1_string_id	node2_string_id	neighborhood_on_chromosome	gene_fusion	phylogenetic_cooccurrence	homology	coexpression	experimentally_determined_interaction	database_annotated	automated_textmining	combined_score
ACTA1	TGFB1	9606.ENSP00000355645	9606.ENSP00000221930	0	0	0	0	0	0	0	0.44	0.44
ACTA1	FST	9606.ENSP00000355645	9606.ENSP00000256759	0	0	0	0	0	0	0	0.405	0.405
ACTA1	CDH1	9606.ENSP00000355645	9606.ENSP00000261769	0	0	0	0	0.061	0.069	0	0.406	0.436
ACTA1	EZR	9606.ENSP00000355645	9606.ENSP00000338934	0	0	0	0	0.067	0.054	0	0.499	0.519
ACTA1	NPPA	9606.ENSP00000355645	9606.ENSP00000365663	0	0	0	0	0.081	0	0	0.612	0.628
ACTA1	TAGLN	9606.ENSP00000355645	9606.ENSP00000376678	0	0	0	0	0.166	0.36	0	0.358	0.628
AHR	CYP1A2	9606.ENSP00000242057	9606.ENSP00000342007	0	0	0	0	0.055	0	0	0.864	0.866
AHR	CYP1A1	9606.ENSP00000242057	9606.ENSP00000378488	0	0	0	0	0.055	0	0.4	0.957	0.973
ALPI	MELTF	9606.ENSP00000295463	9606.ENSP00000296350	0	0	0	0	0	0.075	0.4	0	0.421
ANGPTL4	MMP2	9606.ENSP00000301455	9606.ENSP00000219070	0	0	0	0	0.059	0	0	0.582	0.59
ANGPTL4	TGFB1	9606.ENSP00000301455	9606.ENSP00000221930	0	0	0	0	0.052	0.077	0	0.61	0.629
ANGPTL4	SERPINE1	9606.ENSP00000301455	9606.ENSP00000223095	0	0	0	0	0.147	0	0	0.434	0.496
ANGPTL4	APOC3	9606.ENSP00000301455	9606.ENSP00000227667	0	0	0	0	0.043	0	0	0.616	0.617
ANGPTL4	CRP	9606.ENSP00000301455	9606.ENSP00000255030	0	0	0	0	0.081	0	0	0.453	0.476
ANGPTL4	IL1B	9606.ENSP00000301455	9606.ENSP00000263341	0	0	0	0	0.06	0	0	0.418	0.43
ANGPTL4	MMP9	9606.ENSP00000301455	9606.ENSP00000361405	0	0	0	0	0.05	0	0	0.398	0.404
ANGPTL4	PTGS2	9606.ENSP00000301455	9606.ENSP00000356438	0	0	0	0	0.117	0	0	0.358	0.409
ANGPTL4	BGLAP	9606.ENSP00000301455	9606.ENSP00000357255	0	0	0	0	0	0	0	0.423	0.423
ANGPTL4	MYC	9606.ENSP00000301455	9606.ENSP00000478887	0	0	0	0	0.054	0.287	0	0.284	0.474
ANGPTL4	IL6	9606.ENSP00000301455	9606.ENSP00000385675	0	0	0	0	0.07	0	0	0.475	0.49
ANGPTL4	MMP1	9606.ENSP00000301455	9606.ENSP00000322788	0	0	0	0	0.067	0	0	0.68	0.689
ANGPTL4	CDH5	9606.ENSP00000301455	9606.ENSP00000497290	0	0	0	0	0.062	0.044	0	0.867	0.87
APOC3	IL6	9606.ENSP00000227667	9606.ENSP00000385675	0	0	0	0	0	0	0	0.402	0.402
APOC3	CYP7A1	9606.ENSP00000227667	9606.ENSP00000301645	0	0	0	0	0.107	0	0	0.578	0.607
APOC3	CRP	9606.ENSP00000227667	9606.ENSP00000255030	0	0	0	0	0.24	0	0	0.507	0.609
APOC3	CLU	9606.ENSP00000227667	9606.ENSP00000315130	0	0	0	0	0.042	0	0.72	0.73	0.921
ATF3	NFKB1	9606.ENSP00000344352	9606.ENSP00000226574	0	0	0	0	0.072	0.065	0	0.612	0.634
ATF3	SPI1	9606.ENSP00000344352	9606.ENSP00000227163	0	0	0	0	0	0	0	0.587	0.587
ATF3	CCND1	9606.ENSP00000344352	9606.ENSP00000227507	0	0	0	0	0.055	0	0	0.445	0.453
ATF3	BATF3	9606.ENSP00000344352	9606.ENSP00000243440	0	0	0	0.74	0.064	0.611	0	0.199	0.683
ATF3	GDF15	9606.ENSP00000344352	9606.ENSP00000252809	0	0	0	0	0.207	0	0	0.542	0.621
ATF3	CCNB1	9606.ENSP00000344352	9606.ENSP00000256442	0	0	0	0	0	0.062	0	0.495	0.506
ATF3	IL1B	9606.ENSP00000344352	9606.ENSP00000263341	0	0	0	0	0.152	0	0	0.671	0.709
ATF3	CREM	9606.ENSP00000344352	9606.ENSP00000265372	0	0	0	0	0.068	0	0	0.557	0.569
ATF3	TP53	9606.ENSP00000344352	9606.ENSP00000269305	0	0	0	0	0.053	0.743	0	0.933	0.982
ATF3	FOS	9606.ENSP00000344352	9606.ENSP00000306245	0	0	0	0.757	0.47	0.353	0	0.984	0.994
ATF3	CXCL8	9606.ENSP00000344352	9606.ENSP00000306512	0	0	0	0	0.135	0	0	0.393	0.453
ATF3	SMAD4	9606.ENSP00000344352	9606.ENSP00000341551	0	0	0	0	0	0	0	0.636	0.636
ATF3	ZFP36	9606.ENSP00000344352	9606.ENSP00000471239	0	0	0	0	0.35	0	0	0.271	0.506
ATF3	HSPA8	9606.ENSP00000344352	9606.ENSP00000437125	0	0	0	0	0.081	0.085	0	0.494	0.538
ATF3	PTGS2	9606.ENSP00000344352	9606.ENSP00000356438	0	0	0	0	0.185	0	0	0.491	0.567
ATF3	NGF	9606.ENSP00000344352	9606.ENSP00000358525	0	0	0	0	0.043	0	0	0.572	0.572
ATF3	MMP9	9606.ENSP00000344352	9606.ENSP00000361405	0	0	0	0	0.109	0	0	0.567	0.598
ATF3	CDKN1A	9606.ENSP00000344352	9606.ENSP00000384849	0	0	0	0	0.263	0	0	0.658	0.737
ATF3	MYC	9606.ENSP00000344352	9606.ENSP00000478887	0	0	0	0	0.07	0.128	0	0.702	0.737
ATF3	IL6	9606.ENSP00000344352	9606.ENSP00000385675	0	0	0	0	0.233	0	0	0.724	0.779
ATF3	DDIT3	9606.ENSP00000344352	9606.ENSP00000448665	0	0	0	0	0.231	0.877	0.72	0.619	0.988
ATF3	JUN	9606.ENSP00000344352	9606.ENSP00000360266	0	0	0	0	0.55	0.931	0	0.995	0.999
BAMBI	TGFB1	9606.ENSP00000364683	9606.ENSP00000221930	0	0	0	0	0	0	0.5	0.676	0.831
BAMBI	FST	9606.ENSP00000364683	9606.ENSP00000256759	0	0	0	0	0.115	0	0	0.471	0.511
BAMBI	SMAD7	9606.ENSP00000364683	9606.ENSP00000262158	0	0	0	0	0.105	0.292	0.8	0.844	0.977
BAMBI	SMAD4	9606.ENSP00000364683	9606.ENSP00000341551	0	0	0	0	0.055	0	0	0.498	0.505
BATF3	SPI1	9606.ENSP00000243440	9606.ENSP00000227163	0	0	0	0	0.044	0	0	0.508	0.509
BATF3	IL6	9606.ENSP00000243440	9606.ENSP00000385675	0	0	0	0	0.166	0	0	0.359	0.442
BATF3	FOXP3	9606.ENSP00000243440	9606.ENSP00000365380	0	0	0	0	0.051	0	0	0.505	0.51
BATF3	FOS	9606.ENSP00000243440	9606.ENSP00000306245	0	0	0	0	0	0	0	0.53	0.53
BATF3	THBD	9606.ENSP00000243440	9606.ENSP00000366307	0	0	0	0	0.048	0.094	0	0.612	0.636
BATF3	DDIT3	9606.ENSP00000243440	9606.ENSP00000448665	0	0	0	0	0.066	0.647	0	0.091	0.674
BATF3	JUN	9606.ENSP00000243440	9606.ENSP00000360266	0	0	0	0	0.06	0.862	0	0.853	0.979
BCL2L1	MMP2	9606.ENSP00000365230	9606.ENSP00000219070	0	0	0	0	0	0	0	0.57	0.57
BCL2L1	TGFB1	9606.ENSP00000365230	9606.ENSP00000221930	0	0	0	0	0.066	0	0	0.509	0.521
BCL2L1	NFKB1	9606.ENSP00000365230	9606.ENSP00000226574	0	0	0	0	0.05	0.045	0	0.665	0.67
BCL2L1	CCND1	9606.ENSP00000365230	9606.ENSP00000227507	0	0	0	0	0.052	0	0	0.806	0.808
BCL2L1	CDKN1B	9606.ENSP00000365230	9606.ENSP00000228872	0	0	0	0	0.127	0	0	0.82	0.836
BCL2L1	NANOG	9606.ENSP00000365230	9606.ENSP00000229307	0	0	0	0	0	0	0	0.415	0.414
BCL2L1	EPO	9606.ENSP00000365230	9606.ENSP00000252723	0	0	0	0	0.049	0	0	0.682	0.684
BCL2L1	CCNB1	9606.ENSP00000365230	9606.ENSP00000256442	0	0	0	0	0	0	0	0.631	0.631
BCL2L1	CCND2	9606.ENSP00000365230	9606.ENSP00000261254	0	0	0	0	0.052	0	0	0.54	0.545
BCL2L1	CDH1	9606.ENSP00000365230	9606.ENSP00000261769	0	0	0	0	0.074	0	0	0.573	0.587
BCL2L1	IL1A	9606.ENSP00000365230	9606.ENSP00000263339	0	0	0	0	0.083	0	0	0.536	0.556
BCL2L1	IL1B	9606.ENSP00000365230	9606.ENSP00000263341	0	0	0	0	0.055	0	0	0.761	0.764
BCL2L1	TP53	9606.ENSP00000365230	9606.ENSP00000269305	0	0	0	0	0.074	0.986	0	0.998	0.999
BCL2L1	BIRC5	9606.ENSP00000365230	9606.ENSP00000301633	0	0	0	0	0.048	0.051	0	0.529	0.537
BCL2L1	FOS	9606.ENSP00000365230	9606.ENSP00000306245	0	0	0	0	0	0	0	0.681	0.681
BCL2L1	CXCL8	9606.ENSP00000365230	9606.ENSP00000306512	0	0	0	0	0	0	0	0.507	0.507
BCL2L1	TERT	9606.ENSP00000365230	9606.ENSP00000309572	0	0	0	0	0	0	0	0.425	0.425
BCL2L1	CLU	9606.ENSP00000365230	9606.ENSP00000315130	0	0	0	0	0	0.625	0	0.348	0.745
BCL2L1	NQO1	9606.ENSP00000365230	9606.ENSP00000319788	0	0	0	0	0.042	0	0	0.411	0.412
BCL2L1	PGR	9606.ENSP00000365230	9606.ENSP00000325120	0	0	0	0	0	0.095	0	0.369	0.404
BCL2L1	CASP9	9606.ENSP00000365230	9606.ENSP00000330237	0	0	0	0	0.082	0.822	0	0.959	0.992
BCL2L1	SMAD4	9606.ENSP00000365230	9606.ENSP00000341551	0	0	0	0	0.053	0	0	0.4	0.408
BCL2L1	PTGS2	9606.ENSP00000365230	9606.ENSP00000356438	0	0	0	0	0.087	0	0	0.608	0.627
BCL2L1	NGF	9606.ENSP00000365230	9606.ENSP00000358525	0	0	0	0	0	0	0	0.445	0.445
BCL2L1	CD40LG	9606.ENSP00000365230	9606.ENSP00000359663	0	0	0	0	0.05	0	0	0.681	0.683
BCL2L1	JUN	9606.ENSP00000365230	9606.ENSP00000360266	0	0	0	0	0	0	0	0.706	0.706
BCL2L1	MMP9	9606.ENSP00000365230	9606.ENSP00000361405	0	0	0	0	0.042	0	0	0.648	0.649
BCL2L1	PLAU	9606.ENSP00000365230	9606.ENSP00000361850	0	0	0	0	0.042	0	0	0.628	0.628
BCL2L1	FOXP3	9606.ENSP00000365230	9606.ENSP00000365380	0	0	0	0	0	0.061	0	0.445	0.456
BCL2L1	CCK	9606.ENSP00000365230	9606.ENSP00000379472	0	0	0	0	0	0	0	0.507	0.507
BCL2L1	DDIT3	9606.ENSP00000365230	9606.ENSP00000448665	0	0	0	0	0.067	0	0	0.507	0.52
BCL2L1	CDKN1A	9606.ENSP00000365230	9606.ENSP00000384849	0	0	0	0	0.134	0	0	0.673	0.704
BCL2L1	FAS	9606.ENSP00000365230	9606.ENSP00000498466	0	0	0	0	0.067	0	0	0.781	0.786
BCL2L1	IL6	9606.ENSP00000365230	9606.ENSP00000385675	0	0	0	0	0.055	0	0	0.806	0.809
BCL2L1	MYC	9606.ENSP00000365230	9606.ENSP00000478887	0	0	0	0	0.065	0	0	0.859	0.863
BDKRB2	NTS	9606.ENSP00000450482	9606.ENSP00000256010	0	0	0	0	0.042	0.128	0.5	0.181	0.612
BDKRB2	CXCL8	9606.ENSP00000450482	9606.ENSP00000306512	0	0	0	0	0.048	0	0.5	0.18	0.575
BDKRB2	CCK	9606.ENSP00000450482	9606.ENSP00000379472	0	0	0	0	0	0	0.5	0.128	0.545
BDKRB2	NPY	9606.ENSP00000450482	9606.ENSP00000384364	0	0	0	0	0	0	0.5	0.137	0.55
BGLAP	MMP2	9606.ENSP00000357255	9606.ENSP00000219070	0	0	0	0	0.055	0	0	0.417	0.425
BGLAP	TGFB1	9606.ENSP00000357255	9606.ENSP00000221930	0	0	0	0	0.086	0	0	0.662	0.677
BGLAP	CCND1	9606.ENSP00000357255	9606.ENSP00000227507	0	0	0	0	0	0	0	0.4	0.4
BGLAP	CYP27B1	9606.ENSP00000357255	9606.ENSP00000228606	0	0	0	0	0.06	0	0	0.437	0.448
BGLAP	NANOG	9606.ENSP00000357255	9606.ENSP00000229307	0	0	0	0	0	0	0	0.48	0.48
BGLAP	CRP	9606.ENSP00000357255	9606.ENSP00000255030	0	0	0	0	0	0	0	0.54	0.54
BGLAP	IL1A	9606.ENSP00000357255	9606.ENSP00000263339	0	0	0	0	0	0	0	0.48	0.48
BGLAP	IL1B	9606.ENSP00000357255	9606.ENSP00000263341	0	0	0	0	0	0	0	0.6	0.6
BGLAP	MMP3	9606.ENSP00000357255	9606.ENSP00000299855	0	0	0	0	0.055	0	0	0.448	0.456
BGLAP	FOS	9606.ENSP00000357255	9606.ENSP00000306245	0	0	0	0	0	0	0	0.529	0.529
BGLAP	CXCL8	9606.ENSP00000357255	9606.ENSP00000306512	0	0	0	0	0	0	0	0.403	0.403
BGLAP	SMAD4	9606.ENSP00000357255	9606.ENSP00000341551	0	0	0	0	0	0	0	0.445	0.445
BGLAP	PTGS2	9606.ENSP00000357255	9606.ENSP00000356438	0	0	0	0	0.057	0	0	0.412	0.421
BGLAP	JUN	9606.ENSP00000357255	9606.ENSP00000360266	0	0	0	0	0	0	0	0.47	0.47
BGLAP	MMP9	9606.ENSP00000357255	9606.ENSP00000361405	0	0	0	0	0.086	0	0	0.541	0.562
BGLAP	CCK	9606.ENSP00000357255	9606.ENSP00000379472	0	0	0	0	0	0	0	0.599	0.599
BGLAP	PTHLH	9606.ENSP00000357255	9606.ENSP00000441765	0	0	0	0	0	0	0	0.648	0.648
BGLAP	IL6	9606.ENSP00000357255	9606.ENSP00000385675	0	0	0	0	0	0	0	0.664	0.664
BIRC5	MMP2	9606.ENSP00000301633	9606.ENSP00000219070	0	0	0	0	0.059	0	0	0.475	0.484
BIRC5	NFKB1	9606.ENSP00000301633	9606.ENSP00000226574	0	0	0	0	0.055	0.071	0	0.398	0.426
BIRC5	CCND1	9606.ENSP00000301633	9606.ENSP00000227507	0	0	0	0	0.062	0	0.4	0.594	0.751
BIRC5	NANOG	9606.ENSP00000301633	9606.ENSP00000229307	0	0	0	0	0.073	0	0.4	0.303	0.578
BIRC5	CCNB1	9606.ENSP00000301633	9606.ENSP00000256442	0	0	0	0	0.906	0.098	0.4	0.884	0.993
BIRC5	TP53	9606.ENSP00000301633	9606.ENSP00000269305	0	0	0	0	0.143	0	0.75	0.703	0.93
BIRC5	MMP9	9606.ENSP00000301633	9606.ENSP00000361405	0	0	0	0	0.108	0	0	0.356	0.401
BIRC5	FAS	9606.ENSP00000301633	9606.ENSP00000498466	0	0	0	0	0	0	0	0.468	0.468
BIRC5	JUN	9606.ENSP00000301633	9606.ENSP00000360266	0	0	0	0	0	0	0	0.51	0.51
BIRC5	FOS	9606.ENSP00000301633	9606.ENSP00000306245	0	0	0	0	0	0.067	0.4	0.355	0.607
BIRC5	CDKN1A	9606.ENSP00000301633	9606.ENSP00000384849	0	0	0	0	0	0	0	0.679	0.679
BIRC5	MYC	9606.ENSP00000301633	9606.ENSP00000478887	0	0	0	0	0.091	0.051	0.4	0.702	0.825
BIRC5	CASP9	9606.ENSP00000301633	9606.ENSP00000330237	0	0	0	0	0.124	0.728	0	0.658	0.911
CASP9	MMP2	9606.ENSP00000330237	9606.ENSP00000219070	0	0	0	0	0.074	0	0	0.574	0.589
CASP9	TGFB1	9606.ENSP00000330237	9606.ENSP00000221930	0	0	0	0	0.06	0	0	0.48	0.49
CASP9	NFKB1	9606.ENSP00000330237	9606.ENSP00000226574	0	0	0	0	0.049	0.076	0	0.578	0.596
CASP9	CCND1	9606.ENSP00000330237	9606.ENSP00000227507	0	0	0	0	0.055	0	0	0.841	0.844
CASP9	CDKN1B	9606.ENSP00000330237	9606.ENSP00000228872	0	0	0	0	0.101	0	0	0.48	0.513
CASP9	CCNB1	9606.ENSP00000330237	9606.ENSP00000256442	0	0	0	0	0.112	0	0	0.787	0.803
CASP9	CDH1	9606.ENSP00000330237	9606.ENSP00000261769	0	0	0	0	0.061	0	0	0.58	0.589
CASP9	IL1A	9606.ENSP00000330237	9606.ENSP00000263339	0	0	0	0	0.045	0	0	0.433	0.435
CASP9	IL1B	9606.ENSP00000330237	9606.ENSP00000263341	0	0	0	0	0.045	0	0	0.825	0.826
CASP9	TP53	9606.ENSP00000330237	9606.ENSP00000269305	0	0	0	0	0.067	0	0	0.952	0.953
CASP9	SOD1	9606.ENSP00000330237	9606.ENSP00000270142	0	0	0	0	0	0.07	0	0.431	0.448
CASP9	FOS	9606.ENSP00000330237	9606.ENSP00000306245	0	0	0	0	0.054	0	0	0.631	0.636
CASP9	CXCL8	9606.ENSP00000330237	9606.ENSP00000306512	0	0	0	0	0	0	0	0.445	0.445
CASP9	CLU	9606.ENSP00000330237	9606.ENSP00000315130	0	0	0	0	0	0	0	0.493	0.493
CASP9	NQO1	9606.ENSP00000330237	9606.ENSP00000319788	0	0	0	0	0	0	0	0.448	0.448
CASP9	NGF	9606.ENSP00000330237	9606.ENSP00000358525	0	0	0	0	0	0	0	0.403	0.403
CASP9	EZR	9606.ENSP00000330237	9606.ENSP00000338934	0	0	0	0	0.056	0	0	0.466	0.474
CASP9	DDIT3	9606.ENSP00000330237	9606.ENSP00000448665	0	0	0	0	0.047	0	0	0.6	0.602
CASP9	MMP9	9606.ENSP00000330237	9606.ENSP00000361405	0	0	0	0	0.067	0	0	0.645	0.654
CASP9	CDKN1A	9606.ENSP00000330237	9606.ENSP00000384849	0	0	0	0	0.051	0	0	0.709	0.713
CASP9	MYC	9606.ENSP00000330237	9606.ENSP00000478887	0	0	0	0	0	0	0	0.717	0.717
CASP9	CCK	9606.ENSP00000330237	9606.ENSP00000379472	0	0	0	0	0.055	0	0	0.718	0.722
CASP9	PTGS2	9606.ENSP00000330237	9606.ENSP00000356438	0	0	0	0	0.055	0	0	0.722	0.726
CASP9	JUN	9606.ENSP00000330237	9606.ENSP00000360266	0	0	0	0	0	0.301	0	0.685	0.77
CASP9	IL6	9606.ENSP00000330237	9606.ENSP00000385675	0	0	0	0	0.087	0	0	0.774	0.785
CASP9	FAS	9606.ENSP00000330237	9606.ENSP00000498466	0	0	0	0	0.071	0.071	0	0.784	0.797
CCK	MMP2	9606.ENSP00000379472	9606.ENSP00000219070	0	0	0	0	0.055	0	0	0.628	0.633
CCK	TGFB1	9606.ENSP00000379472	9606.ENSP00000221930	0	0	0	0	0	0	0	0.634	0.634
CCK	NFKB1	9606.ENSP00000379472	9606.ENSP00000226574	0	0	0	0	0	0	0	0.447	0.447
CCK	CCND1	9606.ENSP00000379472	9606.ENSP00000227507	0	0	0	0	0	0	0	0.794	0.794
CCK	NANOG	9606.ENSP00000379472	9606.ENSP00000229307	0	0	0	0	0	0	0	0.487	0.487
CCK	NTS	9606.ENSP00000379472	9606.ENSP00000256010	0	0	0	0	0	0	0.4	0.886	0.928
CCK	CCNB1	9606.ENSP00000379472	9606.ENSP00000256442	0	0	0	0	0	0	0	0.575	0.575
CCK	MMP7	9606.ENSP00000379472	9606.ENSP00000260227	0	0	0	0	0.055	0	0	0.422	0.43
CCK	CDH1	9606.ENSP00000379472	9606.ENSP00000261769	0	0	0	0	0	0	0	0.778	0.778
CCK	IL1A	9606.ENSP00000379472	9606.ENSP00000263339	0	0	0	0	0.099	0	0	0.399	0.436
CCK	IL1B	9606.ENSP00000379472	9606.ENSP00000263341	0	0	0	0	0.068	0	0	0.718	0.727
CCK	TP53	9606.ENSP00000379472	9606.ENSP00000269305	0	0	0	0	0	0	0	0.695	0.695
CCK	MMP3	9606.ENSP00000379472	9606.ENSP00000299855	0	0	0	0	0.057	0	0	0.44	0.45
CCK	FOS	9606.ENSP00000379472	9606.ENSP00000306245	0	0	0	0	0.087	0	0	0.694	0.708
CCK	CXCL8	9606.ENSP00000379472	9606.ENSP00000306512	0	0	0	0	0	0	0	0.464	0.464
CCK	NQO1	9606.ENSP00000379472	9606.ENSP00000319788	0	0	0	0	0	0	0	0.438	0.438
CCK	PGR	9606.ENSP00000379472	9606.ENSP00000325120	0	0	0	0	0	0	0	0.403	0.403
CCK	SMAD4	9606.ENSP00000379472	9606.ENSP00000341551	0	0	0	0	0	0	0	0.443	0.443
CCK	PTGS2	9606.ENSP00000379472	9606.ENSP00000356438	0	0	0	0	0.042	0	0	0.51	0.51
CCK	NGF	9606.ENSP00000379472	9606.ENSP00000358525	0	0	0	0	0	0	0	0.411	0.411
CCK	JUN	9606.ENSP00000379472	9606.ENSP00000360266	0	0	0	0	0	0	0	0.577	0.577
CCK	MMP9	9606.ENSP00000379472	9606.ENSP00000361405	0	0	0	0	0.055	0	0	0.711	0.716
CCK	DDIT3	9606.ENSP00000379472	9606.ENSP00000448665	0	0	0	0	0.055	0	0	0.398	0.407
CCK	CDKN1A	9606.ENSP00000379472	9606.ENSP00000384849	0	0	0	0	0	0	0	0.414	0.414
CCK	MYC	9606.ENSP00000379472	9606.ENSP00000478887	0	0	0	0	0	0.069	0	0.659	0.668
CCK	IL6	9606.ENSP00000379472	9606.ENSP00000385675	0	0	0	0	0	0	0	0.719	0.719
CCK	NPY	9606.ENSP00000379472	9606.ENSP00000384364	0	0	0	0	0.139	0	0	0.906	0.916
CCNB1	MMP2	9606.ENSP00000256442	9606.ENSP00000219070	0	0	0	0	0.068	0	0	0.474	0.488
CCNB1	NFKB1	9606.ENSP00000256442	9606.ENSP00000226574	0	0	0	0	0.049	0.091	0	0.378	0.415
CCNB1	CCND1	9606.ENSP00000256442	9606.ENSP00000227507	0	0	0	0.646	0.143	0.048	0	0.771	0.797
CCNB1	CDKN1B	9606.ENSP00000256442	9606.ENSP00000228872	0	0	0	0	0	0.826	0	0.849	0.972
CCNB1	NANOG	9606.ENSP00000256442	9606.ENSP00000229307	0	0	0	0	0.095	0	0	0.371	0.406
CCNB1	PTGS2	9606.ENSP00000256442	9606.ENSP00000356438	0	0	0	0	0.067	0	0	0.396	0.412
CCNB1	FOS	9606.ENSP00000256442	9606.ENSP00000306245	0	0	0	0	0	0.062	0	0.42	0.432
CCNB1	TERT	9606.ENSP00000256442	9606.ENSP00000309572	0	0	0	0	0.119	0.069	0	0.368	0.437
CCNB1	PGR	9606.ENSP00000256442	9606.ENSP00000325120	0	0	0	0	0.06	0.045	0	0.453	0.466
CCNB1	MMP9	9606.ENSP00000256442	9606.ENSP00000361405	0	0	0	0	0.081	0	0	0.535	0.555
CCNB1	JUN	9606.ENSP00000256442	9606.ENSP00000360266	0	0	0	0	0	0.131	0	0.516	0.561
CCNB1	CCND2	9606.ENSP00000256442	9606.ENSP00000261254	0	0	0	0.623	0.107	0.048	0	0.554	0.588
CCNB1	IL6	9606.ENSP00000256442	9606.ENSP00000385675	0	0	0	0	0	0	0	0.609	0.609
CCNB1	CDH1	9606.ENSP00000256442	9606.ENSP00000261769	0	0	0	0	0.047	0.292	0	0.572	0.686
CCNB1	CDKN1C	9606.ENSP00000256442	9606.ENSP00000413720	0	0	0	0	0	0.481	0	0.679	0.826
CCNB1	MYC	9606.ENSP00000256442	9606.ENSP00000478887	0	0	0	0	0.085	0.292	0	0.818	0.872
CCNB1	TP53	9606.ENSP00000256442	9606.ENSP00000269305	0	0	0	0	0.095	0.053	0	0.908	0.914
CCNB1	CDKN1A	9606.ENSP00000256442	9606.ENSP00000384849	0	0	0	0	0	0.866	0	0.837	0.977
CCND1	FSTL3	9606.ENSP00000227507	9606.ENSP00000166139	0	0	0	0	0.099	0	0	0.46	0.492
CCND1	MMP2	9606.ENSP00000227507	9606.ENSP00000219070	0	0	0	0	0.123	0	0	0.713	0.738
CCND1	TGFB1	9606.ENSP00000227507	9606.ENSP00000221930	0	0	0	0	0.107	0	0	0.619	0.645
CCND1	SERPINE1	9606.ENSP00000227507	9606.ENSP00000223095	0	0	0	0	0.107	0	0	0.627	0.652
CCND1	NFKB1	9606.ENSP00000227507	9606.ENSP00000226574	0	0	0	0	0.06	0	0	0.661	0.668
CCND1	NGF	9606.ENSP00000227507	9606.ENSP00000358525	0	0	0	0	0.072	0	0	0.387	0.407
CCND1	GDF15	9606.ENSP00000227507	9606.ENSP00000252809	0	0	0	0	0.114	0	0	0.37	0.418
CCND1	CYP1A1	9606.ENSP00000227507	9606.ENSP00000378488	0	0	0	0	0	0	0	0.421	0.421
CCND1	NQO1	9606.ENSP00000227507	9606.ENSP00000319788	0	0	0	0	0.107	0	0	0.391	0.432
CCND1	ODC1	9606.ENSP00000227507	9606.ENSP00000234111	0	0	0	0	0.043	0	0	0.446	0.447
CCND1	SMAD7	9606.ENSP00000227507	9606.ENSP00000262158	0	0	0	0	0.087	0	0	0.421	0.449
CCND1	IL1A	9606.ENSP00000227507	9606.ENSP00000263339	0	0	0	0	0.072	0	0	0.445	0.463
CCND1	MMP3	9606.ENSP00000227507	9606.ENSP00000299855	0	0	0	0	0.088	0	0	0.447	0.474
CCND1	RARA	9606.ENSP00000227507	9606.ENSP00000254066	0	0	0	0	0.055	0	0	0.467	0.475
CCND1	MMP1	9606.ENSP00000227507	9606.ENSP00000322788	0	0	0	0	0.112	0	0	0.435	0.477
CCND1	PLAU	9606.ENSP00000227507	9606.ENSP00000361850	0	0	0	0	0.1	0	0	0.48	0.512
CCND1	CXCL8	9606.ENSP00000227507	9606.ENSP00000306512	0	0	0	0	0.055	0	0	0.514	0.521
CCND1	KRT19	9606.ENSP00000227507	9606.ENSP00000355124	0	0	0	0	0.127	0.163	0	0.474	0.582
CCND1	GLI2	9606.ENSP00000227507	9606.ENSP00000390436	0	0	0	0	0.086	0	0	0.568	0.588
CCND1	IL1B	9606.ENSP00000227507	9606.ENSP00000263341	0	0	0	0	0.081	0	0	0.587	0.605
CCND1	SMAD4	9606.ENSP00000227507	9606.ENSP00000341551	0	0	0	0	0.06	0	0	0.605	0.613
CCND1	TERT	9606.ENSP00000227507	9606.ENSP00000309572	0	0	0	0	0.049	0	0	0.634	0.637
CCND1	PTGS2	9606.ENSP00000227507	9606.ENSP00000356438	0	0	0	0	0.06	0	0	0.657	0.664
CCND1	MMP7	9606.ENSP00000227507	9606.ENSP00000260227	0	0	0	0	0.075	0	0	0.687	0.698
CCND1	NANOG	9606.ENSP00000227507	9606.ENSP00000229307	0	0	0	0	0.044	0	0.4	0.593	0.746
CCND1	IL6	9606.ENSP00000227507	9606.ENSP00000385675	0	0	0	0	0.074	0	0	0.754	0.763
CCND1	MMP9	9606.ENSP00000227507	9606.ENSP00000361405	0	0	0	0	0.074	0	0	0.792	0.799
CCND1	FOXA1	9606.ENSP00000227507	9606.ENSP00000250448	0	0	0	0	0.086	0	0.5	0.662	0.832
CCND1	PGR	9606.ENSP00000227507	9606.ENSP00000325120	0	0	0	0	0.055	0.516	0	0.666	0.834
CCND1	CDH1	9606.ENSP00000227507	9606.ENSP00000261769	0	0	0	0	0.056	0.292	0	0.796	0.851
CCND1	JUN	9606.ENSP00000227507	9606.ENSP00000360266	0	0	0	0	0.042	0.292	0.5	0.79	0.919
CCND1	FOS	9606.ENSP00000227507	9606.ENSP00000306245	0	0	0	0	0.055	0.469	0.5	0.799	0.942
CCND1	CCND2	9606.ENSP00000227507	9606.ENSP00000261254	0	0	0.058	0.96	0.053	0	0.9	0.429	0.942
CCND1	HSPA8	9606.ENSP00000227507	9606.ENSP00000437125	0	0	0	0	0.055	0.515	0	0.891	0.945
CCND1	TP53	9606.ENSP00000227507	9606.ENSP00000269305	0	0	0	0	0	0.292	0	0.928	0.946
CCND1	MYC	9606.ENSP00000227507	9606.ENSP00000478887	0	0	0	0	0.067	0	0.4	0.95	0.969
CCND1	CDKN1C	9606.ENSP00000227507	9606.ENSP00000413720	0	0	0	0	0.098	0.842	0.9	0.633	0.994
CCND1	CDKN1B	9606.ENSP00000227507	9606.ENSP00000228872	0	0	0	0	0.098	0.991	0.9	0.992	0.999
CCND1	CDKN1A	9606.ENSP00000227507	9606.ENSP00000384849	0	0	0	0	0.118	0.996	0.9	0.995	0.999
CCND2	TGFB1	9606.ENSP00000261254	9606.ENSP00000221930	0	0	0	0	0.109	0	0	0.37	0.415
CCND2	NFKB1	9606.ENSP00000261254	9606.ENSP00000226574	0	0	0	0	0.081	0	0	0.375	0.402
CCND2	CDKN1B	9606.ENSP00000261254	9606.ENSP00000228872	0	0	0	0	0.098	0.994	0.9	0.707	0.999
CCND2	FOXA1	9606.ENSP00000261254	9606.ENSP00000250448	0	0	0	0	0	0	0	0.492	0.491
CCND2	FOS	9606.ENSP00000261254	9606.ENSP00000306245	0	0	0	0	0.055	0	0	0.394	0.403
CCND2	MMP9	9606.ENSP00000261254	9606.ENSP00000361405	0	0	0	0	0.088	0	0	0.381	0.412
CCND2	CDH1	9606.ENSP00000261254	9606.ENSP00000261769	0	0	0	0	0.049	0	0	0.432	0.437
CCND2	GSTP1	9606.ENSP00000261254	9606.ENSP00000381607	0	0	0	0	0.056	0	0	0.447	0.455
CCND2	IL6	9606.ENSP00000261254	9606.ENSP00000385675	0	0	0	0	0.079	0	0	0.432	0.455
CCND2	TERT	9606.ENSP00000261254	9606.ENSP00000309572	0	0	0	0	0.042	0.187	0	0.41	0.5
CCND2	SMAD4	9606.ENSP00000261254	9606.ENSP00000341551	0	0	0	0	0.06	0	0	0.589	0.597
CCND2	GLI2	9606.ENSP00000261254	9606.ENSP00000390436	0	0	0	0	0	0	0	0.636	0.636
CCND2	TP53	9606.ENSP00000261254	9606.ENSP00000269305	0	0	0	0	0.054	0	0	0.636	0.641
CCND2	JUN	9606.ENSP00000261254	9606.ENSP00000360266	0	0	0	0	0.042	0	0	0.674	0.675
CCND2	MYC	9606.ENSP00000261254	9606.ENSP00000478887	0	0	0	0	0.05	0	0	0.699	0.701
CCND2	CDKN1C	9606.ENSP00000261254	9606.ENSP00000413720	0	0	0	0	0.098	0.836	0.9	0.664	0.994
CCND2	CDKN1A	9606.ENSP00000261254	9606.ENSP00000384849	0	0	0	0	0.1	0.994	0.9	0.787	0.999
CD14	SPI1	9606.ENSP00000385519	9606.ENSP00000227163	0	0	0	0	0.335	0	0.9	0.108	0.935
CD14	IL1B	9606.ENSP00000385519	9606.ENSP00000263341	0	0	0	0	0.196	0	0	0.36	0.463
CD14	MMP9	9606.ENSP00000385519	9606.ENSP00000361405	0	0	0	0	0.258	0	0	0.444	0.57
CD14	IL6	9606.ENSP00000385519	9606.ENSP00000385675	0	0	0	0	0.062	0	0	0.39	0.403
CD40LG	TGFB1	9606.ENSP00000359663	9606.ENSP00000221930	0	0	0	0	0.101	0.069	0	0.507	0.551
CD40LG	SERPINE1	9606.ENSP00000359663	9606.ENSP00000223095	0	0	0	0	0	0	0	0.479	0.479
CD40LG	NFKB1	9606.ENSP00000359663	9606.ENSP00000226574	0	0	0	0	0.106	0.045	0	0.707	0.728
CD40LG	CRP	9606.ENSP00000359663	9606.ENSP00000255030	0	0	0	0	0	0	0	0.633	0.633
CD40LG	IL1A	9606.ENSP00000359663	9606.ENSP00000263339	0	0	0	0	0.067	0	0	0.794	0.8
CD40LG	IL1B	9606.ENSP00000359663	9606.ENSP00000263341	0	0	0	0	0.091	0	0	0.884	0.89
CD40LG	TNC	9606.ENSP00000359663	9606.ENSP00000265131	0	0	0	0	0	0.9	0	0	0.9
CD40LG	TP53	9606.ENSP00000359663	9606.ENSP00000269305	0	0	0	0	0.083	0	0	0.673	0.687
CD40LG	FOS	9606.ENSP00000359663	9606.ENSP00000306245	0	0	0	0	0.055	0	0	0.537	0.543
CD40LG	CXCL8	9606.ENSP00000359663	9606.ENSP00000306512	0	0	0	0	0	0	0	0.67	0.67
CD40LG	NGF	9606.ENSP00000359663	9606.ENSP00000358525	0	0	0	0	0	0	0	0.5	0.5
CD40LG	JUN	9606.ENSP00000359663	9606.ENSP00000360266	0	0	0	0	0	0	0	0.404	0.404
CD40LG	CDH5	9606.ENSP00000359663	9606.ENSP00000497290	0	0	0	0	0	0	0	0.464	0.463
CD40LG	MMP9	9606.ENSP00000359663	9606.ENSP00000361405	0	0	0	0	0.09	0	0	0.508	0.534
CD40LG	THBD	9606.ENSP00000359663	9606.ENSP00000366307	0	0	0	0	0	0.049	0	0.532	0.536
CD40LG	FAS	9606.ENSP00000359663	9606.ENSP00000498466	0	0	0	0	0.086	0	0	0.743	0.755
CD40LG	FOXP3	9606.ENSP00000359663	9606.ENSP00000365380	0	0	0	0	0.177	0	0	0.735	0.772
CD40LG	IL6	9606.ENSP00000359663	9606.ENSP00000385675	0	0	0	0	0	0	0	0.795	0.795
CDH1	MMP2	9606.ENSP00000261769	9606.ENSP00000219070	0	0	0	0	0	0.048	0	0.79	0.791
CDH1	TGFB1	9606.ENSP00000261769	9606.ENSP00000221930	0	0	0	0	0.051	0.133	0	0.822	0.841
CDH1	SERPINE1	9606.ENSP00000261769	9606.ENSP00000223095	0	0	0	0	0	0	0	0.545	0.545
CDH1	NFKB1	9606.ENSP00000261769	9606.ENSP00000226574	0	0	0	0	0	0.046	0	0.584	0.586
CDH1	CDKN1B	9606.ENSP00000261769	9606.ENSP00000228872	0	0	0	0	0	0	0	0.511	0.511
CDH1	NANOG	9606.ENSP00000261769	9606.ENSP00000229307	0	0	0	0	0.067	0	0	0.717	0.725
CDH1	FOXA1	9606.ENSP00000261769	9606.ENSP00000250448	0	0	0	0	0.134	0	0	0.52	0.566
CDH1	MMP7	9606.ENSP00000261769	9606.ENSP00000260227	0	0	0	0	0.059	0.048	0.4	0.704	0.819
CDH1	IVL	9606.ENSP00000261769	9606.ENSP00000357753	0	0	0	0	0	0.08	0	0.4	0.425
CDH1	GLI2	9606.ENSP00000261769	9606.ENSP00000390436	0	0	0	0	0	0	0	0.445	0.445
CDH1	PLAUR	9606.ENSP00000261769	9606.ENSP00000339328	0	0	0	0	0	0	0	0.445	0.445
CDH1	FOXP3	9606.ENSP00000261769	9606.ENSP00000365380	0	0	0	0	0	0	0	0.46	0.46
CDH1	IL1A	9606.ENSP00000261769	9606.ENSP00000263339	0	0	0	0	0	0	0	0.475	0.475
CDH1	GSTP1	9606.ENSP00000261769	9606.ENSP00000381607	0	0	0	0	0	0	0	0.477	0.477
CDH1	TERT	9606.ENSP00000261769	9606.ENSP00000309572	0	0	0	0	0.047	0	0	0.486	0.489
CDH1	HSPA8	9606.ENSP00000261769	9606.ENSP00000437125	0	0	0	0	0	0.375	0	0.256	0.516
CDH1	MMP1	9606.ENSP00000261769	9606.ENSP00000322788	0	0	0	0	0	0.048	0	0.524	0.527
CDH1	FOXA2	9606.ENSP00000261769	9606.ENSP00000400341	0	0	0	0	0.084	0	0	0.521	0.542
CDH1	PLAU	9606.ENSP00000261769	9606.ENSP00000361850	0	0	0	0	0.053	0	0	0.57	0.575
CDH1	CDX2	9606.ENSP00000261769	9606.ENSP00000370408	0	0	0	0	0.047	0	0	0.578	0.58
CDH1	CDKN1A	9606.ENSP00000261769	9606.ENSP00000384849	0	0	0	0	0.042	0	0	0.583	0.583
CDH1	CXCL8	9606.ENSP00000261769	9606.ENSP00000306512	0	0	0	0	0	0	0	0.592	0.592
CDH1	PTGS2	9606.ENSP00000261769	9606.ENSP00000356438	0	0	0	0	0.077	0	0	0.579	0.594
CDH1	IL1B	9606.ENSP00000261769	9606.ENSP00000263341	0	0	0	0	0	0	0	0.607	0.607
CDH1	FOS	9606.ENSP00000261769	9606.ENSP00000306245	0	0	0	0	0.042	0.296	0	0.479	0.618
CDH1	SOD1	9606.ENSP00000261769	9606.ENSP00000270142	0	0	0	0	0.055	0	0	0.64	0.645
CDH1	IL6	9606.ENSP00000261769	9606.ENSP00000385675	0	0	0	0	0	0	0	0.671	0.671
CDH1	PGR	9606.ENSP00000261769	9606.ENSP00000325120	0	0	0	0	0.062	0	0	0.67	0.677
CDH1	SMAD7	9606.ENSP00000261769	9606.ENSP00000262158	0	0	0	0	0.057	0.294	0	0.579	0.696
CDH1	EZR	9606.ENSP00000261769	9606.ENSP00000338934	0	0	0	0	0.074	0.326	0	0.571	0.709
CDH1	MMP3	9606.ENSP00000261769	9606.ENSP00000299855	0	0	0	0	0	0.048	0.4	0.581	0.739
CDH1	KRT19	9606.ENSP00000261769	9606.ENSP00000355124	0	0	0	0	0.213	0	0	0.691	0.747
CDH1	JUN	9606.ENSP00000261769	9606.ENSP00000360266	0	0	0	0	0	0	0	0.755	0.755
CDH1	SMAD4	9606.ENSP00000261769	9606.ENSP00000341551	0	0	0	0	0	0.045	0	0.803	0.804
CDH1	MYC	9606.ENSP00000261769	9606.ENSP00000478887	0	0	0	0	0.042	0.101	0	0.791	0.804
CDH1	TP53	9606.ENSP00000261769	9606.ENSP00000269305	0	0	0	0	0.049	0	0	0.852	0.853
CDH1	MMP9	9606.ENSP00000261769	9606.ENSP00000361405	0	0	0	0	0.044	0.048	0.75	0.836	0.957
CDH1	CDH5	9606.ENSP00000261769	9606.ENSP00000497290	0	0	0	0.732	0	0	0.54	0.969	0.985
CDH5	MMP2	9606.ENSP00000497290	9606.ENSP00000219070	0	0	0	0	0.062	0.048	0	0.507	0.521
CDH5	TGFB1	9606.ENSP00000497290	9606.ENSP00000221930	0	0	0	0	0.051	0.045	0	0.572	0.579
CDH5	SERPINE1	9606.ENSP00000497290	9606.ENSP00000223095	0	0	0	0	0.075	0	0	0.429	0.449
CDH5	NANOG	9606.ENSP00000497290	9606.ENSP00000229307	0	0	0	0	0	0	0	0.463	0.463
CDH5	IL1B	9606.ENSP00000497290	9606.ENSP00000263341	0	0	0	0	0	0	0	0.57	0.57
CDH5	TP53	9606.ENSP00000497290	9606.ENSP00000269305	0	0	0	0	0	0	0	0.402	0.402
CDH5	VEGFD	9606.ENSP00000497290	9606.ENSP00000297904	0	0	0.23	0	0.056	0	0	0.414	0.537
CDH5	SOX7	9606.ENSP00000497290	9606.ENSP00000301921	0	0	0	0	0.285	0	0	0.472	0.607
CDH5	CXCL8	9606.ENSP00000497290	9606.ENSP00000306512	0	0	0	0	0	0	0	0.476	0.476
CDH5	COL18A1	9606.ENSP00000497290	9606.ENSP00000352798	0	0	0	0	0.074	0	0	0.4	0.42
CDH5	MMP9	9606.ENSP00000497290	9606.ENSP00000361405	0	0	0	0	0.042	0.048	0	0.614	0.617
CDH5	THBD	9606.ENSP00000497290	9606.ENSP00000366307	0	0	0	0	0.084	0.066	0	0.491	0.526
CDH5	TAGLN	9606.ENSP00000497290	9606.ENSP00000376678	0	0	0	0	0.117	0	0	0.699	0.722
CDH5	IL6	9606.ENSP00000497290	9606.ENSP00000385675	0	0	0	0	0.056	0	0	0.579	0.586
CDH5	MYC	9606.ENSP00000497290	9606.ENSP00000478887	0	0	0	0	0	0.142	0	0.397	0.46
CDKN1A	MMP2	9606.ENSP00000384849	9606.ENSP00000219070	0	0	0	0	0.086	0	0	0.45	0.476
CDKN1A	TGFB1	9606.ENSP00000384849	9606.ENSP00000221930	0	0	0	0	0.118	0	0	0.571	0.605
CDKN1A	SERPINE1	9606.ENSP00000384849	9606.ENSP00000223095	0	0	0	0	0.172	0	0	0.654	0.701
CDKN1A	NFKB1	9606.ENSP00000384849	9606.ENSP00000226574	0	0	0	0	0.099	0.297	0	0.638	0.751
CDKN1A	CYP27B1	9606.ENSP00000384849	9606.ENSP00000228606	0	0	0	0	0.076	0.292	0	0.18	0.417
CDKN1A	CDKN1B	9606.ENSP00000384849	9606.ENSP00000228872	0	0	0	0.732	0	0.642	0.9	0.555	0.982
CDKN1A	NANOG	9606.ENSP00000384849	9606.ENSP00000229307	0	0	0	0	0	0	0	0.47	0.47
CDKN1A	GDF15	9606.ENSP00000384849	9606.ENSP00000252809	0	0	0	0	0.131	0	0	0.51	0.556
CDKN1A	RARA	9606.ENSP00000384849	9606.ENSP00000254066	0	0	0	0	0.072	0	0	0.38	0.4
CDKN1A	SMAD7	9606.ENSP00000384849	9606.ENSP00000262158	0	0	0	0	0.081	0	0	0.631	0.647
CDKN1A	IL1A	9606.ENSP00000384849	9606.ENSP00000263339	0	0	0	0	0.093	0	0	0.4	0.432
CDKN1A	IL1B	9606.ENSP00000384849	9606.ENSP00000263341	0	0	0	0	0.152	0	0	0.475	0.536
CDKN1A	TP53	9606.ENSP00000384849	9606.ENSP00000269305	0	0	0	0	0	0.925	0.9	0.96	0.999
CDKN1A	FOS	9606.ENSP00000384849	9606.ENSP00000306245	0	0	0	0	0.126	0	0	0.729	0.753
CDKN1A	CXCL8	9606.ENSP00000384849	9606.ENSP00000306512	0	0	0	0	0.101	0	0	0.446	0.48
CDKN1A	TERT	9606.ENSP00000384849	9606.ENSP00000309572	0	0	0	0	0	0	0	0.507	0.507
CDKN1A	PGR	9606.ENSP00000384849	9606.ENSP00000325120	0	0	0	0	0	0.292	0	0.397	0.555
CDKN1A	NOS2	9606.ENSP00000384849	9606.ENSP00000327251	0	0	0	0	0	0.125	0.4	0.195	0.54
CDKN1A	SMAD4	9606.ENSP00000384849	9606.ENSP00000341551	0	0	0	0	0.103	0.6	0.5	0.707	0.94
CDKN1A	PTGS2	9606.ENSP00000384849	9606.ENSP00000356438	0	0	0	0	0.105	0	0	0.655	0.678
CDKN1A	JUN	9606.ENSP00000384849	9606.ENSP00000360266	0	0	0	0	0.122	0.51	0	0.639	0.831
CDKN1A	MMP9	9606.ENSP00000384849	9606.ENSP00000361405	0	0	0	0	0.051	0	0	0.509	0.514
CDKN1A	FAS	9606.ENSP00000384849	9606.ENSP00000498466	0	0	0	0	0.139	0	0	0.432	0.49
CDKN1A	IL6	9606.ENSP00000384849	9606.ENSP00000385675	0	0	0	0	0.178	0	0	0.572	0.633
CDKN1A	CDKN1C	9606.ENSP00000384849	9606.ENSP00000413720	0	0	0	0.69	0.06	0	0.4	0.568	0.735
CDKN1A	MYC	9606.ENSP00000384849	9606.ENSP00000478887	0	0	0	0	0.105	0.32	0.5	0.945	0.981
CDKN1B	TGFB1	9606.ENSP00000228872	9606.ENSP00000221930	0	0	0	0	0.081	0	0	0.641	0.656
CDKN1B	NFKB1	9606.ENSP00000228872	9606.ENSP00000226574	0	0	0	0	0.085	0.049	0	0.412	0.443
CDKN1B	MMP9	9606.ENSP00000228872	9606.ENSP00000361405	0	0	0	0	0.051	0	0	0.423	0.429
CDKN1B	IL6	9606.ENSP00000228872	9606.ENSP00000385675	0	0	0	0	0.087	0	0	0.405	0.434
CDKN1B	FOS	9606.ENSP00000228872	9606.ENSP00000306245	0	0	0	0	0.107	0	0	0.477	0.514
CDKN1B	JUN	9606.ENSP00000228872	9606.ENSP00000360266	0	0	0	0	0.054	0	0	0.548	0.554
CDKN1B	SMAD4	9606.ENSP00000228872	9606.ENSP00000341551	0	0	0	0	0.197	0	0	0.489	0.572
CDKN1B	HSPA8	9606.ENSP00000228872	9606.ENSP00000437125	0	0	0	0	0.06	0.312	0	0.465	0.624
CDKN1B	MYC	9606.ENSP00000228872	9606.ENSP00000478887	0	0	0	0	0.101	0.328	0	0.78	0.855
CDKN1B	CDKN1C	9606.ENSP00000228872	9606.ENSP00000413720	0	0	0	0.721	0.047	0	0.9	0.483	0.946
CDKN1B	TP53	9606.ENSP00000228872	9606.ENSP00000269305	0	0	0	0	0	0.076	0.9	0.911	0.991
CDKN1C	TP53	9606.ENSP00000413720	9606.ENSP00000269305	0	0	0	0	0	0.317	0	0.58	0.701
CDKN1C	HSPA8	9606.ENSP00000413720	9606.ENSP00000437125	0	0	0	0	0.06	0.069	0	0.436	0.463
CDKN1C	MYC	9606.ENSP00000413720	9606.ENSP00000478887	0	0	0	0	0.087	0.081	0	0.475	0.521
CDX2	NFKB1	9606.ENSP00000370408	9606.ENSP00000226574	0	0	0	0	0	0.292	0	0.489	0.623
CDX2	NANOG	9606.ENSP00000370408	9606.ENSP00000229307	0	0	0	0.588	0	0	0	0.559	0.559
CDX2	FOXA1	9606.ENSP00000370408	9606.ENSP00000250448	0	0	0	0	0.06	0	0	0.758	0.763
CDX2	TP53	9606.ENSP00000370408	9606.ENSP00000269305	0	0	0	0	0	0	0	0.603	0.603
CDX2	SOX7	9606.ENSP00000370408	9606.ENSP00000301921	0	0	0	0	0	0	0	0.483	0.483
CDX2	PGR	9606.ENSP00000370408	9606.ENSP00000325120	0	0	0	0	0	0.046	0	0.479	0.481
CDX2	SMAD4	9606.ENSP00000370408	9606.ENSP00000341551	0	0	0	0	0	0.074	0	0.619	0.632
CDX2	KRT19	9606.ENSP00000370408	9606.ENSP00000355124	0	0	0	0	0.067	0	0	0.605	0.615
CDX2	MYC	9606.ENSP00000370408	9606.ENSP00000478887	0	0	0	0	0	0	0	0.479	0.479
CDX2	FOXA2	9606.ENSP00000370408	9606.ENSP00000400341	0	0	0	0	0.096	0	0	0.801	0.813
CLU	TGFB1	9606.ENSP00000315130	9606.ENSP00000221930	0	0	0	0	0.072	0	0	0.737	0.745
CLU	NFKB1	9606.ENSP00000315130	9606.ENSP00000226574	0	0	0	0	0.042	0.292	0	0.677	0.761
CLU	HBA2	9606.ENSP00000315130	9606.ENSP00000251595	0	0	0	0	0.044	0.292	0	0.212	0.42
CLU	CRP	9606.ENSP00000315130	9606.ENSP00000255030	0	0	0	0	0.109	0	0	0.615	0.642
CLU	IL1A	9606.ENSP00000315130	9606.ENSP00000263339	0	0	0	0	0.086	0	0	0.545	0.566
CLU	IL1B	9606.ENSP00000315130	9606.ENSP00000263341	0	0	0	0	0.061	0	0	0.593	0.601
CLU	TP53	9606.ENSP00000315130	9606.ENSP00000269305	0	0	0	0	0	0	0	0.419	0.418
CLU	MMP3	9606.ENSP00000315130	9606.ENSP00000299855	0	0	0	0	0.054	0.361	0	0.537	0.695
CLU	FOS	9606.ENSP00000315130	9606.ENSP00000306245	0	0	0	0	0.042	0.14	0	0.586	0.629
CLU	CXCL8	9606.ENSP00000315130	9606.ENSP00000306512	0	0	0	0	0	0	0	0.557	0.557
CLU	FAS	9606.ENSP00000315130	9606.ENSP00000498466	0	0	0	0	0.056	0	0	0.395	0.404
CLU	PLAU	9606.ENSP00000315130	9606.ENSP00000361850	0	0	0	0	0	0	0	0.45	0.45
CLU	IL6	9606.ENSP00000315130	9606.ENSP00000385675	0	0	0	0	0	0	0	0.455	0.455
CLU	JUN	9606.ENSP00000315130	9606.ENSP00000360266	0	0	0	0	0.042	0	0	0.574	0.574
CLU	MMP9	9606.ENSP00000315130	9606.ENSP00000361405	0	0	0	0	0.054	0.292	0	0.614	0.718
COL18A1	MMP2	9606.ENSP00000352798	9606.ENSP00000219070	0	0	0	0	0.115	0.503	0.75	0.687	0.96
COL18A1	TGFB1	9606.ENSP00000352798	9606.ENSP00000221930	0	0	0	0	0.072	0	0	0.447	0.464
COL18A1	SERPINE1	9606.ENSP00000352798	9606.ENSP00000223095	0	0	0	0	0.074	0	0	0.418	0.438
COL18A1	CRP	9606.ENSP00000352798	9606.ENSP00000255030	0	0	0	0	0	0.221	0	0.298	0.429
COL18A1	MMP7	9606.ENSP00000352798	9606.ENSP00000260227	0	0	0	0	0.057	0	0.4	0.417	0.641
COL18A1	VEGFD	9606.ENSP00000352798	9606.ENSP00000297904	0	0	0	0	0.052	0	0	0.479	0.484
COL18A1	MMP3	9606.ENSP00000352798	9606.ENSP00000299855	0	0	0	0	0.051	0	0.4	0.624	0.767
COL18A1	CXCL8	9606.ENSP00000352798	9606.ENSP00000306512	0	0	0	0	0.042	0	0	0.638	0.638
COL18A1	LAMA3	9606.ENSP00000352798	9606.ENSP00000324532	0	0	0	0	0.042	0	0	0.401	0.402
COL18A1	COL7A1	9606.ENSP00000352798	9606.ENSP00000332371	0	0	0	0.589	0.127	0	0.4	0.299	0.601
COL18A1	MYC	9606.ENSP00000352798	9606.ENSP00000478887	0	0	0	0	0.058	0.161	0	0.31	0.407
COL18A1	IL6	9606.ENSP00000352798	9606.ENSP00000385675	0	0	0	0	0.042	0	0	0.419	0.419
COL18A1	PLAU	9606.ENSP00000352798	9606.ENSP00000361850	0	0	0	0	0.074	0	0	0.418	0.438
COL18A1	LAMA1	9606.ENSP00000352798	9606.ENSP00000374309	0	0	0	0	0	0.292	0.5	0.427	0.779
COL18A1	MMP9	9606.ENSP00000352798	9606.ENSP00000361405	0	0	0	0	0.11	0.238	0.75	0.588	0.92
COL7A1	MMP7	9606.ENSP00000332371	9606.ENSP00000260227	0	0	0	0	0.08	0.05	0	0.479	0.505
COL7A1	MMP3	9606.ENSP00000332371	9606.ENSP00000299855	0	0	0	0	0.148	0.05	0	0.497	0.557
COL7A1	MMP1	9606.ENSP00000332371	9606.ENSP00000322788	0	0	0	0	0.121	0.05	0	0.64	0.673
COL7A1	LAMA3	9606.ENSP00000332371	9606.ENSP00000324532	0	0	0	0	0.104	0.068	0.5	0.647	0.833
CREM	SPI1	9606.ENSP00000265372	9606.ENSP00000227163	0	0	0	0	0	0.292	0	0.2	0.409
CREM	NTS	9606.ENSP00000265372	9606.ENSP00000256010	0	0	0	0	0.049	0	0	0.471	0.476
CREM	JUN	9606.ENSP00000265372	9606.ENSP00000360266	0	0	0	0	0.061	0.299	0	0.522	0.658
CREM	FOS	9606.ENSP00000265372	9606.ENSP00000306245	0	0	0	0	0.044	0.51	0	0.57	0.78
CRP	MMP2	9606.ENSP00000255030	9606.ENSP00000219070	0	0	0	0	0.059	0	0	0.658	0.664
CRP	TGFB1	9606.ENSP00000255030	9606.ENSP00000221930	0	0	0	0	0	0	0	0.573	0.573
CRP	SERPINE1	9606.ENSP00000255030	9606.ENSP00000223095	0	0	0	0	0.056	0	0	0.79	0.793
CRP	NFKB1	9606.ENSP00000255030	9606.ENSP00000226574	0	0	0	0	0	0	0	0.596	0.596
CRP	EPO	9606.ENSP00000255030	9606.ENSP00000252723	0	0	0	0	0.159	0	0	0.715	0.75
CRP	GDF15	9606.ENSP00000255030	9606.ENSP00000252809	0	0	0	0	0	0	0	0.645	0.645
CRP	PLAU	9606.ENSP00000255030	9606.ENSP00000361850	0	0	0	0	0.053	0	0	0.404	0.411
CRP	TP53	9606.ENSP00000255030	9606.ENSP00000269305	0	0	0	0	0	0	0	0.435	0.435
CRP	JUN	9606.ENSP00000255030	9606.ENSP00000360266	0	0	0	0	0	0	0	0.451	0.451
CRP	MMP1	9606.ENSP00000255030	9606.ENSP00000322788	0	0	0	0	0.059	0	0	0.507	0.516
CRP	FOXP3	9606.ENSP00000255030	9606.ENSP00000365380	0	0	0	0	0.103	0	0	0.506	0.538
CRP	NPPA	9606.ENSP00000255030	9606.ENSP00000365663	0	0	0	0	0	0	0	0.541	0.541
CRP	PTGS2	9606.ENSP00000255030	9606.ENSP00000356438	0	0	0	0	0	0	0	0.596	0.596
CRP	MMP3	9606.ENSP00000255030	9606.ENSP00000299855	0	0	0	0	0.059	0	0	0.624	0.631
CRP	SFTPD	9606.ENSP00000255030	9606.ENSP00000361366	0	0	0	0	0.108	0	0	0.653	0.677
CRP	THBD	9606.ENSP00000255030	9606.ENSP00000366307	0	0	0	0	0	0	0	0.753	0.753
CRP	MMP9	9606.ENSP00000255030	9606.ENSP00000361405	0	0	0	0	0.059	0	0	0.803	0.806
CRP	IL1A	9606.ENSP00000255030	9606.ENSP00000263339	0	0	0	0	0.099	0	0	0.811	0.822
CRP	CXCL8	9606.ENSP00000255030	9606.ENSP00000306512	0	0	0	0	0.043	0	0	0.874	0.874
CRP	IL1B	9606.ENSP00000255030	9606.ENSP00000263341	0	0	0	0	0.067	0	0	0.883	0.886
CRP	IL6	9606.ENSP00000255030	9606.ENSP00000385675	0	0	0	0	0.047	0	0	0.968	0.968
CSTA	SERPINE1	9606.ENSP00000264474	9606.ENSP00000223095	0	0	0	0	0.044	0	0.54	0.154	0.595
CSTA	GDF15	9606.ENSP00000264474	9606.ENSP00000252809	0	0	0	0	0	0	0	0.405	0.405
CSTA	PLAU	9606.ENSP00000264474	9606.ENSP00000361850	0	0	0	0	0.044	0	0.54	0.189	0.612
CSTA	SPRR3	9606.ENSP00000264474	9606.ENSP00000330391	0	0	0	0	0.135	0	0.5	0.366	0.702
CSTA	IVL	9606.ENSP00000264474	9606.ENSP00000357753	0	0	0	0	0.067	0.292	0.5	0.405	0.777
CXCL8	MMP2	9606.ENSP00000306512	9606.ENSP00000219070	0	0	0	0	0.042	0	0	0.814	0.814
CXCL8	TGFB1	9606.ENSP00000306512	9606.ENSP00000221930	0	0	0	0	0.085	0	0	0.765	0.775
CXCL8	SERPINE1	9606.ENSP00000306512	9606.ENSP00000223095	0	0	0	0	0.182	0	0	0.691	0.736
CXCL8	NFKB1	9606.ENSP00000306512	9606.ENSP00000226574	0	0	0	0	0.143	0	0.9	0.881	0.988
CXCL8	EPO	9606.ENSP00000306512	9606.ENSP00000252723	0	0	0	0	0	0	0	0.618	0.618
CXCL8	GDF15	9606.ENSP00000306512	9606.ENSP00000252809	0	0	0	0	0.08	0	0	0.445	0.467
CXCL8	FST	9606.ENSP00000306512	9606.ENSP00000256759	0	0	0	0	0.049	0	0	0.477	0.481
CXCL8	MMP7	9606.ENSP00000306512	9606.ENSP00000260227	0	0	0	0	0.097	0	0	0.542	0.568
CXCL8	IL1A	9606.ENSP00000306512	9606.ENSP00000263339	0	0	0	0	0.451	0	0.4	0.928	0.974
CXCL8	IL1B	9606.ENSP00000306512	9606.ENSP00000263341	0	0	0	0	0.776	0	0.4	0.962	0.994
CXCL8	TP53	9606.ENSP00000306512	9606.ENSP00000269305	0	0	0	0	0	0.161	0	0.777	0.804
CXCL8	VEGFD	9606.ENSP00000306512	9606.ENSP00000297904	0	0	0	0	0.055	0	0	0.507	0.514
CXCL8	MMP3	9606.ENSP00000306512	9606.ENSP00000299855	0	0	0	0	0.127	0	0	0.804	0.821
CXCL8	FOS	9606.ENSP00000306512	9606.ENSP00000306245	0	0	0	0	0.179	0	0	0.726	0.765
CXCL8	FAS	9606.ENSP00000306512	9606.ENSP00000498466	0	0	0	0	0.098	0	0	0.419	0.453
CXCL8	HBB	9606.ENSP00000306512	9606.ENSP00000494175	0	0	0	0	0.073	0	0	0.481	0.499
CXCL8	NOS2	9606.ENSP00000306512	9606.ENSP00000327251	0	0	0	0	0	0	0	0.506	0.506
CXCL8	ZFP36	9606.ENSP00000306512	9606.ENSP00000471239	0	0	0	0	0.144	0.292	0	0.349	0.571
CXCL8	NGF	9606.ENSP00000306512	9606.ENSP00000358525	0	0	0	0	0.048	0	0	0.574	0.577
CXCL8	THBD	9606.ENSP00000306512	9606.ENSP00000366307	0	0	0	0	0.123	0	0	0.542	0.581
CXCL8	MYC	9606.ENSP00000306512	9606.ENSP00000478887	0	0	0	0	0.135	0	0	0.574	0.615
CXCL8	CYP1A1	9606.ENSP00000306512	9606.ENSP00000378488	0	0	0	0	0.054	0	0	0.619	0.624
CXCL8	FOXP3	9606.ENSP00000306512	9606.ENSP00000365380	0	0	0	0	0.056	0	0	0.621	0.626
CXCL8	PLAUR	9606.ENSP00000306512	9606.ENSP00000339328	0	0	0	0	0.382	0	0	0.447	0.643
CXCL8	SFTPD	9606.ENSP00000306512	9606.ENSP00000361366	0	0	0	0	0	0	0	0.702	0.702
CXCL8	MMP1	9606.ENSP00000306512	9606.ENSP00000322788	0	0	0	0	0.186	0	0	0.72	0.762
CXCL8	PLAU	9606.ENSP00000306512	9606.ENSP00000361850	0	0	0	0	0.2	0	0	0.719	0.765
CXCL8	MMP9	9606.ENSP00000306512	9606.ENSP00000361405	0	0	0	0	0.14	0	0	0.867	0.88
CXCL8	PTGS2	9606.ENSP00000306512	9606.ENSP00000356438	0	0	0	0	0.767	0	0	0.901	0.975
CXCL8	JUN	9606.ENSP00000306512	9606.ENSP00000360266	0	0	0	0	0.203	0.292	0.9	0.802	0.987
CXCL8	IL6	9606.ENSP00000306512	9606.ENSP00000385675	0	0	0	0	0.445	0	0.4	0.976	0.991
CYP17A1	CYP27B1	9606.ENSP00000358903	9606.ENSP00000228606	0	0	0.239	0.598	0.063	0.092	0	0.224	0.432
CYP17A1	STAR	9606.ENSP00000358903	9606.ENSP00000276449	0	0	0	0	0.141	0	0	0.945	0.95
CYP17A1	CYP7A1	9606.ENSP00000358903	9606.ENSP00000301645	0	0	0.463	0	0.092	0	0.9	0.42	0.967
CYP17A1	PGR	9606.ENSP00000358903	9606.ENSP00000325120	0	0	0	0	0	0.056	0	0.599	0.605
CYP17A1	CYP1A2	9606.ENSP00000358903	9606.ENSP00000342007	0	0	0.15	0.779	0.101	0	0.9	0.183	0.929
CYP17A1	GSTP1	9606.ENSP00000358903	9606.ENSP00000381607	0	0	0	0	0.109	0.045	0	0.612	0.641
CYP17A1	POR	9606.ENSP00000358903	9606.ENSP00000419970	0	0	0	0	0	0.045	0	0.911	0.912
CYP17A1	CYP1A1	9606.ENSP00000358903	9606.ENSP00000378488	0	0	0.139	0.8	0.062	0	0.9	0.187	0.925
CYP1A1	CYP27B1	9606.ENSP00000378488	9606.ENSP00000228606	0	0	0.244	0.582	0.083	0.091	0	0.223	0.445
CYP1A1	IL1A	9606.ENSP00000378488	9606.ENSP00000263339	0	0	0	0	0.06	0	0	0.488	0.498
CYP1A1	IL1B	9606.ENSP00000378488	9606.ENSP00000263341	0	0	0	0	0	0	0	0.48	0.48
CYP1A1	TP53	9606.ENSP00000378488	9606.ENSP00000269305	0	0	0	0	0	0.046	0	0.695	0.697
CYP1A1	CYP7A1	9606.ENSP00000378488	9606.ENSP00000301645	0	0	0.408	0	0.111	0	0.9	0.47	0.968
CYP1A1	NQO1	9606.ENSP00000378488	9606.ENSP00000319788	0	0	0	0	0.124	0	0	0.722	0.746
CYP1A1	CYP1A2	9606.ENSP00000378488	9606.ENSP00000342007	0	0	0.053	0.975	0.081	0	0.913	0.419	0.95
CYP1A1	PTGS2	9606.ENSP00000378488	9606.ENSP00000356438	0	0	0	0	0.056	0	0	0.485	0.494
CYP1A1	JUN	9606.ENSP00000378488	9606.ENSP00000360266	0	0	0	0	0	0.072	0	0.581	0.594
CYP1A1	IL6	9606.ENSP00000378488	9606.ENSP00000385675	0	0	0	0	0	0	0	0.528	0.528
CYP1A1	POR	9606.ENSP00000378488	9606.ENSP00000419970	0	0	0	0	0	0.045	0	0.749	0.75
CYP1A1	GSTP1	9606.ENSP00000378488	9606.ENSP00000381607	0	0	0	0	0.109	0.045	0.9	0.735	0.974
CYP1A2	CYP27B1	9606.ENSP00000342007	9606.ENSP00000228606	0	0	0.24	0.592	0.062	0.091	0	0.315	0.496
CYP1A2	TP53	9606.ENSP00000342007	9606.ENSP00000269305	0	0	0	0	0	0.046	0	0.579	0.581
CYP1A2	CYP7A1	9606.ENSP00000342007	9606.ENSP00000301645	0	0	0.394	0	0.178	0	0.9	0.526	0.973
CYP1A2	NQO1	9606.ENSP00000342007	9606.ENSP00000319788	0	0	0	0	0.074	0	0	0.584	0.598
CYP1A2	IL6	9606.ENSP00000342007	9606.ENSP00000385675	0	0	0	0	0	0	0	0.438	0.438
CYP1A2	JUN	9606.ENSP00000342007	9606.ENSP00000360266	0	0	0	0	0.042	0.072	0	0.523	0.538
CYP1A2	POR	9606.ENSP00000342007	9606.ENSP00000419970	0	0	0	0	0	0.512	0	0.789	0.892
CYP1A2	GSTP1	9606.ENSP00000342007	9606.ENSP00000381607	0	0	0	0	0.109	0.045	0.9	0.585	0.96
CYP27B1	TGFB1	9606.ENSP00000228606	9606.ENSP00000221930	0	0	0	0	0.067	0.292	0	0.25	0.461
CYP27B1	NFKB1	9606.ENSP00000228606	9606.ENSP00000226574	0	0	0	0	0.062	0.301	0	0.294	0.497
CYP27B1	FOS	9606.ENSP00000228606	9606.ENSP00000306245	0	0	0	0	0.046	0.297	0	0.186	0.407
CYP27B1	SOD1	9606.ENSP00000228606	9606.ENSP00000270142	0	0	0	0	0	0	0	0.412	0.412
CYP27B1	IL1B	9606.ENSP00000228606	9606.ENSP00000263341	0	0	0	0	0.06	0	0	0.419	0.43
CYP27B1	IL6	9606.ENSP00000228606	9606.ENSP00000385675	0	0	0	0	0.061	0	0	0.434	0.445
CYP27B1	TP53	9606.ENSP00000228606	9606.ENSP00000269305	0	0	0	0	0	0.305	0	0.345	0.525
CYP27B1	MYC	9606.ENSP00000228606	9606.ENSP00000478887	0	0	0	0	0.074	0.51	0	0.212	0.611
CYP7A1	PCK2	9606.ENSP00000301645	9606.ENSP00000216780	0	0	0	0	0	0	0	0.414	0.414
CYP7A1	SLC10A2	9606.ENSP00000301645	9606.ENSP00000245312	0	0	0	0	0.111	0	0	0.866	0.876
CYP7A1	RARA	9606.ENSP00000301645	9606.ENSP00000254066	0	0	0	0	0	0.056	0	0.44	0.449
CYP7A1	IL1B	9606.ENSP00000301645	9606.ENSP00000263341	0	0	0	0	0	0	0	0.418	0.418
CYP7A1	IL6	9606.ENSP00000301645	9606.ENSP00000385675	0	0	0	0	0	0	0	0.425	0.425
DDIT3	IL1B	9606.ENSP00000448665	9606.ENSP00000263341	0	0	0	0	0.054	0	0	0.492	0.498
DDIT3	TP53	9606.ENSP00000448665	9606.ENSP00000269305	0	0	0	0	0	0	0	0.69	0.69
DDIT3	FOS	9606.ENSP00000448665	9606.ENSP00000306245	0	0	0	0	0.09	0.844	0	0.385	0.905
DDIT3	PTGS2	9606.ENSP00000448665	9606.ENSP00000356438	0	0	0	0	0.104	0	0	0.396	0.435
DDIT3	JUN	9606.ENSP00000448665	9606.ENSP00000360266	0	0	0	0	0.095	0.441	0	0.799	0.889
DDIT3	FOXP3	9606.ENSP00000448665	9606.ENSP00000365380	0	0	0	0	0.055	0	0	0.405	0.413
DDIT3	IL6	9606.ENSP00000448665	9606.ENSP00000385675	0	0	0	0	0.069	0	0	0.506	0.52
EPO	TGFB1	9606.ENSP00000252723	9606.ENSP00000221930	0	0	0	0	0	0	0	0.601	0.601
EPO	SERPINE1	9606.ENSP00000252723	9606.ENSP00000223095	0	0	0	0	0.045	0	0	0.581	0.582
EPO	MYC	9606.ENSP00000252723	9606.ENSP00000478887	0	0	0	0	0	0	0	0.416	0.416
EPO	NPPA	9606.ENSP00000252723	9606.ENSP00000365663	0	0	0	0	0.056	0	0	0.419	0.428
EPO	MMP9	9606.ENSP00000252723	9606.ENSP00000361405	0	0	0	0	0.061	0	0	0.435	0.446
EPO	HBB	9606.ENSP00000252723	9606.ENSP00000494175	0	0	0	0	0	0	0	0.463	0.463
EPO	NGF	9606.ENSP00000252723	9606.ENSP00000358525	0	0	0	0	0	0	0	0.478	0.478
EPO	TP53	9606.ENSP00000252723	9606.ENSP00000269305	0	0	0	0	0	0	0	0.479	0.479
EPO	IL1A	9606.ENSP00000252723	9606.ENSP00000263339	0	0	0	0	0.074	0	0	0.544	0.559
EPO	IL1B	9606.ENSP00000252723	9606.ENSP00000263341	0	0	0	0	0.057	0	0	0.608	0.614
EPO	GDF15	9606.ENSP00000252723	9606.ENSP00000252809	0	0	0	0	0.06	0	0	0.679	0.685
EPO	IL6	9606.ENSP00000252723	9606.ENSP00000385675	0	0	0	0	0	0	0	0.727	0.727
ERCC4	TP53	9606.ENSP00000310520	9606.ENSP00000269305	0	0	0	0	0.049	0	0	0.418	0.422
EZR	MMP2	9606.ENSP00000338934	9606.ENSP00000219070	0	0	0	0	0	0	0	0.565	0.565
EZR	TP53	9606.ENSP00000338934	9606.ENSP00000269305	0	0	0	0	0	0.163	0	0.417	0.491
EZR	MMP9	9606.ENSP00000338934	9606.ENSP00000361405	0	0	0	0	0	0	0	0.59	0.59
EZR	FAS	9606.ENSP00000338934	9606.ENSP00000498466	0	0	0	0	0.042	0.455	0	0.721	0.841
FAS	TGFB1	9606.ENSP00000498466	9606.ENSP00000221930	0	0	0	0	0.114	0	0	0.373	0.421
FAS	NFKB1	9606.ENSP00000498466	9606.ENSP00000226574	0	0	0	0	0.139	0	0	0.446	0.502
FAS	IL1A	9606.ENSP00000498466	9606.ENSP00000263339	0	0	0	0	0.074	0	0	0.595	0.609
FAS	IL1B	9606.ENSP00000498466	9606.ENSP00000263341	0	0	0	0	0.131	0	0	0.692	0.72
FAS	TP53	9606.ENSP00000498466	9606.ENSP00000269305	0	0	0	0	0	0.08	0.5	0.756	0.877
FAS	JUN	9606.ENSP00000498466	9606.ENSP00000360266	0	0	0	0	0	0	0	0.473	0.473
FAS	FOXP3	9606.ENSP00000498466	9606.ENSP00000365380	0	0	0	0	0	0	0	0.609	0.609
FAS	IL6	9606.ENSP00000498466	9606.ENSP00000385675	0	0	0	0	0.106	0	0	0.584	0.613
FAS	MYC	9606.ENSP00000498466	9606.ENSP00000478887	0	0	0	0	0.086	0	0	0.603	0.621
FOS	MMP2	9606.ENSP00000306245	9606.ENSP00000219070	0	0	0	0	0	0	0	0.681	0.681
FOS	TGFB1	9606.ENSP00000306245	9606.ENSP00000221930	0	0	0	0	0	0	0	0.719	0.719
FOS	SERPINE1	9606.ENSP00000306245	9606.ENSP00000223095	0	0	0	0	0.071	0	0	0.463	0.48
FOS	NFKB1	9606.ENSP00000306245	9606.ENSP00000226574	0	0	0	0	0.045	0.053	0	0.805	0.808
FOS	SPI1	9606.ENSP00000306245	9606.ENSP00000227163	0	0	0	0	0.074	0.292	0	0.965	0.975
FOS	NANOG	9606.ENSP00000306245	9606.ENSP00000229307	0	0	0	0	0	0	0.4	0.349	0.592
FOS	ODC1	9606.ENSP00000306245	9606.ENSP00000234111	0	0	0	0	0	0	0	0.477	0.477
FOS	FOXA1	9606.ENSP00000306245	9606.ENSP00000250448	0	0	0	0	0.042	0	0.5	0.621	0.802
FOS	RARA	9606.ENSP00000306245	9606.ENSP00000254066	0	0	0	0	0.049	0.31	0	0.814	0.868
FOS	NTS	9606.ENSP00000306245	9606.ENSP00000256010	0	0	0	0	0	0	0	0.615	0.615
FOS	FST	9606.ENSP00000306245	9606.ENSP00000256759	0	0	0	0	0.042	0	0	0.443	0.444
FOS	MMP7	9606.ENSP00000306245	9606.ENSP00000260227	0	0	0	0	0.042	0.292	0	0.396	0.554
FOS	SMAD7	9606.ENSP00000306245	9606.ENSP00000262158	0	0	0	0	0.108	0	0	0.389	0.432
FOS	IL1A	9606.ENSP00000306245	9606.ENSP00000263339	0	0	0	0	0.09	0	0.75	0.592	0.899
FOS	IL1B	9606.ENSP00000306245	9606.ENSP00000263341	0	0	0	0	0.125	0	0	0.884	0.894
FOS	TP53	9606.ENSP00000306245	9606.ENSP00000269305	0	0	0	0	0.053	0.23	0.5	0.884	0.952
FOS	MMP3	9606.ENSP00000306245	9606.ENSP00000299855	0	0	0	0	0	0	0	0.488	0.488
FOS	PLAUR	9606.ENSP00000306245	9606.ENSP00000339328	0	0	0	0	0.12	0	0	0.351	0.405
FOS	NOS2	9606.ENSP00000306245	9606.ENSP00000327251	0	0	0	0	0.095	0.067	0	0.366	0.418
FOS	NPPA	9606.ENSP00000306245	9606.ENSP00000365663	0	0	0	0	0	0	0	0.455	0.455
FOS	PLAU	9606.ENSP00000306245	9606.ENSP00000361850	0	0	0	0	0.085	0	0	0.431	0.457
FOS	GSTP1	9606.ENSP00000306245	9606.ENSP00000381607	0	0	0	0	0.042	0	0	0.459	0.459
FOS	KRT19	9606.ENSP00000306245	9606.ENSP00000355124	0	0	0	0	0.042	0.091	0	0.499	0.525
FOS	NQO1	9606.ENSP00000306245	9606.ENSP00000319788	0	0	0	0	0	0.292	0	0.38	0.542
FOS	FOXA2	9606.ENSP00000306245	9606.ENSP00000400341	0	0	0	0	0	0	0	0.563	0.563
FOS	HSPA8	9606.ENSP00000306245	9606.ENSP00000437125	0	0	0	0	0.059	0.085	0	0.555	0.584
FOS	OXTR	9606.ENSP00000306245	9606.ENSP00000324270	0	0	0	0	0	0	0	0.594	0.594
FOS	PGR	9606.ENSP00000306245	9606.ENSP00000325120	0	0	0	0	0.042	0.066	0	0.65	0.659
FOS	NGF	9606.ENSP00000306245	9606.ENSP00000358525	0	0	0	0	0.059	0	0	0.663	0.669
FOS	MMP1	9606.ENSP00000306245	9606.ENSP00000322788	0	0	0	0	0	0.292	0	0.577	0.687
FOS	MMP9	9606.ENSP00000306245	9606.ENSP00000361405	0	0	0	0	0.058	0	0	0.688	0.694
FOS	NPY	9606.ENSP00000306245	9606.ENSP00000384364	0	0	0	0	0	0	0	0.727	0.727
FOS	PTGS2	9606.ENSP00000306245	9606.ENSP00000356438	0	0	0	0	0.237	0	0	0.773	0.819
FOS	SMAD4	9606.ENSP00000306245	9606.ENSP00000341551	0	0	0	0	0	0	0	0.822	0.822
FOS	ZFP36	9606.ENSP00000306245	9606.ENSP00000471239	0	0	0	0	0.793	0	0	0.434	0.878
FOS	IL6	9606.ENSP00000306245	9606.ENSP00000385675	0	0	0	0	0.14	0	0	0.879	0.891
FOS	MYC	9606.ENSP00000306245	9606.ENSP00000478887	0	0	0	0	0.134	0.221	0.4	0.924	0.965
FOS	JUN	9606.ENSP00000306245	9606.ENSP00000360266	0	0	0	0	0.69	0.999	0.9	0.999	0.999
FOXA1	NFKB1	9606.ENSP00000250448	9606.ENSP00000226574	0	0	0	0	0	0.071	0	0.561	0.575
FOXA1	SPI1	9606.ENSP00000250448	9606.ENSP00000227163	0	0	0	0	0	0	0	0.45	0.45
FOXA1	NANOG	9606.ENSP00000250448	9606.ENSP00000229307	0	0	0	0	0.059	0	0	0.667	0.673
FOXA1	KRT19	9606.ENSP00000250448	9606.ENSP00000355124	0	0	0	0	0.216	0	0	0.405	0.513
FOXA1	SMAD4	9606.ENSP00000250448	9606.ENSP00000341551	0	0	0	0	0	0	0	0.564	0.564
FOXA1	FOXA2	9606.ENSP00000250448	9606.ENSP00000400341	0	0	0.061	0.935	0.293	0.345	0	0.413	0.71
FOXA1	TP53	9606.ENSP00000250448	9606.ENSP00000269305	0	0	0	0	0	0	0	0.735	0.735
FOXA1	MYC	9606.ENSP00000250448	9606.ENSP00000478887	0	0	0	0	0.067	0.221	0	0.702	0.764
FOXA1	RARA	9606.ENSP00000250448	9606.ENSP00000254066	0	0	0	0	0.042	0.294	0	0.706	0.784
FOXA1	JUN	9606.ENSP00000250448	9606.ENSP00000360266	0	0	0	0	0	0.071	0.5	0.639	0.817
FOXA1	PGR	9606.ENSP00000250448	9606.ENSP00000325120	0	0	0	0	0.083	0.045	0.5	0.774	0.887
FOXA2	NFKB1	9606.ENSP00000400341	9606.ENSP00000226574	0	0	0	0	0	0.071	0	0.468	0.484
FOXA2	NANOG	9606.ENSP00000400341	9606.ENSP00000229307	0	0	0	0	0.073	0	0	0.809	0.815
FOXA2	TP53	9606.ENSP00000400341	9606.ENSP00000269305	0	0	0	0	0	0	0	0.423	0.423
FOXA2	SOX7	9606.ENSP00000400341	9606.ENSP00000301921	0	0	0	0	0	0.063	0	0.578	0.588
FOXA2	KRT19	9606.ENSP00000400341	9606.ENSP00000355124	0	0	0	0	0.099	0	0	0.492	0.523
FOXA2	GLI2	9606.ENSP00000400341	9606.ENSP00000390436	0	0	0	0	0.044	0.045	0	0.475	0.479
FOXA2	MYC	9606.ENSP00000400341	9606.ENSP00000478887	0	0	0	0	0.047	0	0	0.514	0.517
FOXP3	TGFB1	9606.ENSP00000365380	9606.ENSP00000221930	0	0	0	0	0.06	0.095	0	0.855	0.865
FOXP3	NFKB1	9606.ENSP00000365380	9606.ENSP00000226574	0	0	0	0	0	0.154	0	0.71	0.744
FOXP3	SPI1	9606.ENSP00000365380	9606.ENSP00000227163	0	0	0	0	0.074	0	0	0.447	0.466
FOXP3	SMAD7	9606.ENSP00000365380	9606.ENSP00000262158	0	0	0	0	0.048	0.114	0	0.392	0.442
FOXP3	IL1A	9606.ENSP00000365380	9606.ENSP00000263339	0	0	0	0	0	0	0	0.669	0.669
FOXP3	IL1B	9606.ENSP00000365380	9606.ENSP00000263341	0	0	0	0	0	0	0	0.843	0.843
FOXP3	TP53	9606.ENSP00000365380	9606.ENSP00000269305	0	0	0	0	0	0.095	0	0.544	0.569
FOXP3	NOS2	9606.ENSP00000365380	9606.ENSP00000327251	0	0	0	0	0.045	0	0	0.473	0.475
FOXP3	SMAD4	9606.ENSP00000365380	9606.ENSP00000341551	0	0	0	0	0.048	0.114	0	0.375	0.426
FOXP3	PTGS2	9606.ENSP00000365380	9606.ENSP00000356438	0	0	0	0	0	0	0	0.505	0.505
FOXP3	JUN	9606.ENSP00000365380	9606.ENSP00000360266	0	0	0	0	0	0	0	0.481	0.481
FOXP3	MMP9	9606.ENSP00000365380	9606.ENSP00000361405	0	0	0	0	0.071	0	0	0.514	0.529
FOXP3	HSPA8	9606.ENSP00000365380	9606.ENSP00000437125	0	0	0	0	0	0.295	0	0.19	0.405
FOXP3	THBD	9606.ENSP00000365380	9606.ENSP00000366307	0	0	0	0	0	0.043	0	0.408	0.409
FOXP3	MYC	9606.ENSP00000365380	9606.ENSP00000478887	0	0	0	0	0.086	0	0	0.507	0.53
FOXP3	IL6	9606.ENSP00000365380	9606.ENSP00000385675	0	0	0	0	0	0.095	0	0.908	0.913
FST	TGFB1	9606.ENSP00000256759	9606.ENSP00000221930	0	0	0	0	0	0.113	0	0.678	0.702
FST	GDF15	9606.ENSP00000256759	9606.ENSP00000252809	0	0	0	0	0.124	0.113	0	0.42	0.509
FST	SMAD7	9606.ENSP00000256759	9606.ENSP00000262158	0	0	0	0	0.044	0	0	0.454	0.456
FST	IL6	9606.ENSP00000256759	9606.ENSP00000385675	0	0	0	0	0.101	0	0	0.432	0.467
FST	SMAD4	9606.ENSP00000256759	9606.ENSP00000341551	0	0	0	0	0	0	0	0.532	0.532
FSTL3	TGFB1	9606.ENSP00000166139	9606.ENSP00000221930	0	0	0	0	0.086	0.113	0	0.323	0.403
GDF15	SERPINE1	9606.ENSP00000252809	9606.ENSP00000223095	0	0	0	0	0.111	0	0	0.6	0.629
GDF15	NANOG	9606.ENSP00000252809	9606.ENSP00000229307	0	0	0.248	0	0.086	0.06	0	0.205	0.418
GDF15	TAGLN	9606.ENSP00000252809	9606.ENSP00000376678	0	0	0	0	0.055	0.292	0	0.185	0.407
GDF15	MMP9	9606.ENSP00000252809	9606.ENSP00000361405	0	0	0	0	0	0	0	0.418	0.418
GDF15	NPPA	9606.ENSP00000252809	9606.ENSP00000365663	0	0	0	0	0.055	0	0	0.431	0.439
GDF15	PTGS2	9606.ENSP00000252809	9606.ENSP00000356438	0	0	0	0	0.049	0	0	0.448	0.452
GDF15	IL1B	9606.ENSP00000252809	9606.ENSP00000263341	0	0	0	0	0.052	0	0	0.48	0.486
GDF15	IL6	9606.ENSP00000252809	9606.ENSP00000385675	0	0	0	0	0.062	0	0	0.594	0.603
GDF15	TP53	9606.ENSP00000252809	9606.ENSP00000269305	0	0	0	0	0.051	0.139	0	0.732	0.762
GLI2	NFKB1	9606.ENSP00000390436	9606.ENSP00000226574	0	0	0	0	0	0.091	0	0.503	0.528
GLI2	NANOG	9606.ENSP00000390436	9606.ENSP00000229307	0	0	0	0	0.055	0.071	0	0.478	0.502
GLI2	SMAD7	9606.ENSP00000390436	9606.ENSP00000262158	0	0	0	0	0.059	0.067	0	0.547	0.568
GLI2	TP53	9606.ENSP00000390436	9606.ENSP00000269305	0	0	0	0	0.058	0.045	0	0.683	0.69
GLI2	SMAD4	9606.ENSP00000390436	9606.ENSP00000341551	0	0	0	0	0	0.311	0	0.358	0.539
GLI2	MYC	9606.ENSP00000390436	9606.ENSP00000478887	0	0	0	0	0	0.045	0	0.507	0.509
GLI2	PTHLH	9606.ENSP00000390436	9606.ENSP00000441765	0	0	0	0	0.045	0	0	0.524	0.526
GSTP1	TGFB1	9606.ENSP00000381607	9606.ENSP00000221930	0	0	0	0	0	0	0	0.567	0.567
GSTP1	TP53	9606.ENSP00000381607	9606.ENSP00000269305	0	0	0	0	0	0	0	0.581	0.581
GSTP1	SOD1	9606.ENSP00000381607	9606.ENSP00000270142	0	0	0	0	0.107	0.164	0	0.652	0.718
GSTP1	NQO1	9606.ENSP00000381607	9606.ENSP00000319788	0	0	0	0	0.087	0	0	0.714	0.728
GSTP1	PTGS2	9606.ENSP00000381607	9606.ENSP00000356438	0	0	0	0	0.042	0	0	0.508	0.508
GSTP1	JUN	9606.ENSP00000381607	9606.ENSP00000360266	0	0	0	0	0.045	0.131	0	0.92	0.927
GSTP1	PDHA1	9606.ENSP00000381607	9606.ENSP00000369134	0	0	0	0	0.085	0	0	0.397	0.424
GSTP1	TAGLN	9606.ENSP00000381607	9606.ENSP00000376678	0	0	0	0	0.08	0.295	0	0.171	0.416
GSTP1	MYC	9606.ENSP00000381607	9606.ENSP00000478887	0	0	0	0	0.054	0.124	0	0.414	0.472
HBA1	HBA2	9606.ENSP00000322421	9606.ENSP00000251595	0	0	0.048	0.985	0.999	0.9	0.9	0.499	0.999
HBA1	HBB	9606.ENSP00000322421	9606.ENSP00000494175	0	0	0.064	0.897	0.999	0.973	0.72	0.903	0.999
HBA2	HBB	9606.ENSP00000251595	9606.ENSP00000494175	0	0	0.064	0.897	0.686	0.998	0.9	0.9	0.999
HBB	TP53	9606.ENSP00000494175	9606.ENSP00000269305	0	0	0	0	0	0.292	0	0.295	0.479
HBB	MMP3	9606.ENSP00000494175	9606.ENSP00000299855	0	0	0	0	0	0	0	0.427	0.427
HBB	MMP9	9606.ENSP00000494175	9606.ENSP00000361405	0	0	0	0	0.068	0	0	0.441	0.457
HBB	HSPA8	9606.ENSP00000494175	9606.ENSP00000437125	0	0	0	0	0.048	0.186	0.5	0.205	0.651
HDC	ODC1	9606.ENSP00000267845	9606.ENSP00000234111	0.056	0	0	0	0	0	0.13	0.574	0.619
HDC	IL1B	9606.ENSP00000267845	9606.ENSP00000263341	0	0	0	0	0.132	0	0	0.357	0.418
HDC	NPY	9606.ENSP00000267845	9606.ENSP00000384364	0	0	0	0	0	0	0	0.445	0.445
HSPA8	NFKB1	9606.ENSP00000437125	9606.ENSP00000226574	0	0	0	0	0.101	0.215	0	0.317	0.476
HSPA8	NANOG	9606.ENSP00000437125	9606.ENSP00000229307	0	0	0	0	0	0.292	0	0.454	0.596
HSPA8	RARA	9606.ENSP00000437125	9606.ENSP00000254066	0	0	0	0	0	0.356	0	0.174	0.446
HSPA8	IL1B	9606.ENSP00000437125	9606.ENSP00000263341	0	0	0	0	0.056	0	0	0.509	0.517
HSPA8	TP53	9606.ENSP00000437125	9606.ENSP00000269305	0	0	0	0	0.055	0.834	0	0.928	0.987
HSPA8	SOD1	9606.ENSP00000437125	9606.ENSP00000270142	0	0	0	0	0.249	0.406	0	0.733	0.87
HSPA8	PGR	9606.ENSP00000437125	9606.ENSP00000325120	0	0	0	0	0	0.148	0.5	0.204	0.631
HSPA8	JUN	9606.ENSP00000437125	9606.ENSP00000360266	0	0	0	0	0.063	0.213	0	0.379	0.503
HSPA8	MYC	9606.ENSP00000437125	9606.ENSP00000478887	0	0	0	0	0.092	0.216	0	0.634	0.716
HSPA8	HSPH1	9606.ENSP00000437125	9606.ENSP00000487365	0	0	0.164	0.728	0.5	0.855	0.4	0.955	0.998
HSPH1	MYC	9606.ENSP00000487365	9606.ENSP00000478887	0	0	0	0	0.081	0.447	0	0.157	0.534
IFITM3	IL1B	9606.ENSP00000382707	9606.ENSP00000263341	0	0	0	0	0.131	0	0	0.406	0.462
IFITM3	IL6	9606.ENSP00000382707	9606.ENSP00000385675	0	0	0	0	0.098	0	0	0.397	0.432
IL1A	MMP2	9606.ENSP00000263339	9606.ENSP00000219070	0	0	0	0	0.055	0.051	0	0.598	0.607
IL1A	TGFB1	9606.ENSP00000263339	9606.ENSP00000221930	0	0	0	0	0.047	0	0	0.763	0.764
IL1A	SERPINE1	9606.ENSP00000263339	9606.ENSP00000223095	0	0	0	0	0.145	0	0	0.729	0.758
IL1A	NFKB1	9606.ENSP00000263339	9606.ENSP00000226574	0	0	0	0	0.176	0	0.4	0.9	0.946
IL1A	SPI1	9606.ENSP00000263339	9606.ENSP00000227163	0	0	0	0	0	0	0	0.417	0.416
IL1A	MMP7	9606.ENSP00000263339	9606.ENSP00000260227	0	0	0	0	0.08	0.051	0	0.445	0.473
IL1A	SOD1	9606.ENSP00000263339	9606.ENSP00000270142	0	0	0	0	0	0	0	0.42	0.42
IL1A	PTHLH	9606.ENSP00000263339	9606.ENSP00000441765	0	0	0	0	0.062	0	0	0.433	0.445
IL1A	THBD	9606.ENSP00000263339	9606.ENSP00000366307	0	0	0	0	0.073	0	0	0.474	0.491
IL1A	MYC	9606.ENSP00000263339	9606.ENSP00000478887	0	0	0	0	0.105	0	0	0.48	0.514
IL1A	PLAU	9606.ENSP00000263339	9606.ENSP00000361850	0	0	0	0	0.172	0	0	0.474	0.545
IL1A	VEGFD	9606.ENSP00000263339	9606.ENSP00000297904	0	0	0	0	0.056	0	0	0.592	0.599
IL1A	SMAD4	9606.ENSP00000263339	9606.ENSP00000341551	0	0	0	0	0.046	0	0	0.604	0.606
IL1A	NGF	9606.ENSP00000263339	9606.ENSP00000358525	0	0	0	0	0	0	0	0.608	0.608
IL1A	NOS2	9606.ENSP00000263339	9606.ENSP00000327251	0	0	0	0	0.1	0	0	0.595	0.62
IL1A	PLAUR	9606.ENSP00000263339	9606.ENSP00000339328	0	0	0	0	0.156	0	0	0.578	0.628
IL1A	TP53	9606.ENSP00000263339	9606.ENSP00000269305	0	0	0	0	0	0.161	0	0.608	0.657
IL1A	MMP9	9606.ENSP00000263339	9606.ENSP00000361405	0	0	0	0	0.08	0.051	0	0.72	0.734
IL1A	MMP1	9606.ENSP00000263339	9606.ENSP00000322788	0	0	0	0	0.115	0.051	0	0.779	0.798
IL1A	MMP3	9606.ENSP00000263339	9606.ENSP00000299855	0	0	0	0	0.08	0.051	0	0.797	0.807
IL1A	PTGS2	9606.ENSP00000263339	9606.ENSP00000356438	0	0	0	0	0.346	0	0	0.741	0.823
IL1A	JUN	9606.ENSP00000263339	9606.ENSP00000360266	0	0	0	0	0.087	0	0.75	0.775	0.944
IL1A	IL6	9606.ENSP00000263339	9606.ENSP00000385675	0	0	0	0	0.376	0	0.4	0.974	0.989
IL1A	IL1B	9606.ENSP00000263339	9606.ENSP00000263341	0	0	0	0	0.961	0	0.9	0.983	0.999
IL1B	MMP2	9606.ENSP00000263341	9606.ENSP00000219070	0	0	0	0	0.079	0.087	0	0.721	0.745
IL1B	TGFB1	9606.ENSP00000263341	9606.ENSP00000221930	0	0	0	0	0.14	0	0	0.924	0.932
IL1B	SERPINE1	9606.ENSP00000263341	9606.ENSP00000223095	0	0	0	0	0.125	0	0	0.721	0.746
IL1B	NFKB1	9606.ENSP00000263341	9606.ENSP00000226574	0	0	0	0	0.2	0	0.9	0.959	0.996
IL1B	SPI1	9606.ENSP00000263341	9606.ENSP00000227163	0	0	0	0	0.159	0	0	0.573	0.626
IL1B	MMP7	9606.ENSP00000263341	9606.ENSP00000260227	0	0	0	0	0.093	0.051	0	0.724	0.742
IL1B	SMAD7	9606.ENSP00000263341	9606.ENSP00000262158	0	0	0	0	0.089	0	0	0.501	0.526
IL1B	PGR	9606.ENSP00000263341	9606.ENSP00000325120	0	0	0	0	0.051	0	0	0.4	0.406
IL1B	OXTR	9606.ENSP00000263341	9606.ENSP00000324270	0	0	0	0	0.042	0	0	0.407	0.408
IL1B	NTF3	9606.ENSP00000263341	9606.ENSP00000397297	0	0	0	0	0	0	0	0.419	0.418
IL1B	PTHLH	9606.ENSP00000263341	9606.ENSP00000441765	0	0	0	0	0.059	0	0	0.445	0.455
IL1B	NPPA	9606.ENSP00000263341	9606.ENSP00000365663	0	0	0	0	0	0	0	0.483	0.483
IL1B	VEGFD	9606.ENSP00000263341	9606.ENSP00000297904	0	0	0	0	0.056	0	0	0.476	0.484
IL1B	ZFP36	9606.ENSP00000263341	9606.ENSP00000471239	0	0	0	0	0.177	0	0	0.4	0.485
IL1B	SFTPD	9606.ENSP00000263341	9606.ENSP00000361366	0	0	0	0	0.104	0	0	0.45	0.486
IL1B	NPY	9606.ENSP00000263341	9606.ENSP00000384364	0	0	0	0	0	0	0	0.52	0.52
IL1B	PLAUR	9606.ENSP00000263341	9606.ENSP00000339328	0	0	0	0	0.349	0	0	0.414	0.602
IL1B	NQO1	9606.ENSP00000263341	9606.ENSP00000319788	0	0	0	0	0	0	0	0.626	0.626
IL1B	THBD	9606.ENSP00000263341	9606.ENSP00000366307	0	0	0	0	0.149	0	0	0.582	0.629
IL1B	SOD1	9606.ENSP00000263341	9606.ENSP00000270142	0	0	0	0	0	0	0	0.645	0.645
IL1B	SMAD4	9606.ENSP00000263341	9606.ENSP00000341551	0	0	0	0	0.046	0	0	0.665	0.666
IL1B	TP53	9606.ENSP00000263341	9606.ENSP00000269305	0	0	0	0	0	0	0	0.718	0.718
IL1B	NGF	9606.ENSP00000263341	9606.ENSP00000358525	0	0	0	0	0.042	0	0	0.728	0.728
IL1B	PLAU	9606.ENSP00000263341	9606.ENSP00000361850	0	0	0	0	0.197	0	0	0.72	0.765
IL1B	MYC	9606.ENSP00000263341	9606.ENSP00000478887	0	0	0	0	0.113	0.129	0	0.736	0.778
IL1B	NOS2	9606.ENSP00000263341	9606.ENSP00000327251	0	0	0	0	0.073	0	0	0.796	0.803
IL1B	MMP3	9606.ENSP00000263341	9606.ENSP00000299855	0	0	0	0	0.117	0.071	0	0.812	0.832
IL1B	MMP1	9606.ENSP00000263341	9606.ENSP00000322788	0	0	0	0	0.174	0.07	0	0.849	0.873
IL1B	MMP9	9606.ENSP00000263341	9606.ENSP00000361405	0	0	0	0	0.275	0.051	0	0.932	0.949
IL1B	PTGS2	9606.ENSP00000263341	9606.ENSP00000356438	0	0	0	0	0.656	0	0	0.928	0.974
IL1B	JUN	9606.ENSP00000263341	9606.ENSP00000360266	0	0	0	0	0.166	0	0.9	0.857	0.987
IL1B	IL6	9606.ENSP00000263341	9606.ENSP00000385675	0	0	0	0	0.515	0	0.4	0.989	0.996
IL6	MMP2	9606.ENSP00000385675	9606.ENSP00000219070	0	0	0	0	0.116	0	0.4	0.734	0.847
IL6	TGFB1	9606.ENSP00000385675	9606.ENSP00000221930	0	0	0	0	0.106	0	0.4	0.932	0.96
IL6	SERPINE1	9606.ENSP00000385675	9606.ENSP00000223095	0	0	0	0	0.258	0	0	0.804	0.849
IL6	NFKB1	9606.ENSP00000385675	9606.ENSP00000226574	0	0	0	0	0.176	0	0.9	0.942	0.994
IL6	SPI1	9606.ENSP00000385675	9606.ENSP00000227163	0	0	0	0	0.043	0	0	0.546	0.547
IL6	NANOG	9606.ENSP00000385675	9606.ENSP00000229307	0	0	0	0	0	0	0	0.515	0.515
IL6	MMP7	9606.ENSP00000385675	9606.ENSP00000260227	0	0	0	0	0.082	0	0	0.59	0.608
IL6	SMAD7	9606.ENSP00000385675	9606.ENSP00000262158	0	0	0	0	0.066	0	0	0.513	0.526
IL6	TP53	9606.ENSP00000385675	9606.ENSP00000269305	0	0	0	0	0	0	0	0.777	0.777
IL6	SOD1	9606.ENSP00000385675	9606.ENSP00000270142	0	0	0	0	0	0	0	0.584	0.584
IL6	MELTF	9606.ENSP00000385675	9606.ENSP00000296350	0	0	0	0	0.042	0	0	0.401	0.401
IL6	VEGFD	9606.ENSP00000385675	9606.ENSP00000297904	0	0	0	0	0.068	0	0	0.507	0.52
IL6	MMP3	9606.ENSP00000385675	9606.ENSP00000299855	0	0	0	0	0.16	0	0.4	0.795	0.887
IL6	TERT	9606.ENSP00000385675	9606.ENSP00000309572	0	0	0	0	0	0	0	0.479	0.479
IL6	NQO1	9606.ENSP00000385675	9606.ENSP00000319788	0	0	0	0	0	0	0	0.613	0.613
IL6	MMP1	9606.ENSP00000385675	9606.ENSP00000322788	0	0	0	0	0.169	0	0.4	0.731	0.854
IL6	PGR	9606.ENSP00000385675	9606.ENSP00000325120	0	0	0	0	0.054	0	0	0.476	0.483
IL6	NOS2	9606.ENSP00000385675	9606.ENSP00000327251	0	0	0	0	0.042	0	0	0.781	0.781
IL6	PLAUR	9606.ENSP00000385675	9606.ENSP00000339328	0	0	0	0	0.246	0	0	0.702	0.765
IL6	SMAD4	9606.ENSP00000385675	9606.ENSP00000341551	0	0	0	0	0.054	0	0	0.7	0.704
IL6	KRT19	9606.ENSP00000385675	9606.ENSP00000355124	0	0	0	0	0	0	0	0.419	0.418
IL6	PTGS2	9606.ENSP00000385675	9606.ENSP00000356438	0	0	0	0	0.484	0	0	0.926	0.96
IL6	NGF	9606.ENSP00000385675	9606.ENSP00000358525	0	0	0	0	0.086	0	0	0.734	0.747
IL6	JUN	9606.ENSP00000385675	9606.ENSP00000360266	0	0	0	0	0.14	0	0.9	0.882	0.989
IL6	SFTPD	9606.ENSP00000385675	9606.ENSP00000361366	0	0	0	0	0	0	0	0.541	0.541
IL6	MMP9	9606.ENSP00000385675	9606.ENSP00000361405	0	0	0	0	0.106	0	0.4	0.93	0.959
IL6	PLAU	9606.ENSP00000385675	9606.ENSP00000361850	0	0	0	0	0.14	0	0	0.736	0.763
IL6	NPPA	9606.ENSP00000385675	9606.ENSP00000365663	0	0	0	0	0	0	0	0.575	0.575
IL6	THBD	9606.ENSP00000385675	9606.ENSP00000366307	0	0	0	0	0.098	0	0	0.629	0.651
IL6	NPY	9606.ENSP00000385675	9606.ENSP00000384364	0	0	0	0	0.042	0	0	0.71	0.71
IL6	NEFL	9606.ENSP00000385675	9606.ENSP00000482169	0	0	0	0	0	0	0	0.445	0.445
IL6	NTF3	9606.ENSP00000385675	9606.ENSP00000397297	0	0	0	0	0.073	0	0	0.428	0.447
IL6	ZFP36	9606.ENSP00000385675	9606.ENSP00000471239	0	0	0	0	0.137	0	0	0.453	0.508
IL6	PTHLH	9606.ENSP00000385675	9606.ENSP00000441765	0	0	0	0	0.062	0	0	0.526	0.536
IL6	MYC	9606.ENSP00000385675	9606.ENSP00000478887	0	0	0	0	0.129	0	0	0.702	0.73
IVL	SPRR3	9606.ENSP00000357753	9606.ENSP00000330391	0	0	0	0	0.214	0.049	0.5	0.866	0.943
JUN	MMP2	9606.ENSP00000360266	9606.ENSP00000219070	0	0	0	0	0	0	0	0.633	0.633
JUN	TGFB1	9606.ENSP00000360266	9606.ENSP00000221930	0	0	0	0	0.103	0	0	0.703	0.722
JUN	SERPINE1	9606.ENSP00000360266	9606.ENSP00000223095	0	0	0	0	0.074	0	0	0.572	0.586
JUN	NFKB1	9606.ENSP00000360266	9606.ENSP00000226574	0	0	0	0	0.093	0.292	0	0.992	0.994
JUN	SPI1	9606.ENSP00000360266	9606.ENSP00000227163	0	0	0	0	0	0.301	0	0.99	0.993
JUN	NANOG	9606.ENSP00000360266	9606.ENSP00000229307	0	0	0	0	0	0	0	0.448	0.448
JUN	ODC1	9606.ENSP00000360266	9606.ENSP00000234111	0	0	0	0	0	0	0	0.42	0.42
JUN	RARA	9606.ENSP00000360266	9606.ENSP00000254066	0	0	0	0	0.062	0.057	0	0.75	0.759
JUN	MMP7	9606.ENSP00000360266	9606.ENSP00000260227	0	0	0	0	0.042	0	0	0.517	0.517
JUN	SMAD7	9606.ENSP00000360266	9606.ENSP00000262158	0	0	0	0	0.099	0	0	0.662	0.683
JUN	TP53	9606.ENSP00000360266	9606.ENSP00000269305	0	0	0	0	0	0.324	0.5	0.992	0.997
JUN	SOD1	9606.ENSP00000360266	9606.ENSP00000270142	0	0	0	0	0.043	0	0	0.474	0.476
JUN	MMP3	9606.ENSP00000360266	9606.ENSP00000299855	0	0	0	0	0	0	0	0.587	0.587
JUN	NQO1	9606.ENSP00000360266	9606.ENSP00000319788	0	0	0	0	0	0	0	0.522	0.522
JUN	MMP1	9606.ENSP00000360266	9606.ENSP00000322788	0	0	0	0	0	0.608	0	0.614	0.842
JUN	PGR	9606.ENSP00000360266	9606.ENSP00000325120	0	0	0	0	0	0.057	0	0.658	0.664
JUN	NOS2	9606.ENSP00000360266	9606.ENSP00000327251	0	0	0	0	0	0	0	0.534	0.534
JUN	SMAD4	9606.ENSP00000360266	9606.ENSP00000341551	0	0	0	0	0	0.166	0	0.987	0.989
JUN	PTGS2	9606.ENSP00000360266	9606.ENSP00000356438	0	0	0	0	0.166	0	0	0.846	0.866
JUN	NGF	9606.ENSP00000360266	9606.ENSP00000358525	0	0	0	0	0.044	0	0	0.651	0.652
JUN	NPPA	9606.ENSP00000360266	9606.ENSP00000365663	0	0	0	0	0	0	0	0.424	0.424
JUN	PLAU	9606.ENSP00000360266	9606.ENSP00000361850	0	0	0	0	0.056	0	0	0.508	0.516
JUN	PTHLH	9606.ENSP00000360266	9606.ENSP00000441765	0	0	0	0	0	0	0	0.548	0.548
JUN	ZFP36	9606.ENSP00000360266	9606.ENSP00000471239	0	0	0	0	0.562	0	0	0.379	0.716
JUN	MMP9	9606.ENSP00000360266	9606.ENSP00000361405	0	0	0	0	0	0.51	0	0.738	0.866
JUN	MYC	9606.ENSP00000360266	9606.ENSP00000478887	0	0	0	0	0.079	0.626	0	0.922	0.97
KRT19	TGFB1	9606.ENSP00000355124	9606.ENSP00000221930	0	0	0	0	0	0	0	0.487	0.487
KRT19	NANOG	9606.ENSP00000355124	9606.ENSP00000229307	0	0	0	0	0	0.069	0	0.521	0.535
KRT19	TP53	9606.ENSP00000355124	9606.ENSP00000269305	0	0	0	0	0.053	0	0	0.621	0.625
KRT19	TERT	9606.ENSP00000355124	9606.ENSP00000309572	0	0	0	0	0	0	0	0.419	0.419
KRT19	PGR	9606.ENSP00000355124	9606.ENSP00000325120	0	0	0	0	0.075	0.058	0	0.507	0.533
KRT19	SMAD4	9606.ENSP00000355124	9606.ENSP00000341551	0	0	0	0	0	0	0	0.425	0.425
KRT19	TAGLN	9606.ENSP00000355124	9606.ENSP00000376678	0	0	0	0	0.133	0.131	0	0.279	0.41
KRT19	MMP9	9606.ENSP00000355124	9606.ENSP00000361405	0	0	0	0	0	0	0	0.416	0.416
KRT19	MYC	9606.ENSP00000355124	9606.ENSP00000478887	0	0	0	0	0.062	0	0	0.446	0.458
LAMA1	MMP7	9606.ENSP00000374309	9606.ENSP00000260227	0	0	0	0	0.042	0	0	0.426	0.426
LAMA1	TNC	9606.ENSP00000374309	9606.ENSP00000265131	0	0	0	0.546	0.081	0	0.36	0.075	0.408
LAMA1	MMP1	9606.ENSP00000374309	9606.ENSP00000322788	0	0	0	0	0.059	0	0	0.484	0.494
LAMA1	LAMA3	9606.ENSP00000374309	9606.ENSP00000324532	0	0	0	0.682	0.047	0.135	0.54	0.307	0.702
LAMA1	PLAUR	9606.ENSP00000374309	9606.ENSP00000339328	0	0	0	0	0.042	0	0.54	0	0.54
LAMA1	PLAU	9606.ENSP00000374309	9606.ENSP00000361850	0	0	0	0	0	0	0.54	0.102	0.569
LAMA3	MMP2	9606.ENSP00000324532	9606.ENSP00000219070	0	0	0	0	0.078	0	0.4	0.229	0.536
LAMA3	MMP7	9606.ENSP00000324532	9606.ENSP00000260227	0	0	0	0	0.075	0	0.4	0.505	0.701
LAMA3	MMP3	9606.ENSP00000324532	9606.ENSP00000299855	0	0	0	0	0.058	0	0.4	0.236	0.53
LAMA3	MMP1	9606.ENSP00000324532	9606.ENSP00000322788	0	0	0	0	0.078	0	0	0.521	0.539
LAMA3	PLAU	9606.ENSP00000324532	9606.ENSP00000361850	0	0	0	0	0.068	0	0	0.493	0.507
LTBP4	TGFB1	9606.ENSP00000311905	9606.ENSP00000221930	0	0	0	0	0.105	0.071	0.7	0.99	0.997
MMP1	MMP2	9606.ENSP00000322788	9606.ENSP00000219070	0	0	0	0.864	0.181	0	0.9	0.215	0.93
MMP1	TGFB1	9606.ENSP00000322788	9606.ENSP00000221930	0	0	0	0	0.072	0	0.4	0.691	0.812
MMP1	SERPINE1	9606.ENSP00000322788	9606.ENSP00000223095	0	0	0	0	0.208	0	0	0.726	0.773
MMP1	NFKB1	9606.ENSP00000322788	9606.ENSP00000226574	0	0	0	0	0.067	0	0	0.65	0.659
MMP1	MMP7	9606.ENSP00000322788	9606.ENSP00000260227	0	0	0.079	0.916	0.149	0	0.5	0.727	0.878
MMP1	TP53	9606.ENSP00000322788	9606.ENSP00000269305	0	0	0	0	0	0	0	0.515	0.515
MMP1	MMP3	9606.ENSP00000322788	9606.ENSP00000299855	0	0	0.064	0.951	0.657	0	0.9	0.597	0.985
MMP1	MYC	9606.ENSP00000322788	9606.ENSP00000478887	0	0	0	0	0.069	0	0	0.417	0.434
MMP1	PLAUR	9606.ENSP00000322788	9606.ENSP00000339328	0	0	0	0	0.138	0	0	0.643	0.679
MMP1	PTGS2	9606.ENSP00000322788	9606.ENSP00000356438	0	0	0	0	0.143	0	0	0.728	0.757
MMP1	PLAU	9606.ENSP00000322788	9606.ENSP00000361850	0	0	0	0	0.201	0	0	0.822	0.852
MMP1	MMP9	9606.ENSP00000322788	9606.ENSP00000361405	0	0	0	0.743	0.154	0	0.9	0.725	0.974
MMP2	NGF	9606.ENSP00000219070	9606.ENSP00000358525	0	0	0	0	0.086	0	0	0.394	0.422
MMP2	TAGLN	9606.ENSP00000219070	9606.ENSP00000376678	0	0	0	0	0.127	0	0	0.371	0.427
MMP2	PGR	9606.ENSP00000219070	9606.ENSP00000325120	0	0	0	0	0	0	0	0.443	0.443
MMP2	VEGFD	9606.ENSP00000219070	9606.ENSP00000297904	0	0	0	0	0.047	0.045	0	0.438	0.444
MMP2	SMAD7	9606.ENSP00000219070	9606.ENSP00000262158	0	0	0	0	0.078	0.045	0	0.474	0.497
MMP2	TNC	9606.ENSP00000219070	9606.ENSP00000265131	0	0	0	0	0.21	0	0	0.41	0.514
MMP2	MMP3	9606.ENSP00000219070	9606.ENSP00000299855	0	0	0.061	0.875	0.128	0	0.4	0.152	0.527
MMP2	PLAUR	9606.ENSP00000219070	9606.ENSP00000339328	0	0	0	0	0.061	0	0	0.57	0.578
MMP2	NFKB1	9606.ENSP00000219070	9606.ENSP00000226574	0	0	0	0	0.074	0	0	0.583	0.597
MMP2	MYC	9606.ENSP00000219070	9606.ENSP00000478887	0	0	0	0	0.074	0	0	0.621	0.634
MMP2	TP53	9606.ENSP00000219070	9606.ENSP00000269305	0	0	0	0	0	0	0	0.669	0.669
MMP2	SMAD4	9606.ENSP00000219070	9606.ENSP00000341551	0	0	0	0	0	0.045	0	0.708	0.709
MMP2	SERPINE1	9606.ENSP00000219070	9606.ENSP00000223095	0	0	0	0	0.181	0	0	0.714	0.755
MMP2	PLAU	9606.ENSP00000219070	9606.ENSP00000361850	0	0	0	0	0.142	0	0	0.726	0.755
MMP2	PTGS2	9606.ENSP00000219070	9606.ENSP00000356438	0	0	0	0	0.079	0	0	0.755	0.764
MMP2	MMP9	9606.ENSP00000219070	9606.ENSP00000361405	0	0	0.061	0.927	0.128	0	0.9	0.116	0.918
MMP2	MMP7	9606.ENSP00000219070	9606.ENSP00000260227	0	0	0	0.878	0.128	0	0.8	0.798	0.961
MMP2	TGFB1	9606.ENSP00000219070	9606.ENSP00000221930	0	0	0	0	0.07	0.6	0.4	0.85	0.962
MMP3	TGFB1	9606.ENSP00000299855	9606.ENSP00000221930	0	0	0	0	0	0	0.4	0.661	0.787
MMP3	SERPINE1	9606.ENSP00000299855	9606.ENSP00000223095	0	0	0	0	0.154	0	0	0.861	0.877
MMP3	NFKB1	9606.ENSP00000299855	9606.ENSP00000226574	0	0	0	0	0.088	0	0	0.68	0.695
MMP3	MMP7	9606.ENSP00000299855	9606.ENSP00000260227	0	0	0.077	0.925	0.132	0	0.4	0.609	0.787
MMP3	TP53	9606.ENSP00000299855	9606.ENSP00000269305	0	0	0	0	0	0	0	0.507	0.507
MMP3	NTF3	9606.ENSP00000299855	9606.ENSP00000397297	0	0	0	0	0.074	0	0	0.386	0.407
MMP3	NGF	9606.ENSP00000299855	9606.ENSP00000358525	0	0	0	0	0.083	0	0	0.418	0.443
MMP3	NOS2	9606.ENSP00000299855	9606.ENSP00000327251	0	0	0	0	0.056	0	0	0.52	0.527
MMP3	MYC	9606.ENSP00000299855	9606.ENSP00000478887	0	0	0	0	0.086	0	0	0.605	0.623
MMP3	PLAUR	9606.ENSP00000299855	9606.ENSP00000339328	0	0	0	0	0.072	0	0	0.649	0.66
MMP3	PTGS2	9606.ENSP00000299855	9606.ENSP00000356438	0	0	0	0	0.102	0	0	0.65	0.673
MMP3	PLAU	9606.ENSP00000299855	9606.ENSP00000361850	0	0	0	0	0.114	0	0	0.745	0.764
MMP3	MMP9	9606.ENSP00000299855	9606.ENSP00000361405	0	0	0.075	0.784	0.145	0	0.9	0.514	0.956
MMP7	TGFB1	9606.ENSP00000260227	9606.ENSP00000221930	0	0	0	0	0	0	0	0.571	0.571
MMP7	SERPINE1	9606.ENSP00000260227	9606.ENSP00000223095	0	0	0	0	0.071	0	0	0.78	0.787
MMP7	NTF3	9606.ENSP00000260227	9606.ENSP00000397297	0	0	0	0	0	0	0	0.422	0.422
MMP7	PLAUR	9606.ENSP00000260227	9606.ENSP00000339328	0	0	0	0	0.058	0	0	0.444	0.453
MMP7	NQO1	9606.ENSP00000260227	9606.ENSP00000319788	0	0	0	0	0.045	0	0	0.489	0.491
MMP7	SFTPD	9606.ENSP00000260227	9606.ENSP00000361366	0	0	0	0	0.049	0	0	0.551	0.554
MMP7	MYC	9606.ENSP00000260227	9606.ENSP00000478887	0	0	0	0	0.047	0	0	0.637	0.639
MMP7	PTGS2	9606.ENSP00000260227	9606.ENSP00000356438	0	0	0	0	0.086	0	0	0.655	0.671
MMP7	PLAU	9606.ENSP00000260227	9606.ENSP00000361850	0	0	0	0	0.088	0	0	0.732	0.746
MMP7	TP53	9606.ENSP00000260227	9606.ENSP00000269305	0	0	0	0	0	0	0	0.774	0.774
MMP7	MMP9	9606.ENSP00000260227	9606.ENSP00000361405	0	0	0	0.803	0.15	0	0.4	0.789	0.883
MMP9	TGFB1	9606.ENSP00000361405	9606.ENSP00000221930	0	0	0	0	0.082	0.599	0.4	0.872	0.968
MMP9	SERPINE1	9606.ENSP00000361405	9606.ENSP00000223095	0	0	0	0	0.077	0	0	0.793	0.801
MMP9	NFKB1	9606.ENSP00000361405	9606.ENSP00000226574	0	0	0	0	0.106	0	0	0.788	0.802
MMP9	SPI1	9606.ENSP00000361405	9606.ENSP00000227163	0	0	0	0	0.203	0	0	0.348	0.458
MMP9	NANOG	9606.ENSP00000361405	9606.ENSP00000229307	0	0	0	0	0	0	0	0.453	0.453
MMP9	SMAD7	9606.ENSP00000361405	9606.ENSP00000262158	0	0	0	0	0.062	0.045	0	0.493	0.506
MMP9	TP53	9606.ENSP00000361405	9606.ENSP00000269305	0	0	0	0	0	0	0	0.838	0.838
MMP9	SOD1	9606.ENSP00000361405	9606.ENSP00000270142	0	0	0	0	0.053	0	0	0.423	0.43
MMP9	VEGFD	9606.ENSP00000361405	9606.ENSP00000297904	0	0	0	0	0	0.045	0	0.486	0.488
MMP9	TERT	9606.ENSP00000361405	9606.ENSP00000309572	0	0	0	0	0	0	0	0.41	0.41
MMP9	NQO1	9606.ENSP00000361405	9606.ENSP00000319788	0	0	0	0	0	0	0	0.426	0.426
MMP9	PGR	9606.ENSP00000361405	9606.ENSP00000325120	0	0	0	0	0	0	0	0.518	0.518
MMP9	NOS2	9606.ENSP00000361405	9606.ENSP00000327251	0	0	0	0	0.049	0	0	0.679	0.681
MMP9	PLAUR	9606.ENSP00000361405	9606.ENSP00000339328	0	0	0	0	0.167	0	0	0.738	0.772
MMP9	SMAD4	9606.ENSP00000361405	9606.ENSP00000341551	0	0	0	0	0	0.045	0	0.722	0.724
MMP9	PTGS2	9606.ENSP00000361405	9606.ENSP00000356438	0	0	0	0	0.176	0	0	0.785	0.815
MMP9	NGF	9606.ENSP00000361405	9606.ENSP00000358525	0	0	0	0	0	0	0	0.545	0.545
MMP9	PTHLH	9606.ENSP00000361405	9606.ENSP00000441765	0	0	0	0	0.044	0	0	0.425	0.427
MMP9	THBD	9606.ENSP00000361405	9606.ENSP00000366307	0	0	0	0	0.109	0	0	0.385	0.428
MMP9	NPPA	9606.ENSP00000361405	9606.ENSP00000365663	0	0	0	0	0	0	0	0.43	0.43
MMP9	TAGLN	9606.ENSP00000361405	9606.ENSP00000376678	0	0	0	0	0.05	0	0	0.635	0.638
MMP9	MYC	9606.ENSP00000361405	9606.ENSP00000478887	0	0	0	0	0.046	0	0	0.702	0.704
MMP9	PLAU	9606.ENSP00000361405	9606.ENSP00000361850	0	0	0	0	0.151	0	0	0.855	0.871
MXD1	MYC	9606.ENSP00000264444	9606.ENSP00000478887	0	0	0	0	0	0.166	0.54	0.807	0.919
MYC	TGFB1	9606.ENSP00000478887	9606.ENSP00000221930	0	0	0	0	0.072	0.048	0	0.787	0.796
MYC	SERPINE1	9606.ENSP00000478887	9606.ENSP00000223095	0	0	0	0	0.156	0.161	0	0.435	0.565
MYC	NFKB1	9606.ENSP00000478887	9606.ENSP00000226574	0	0	0	0	0.115	0.292	0	0.879	0.917
MYC	SPI1	9606.ENSP00000478887	9606.ENSP00000227163	0	0	0	0	0.043	0	0	0.575	0.576
MYC	NANOG	9606.ENSP00000478887	9606.ENSP00000229307	0	0	0	0	0.049	0.086	0.4	0.915	0.949
MYC	ODC1	9606.ENSP00000478887	9606.ENSP00000234111	0	0	0	0	0.083	0.094	0	0.747	0.771
MYC	RARA	9606.ENSP00000478887	9606.ENSP00000254066	0	0	0	0	0.058	0.224	0	0.57	0.658
MYC	SMAD7	9606.ENSP00000478887	9606.ENSP00000262158	0	0	0	0	0	0.292	0	0.507	0.636
MYC	TP53	9606.ENSP00000478887	9606.ENSP00000269305	0	0	0	0	0.067	0.3	0	0.997	0.997
MYC	VEGFD	9606.ENSP00000478887	9606.ENSP00000297904	0	0	0	0	0.074	0.044	0	0.518	0.536
MYC	TERT	9606.ENSP00000478887	9606.ENSP00000309572	0	0	0	0	0.093	0.293	0	0.885	0.92
MYC	NQO1	9606.ENSP00000478887	9606.ENSP00000319788	0	0	0	0	0.062	0	0	0.396	0.409
MYC	PGR	9606.ENSP00000478887	9606.ENSP00000325120	0	0	0	0	0.053	0.294	0	0.594	0.705
MYC	PLAUR	9606.ENSP00000478887	9606.ENSP00000339328	0	0	0	0	0.052	0.161	0	0.369	0.454
MYC	SMAD4	9606.ENSP00000478887	9606.ENSP00000341551	0	0	0	0	0.044	0	0.5	0.868	0.931
MYC	PTGS2	9606.ENSP00000478887	9606.ENSP00000356438	0	0	0	0	0.091	0	0	0.699	0.715
MYC	NGF	9606.ENSP00000478887	9606.ENSP00000358525	0	0	0	0	0.042	0	0	0.418	0.418
MYC	PLAU	9606.ENSP00000478887	9606.ENSP00000361850	0	0	0	0	0.133	0.165	0	0.629	0.708
MYC	PFKP	9606.ENSP00000478887	9606.ENSP00000370517	0	0	0	0	0.062	0.174	0	0.291	0.402
MYC	ZFP36	9606.ENSP00000478887	9606.ENSP00000471239	0	0	0	0	0.195	0	0	0.371	0.472
NANOG	TGFB1	9606.ENSP00000229307	9606.ENSP00000221930	0	0	0	0	0	0.06	0	0.543	0.552
NANOG	NFKB1	9606.ENSP00000229307	9606.ENSP00000226574	0	0	0	0	0	0.071	0	0.393	0.411
NANOG	SOX7	9606.ENSP00000229307	9606.ENSP00000301921	0	0	0	0	0	0.124	0	0.566	0.603
NANOG	TERT	9606.ENSP00000229307	9606.ENSP00000309572	0	0	0	0	0.08	0	0	0.613	0.629
NANOG	SMAD4	9606.ENSP00000229307	9606.ENSP00000341551	0	0	0	0	0	0.292	0.5	0.616	0.852
NANOG	TP53	9606.ENSP00000229307	9606.ENSP00000269305	0	0	0	0	0	0	0	0.857	0.857
NEFL	SOD1	9606.ENSP00000482169	9606.ENSP00000270142	0	0	0	0	0.042	0.045	0.9	0.775	0.976
NEFL	NGF	9606.ENSP00000482169	9606.ENSP00000358525	0	0	0	0	0	0	0	0.493	0.493
NFKB1	TGFB1	9606.ENSP00000226574	9606.ENSP00000221930	0	0	0	0	0.126	0	0	0.683	0.711
NFKB1	SERPINE1	9606.ENSP00000226574	9606.ENSP00000223095	0	0	0	0	0.045	0.051	0	0.518	0.525
NFKB1	PGR	9606.ENSP00000226574	9606.ENSP00000325120	0	0	0	0	0	0	0	0.404	0.404
NFKB1	SMAD7	9606.ENSP00000226574	9606.ENSP00000262158	0	0	0	0	0.062	0.046	0	0.399	0.415
NFKB1	TERT	9606.ENSP00000226574	9606.ENSP00000309572	0	0	0	0	0	0.046	0	0.42	0.423
NFKB1	PLAU	9606.ENSP00000226574	9606.ENSP00000361850	0	0	0	0	0.092	0.094	0	0.399	0.462
NFKB1	NQO1	9606.ENSP00000226574	9606.ENSP00000319788	0	0	0	0	0.047	0	0	0.479	0.482
NFKB1	ZFP36	9606.ENSP00000226574	9606.ENSP00000471239	0	0	0	0	0.117	0.312	0	0.248	0.503
NFKB1	SOD1	9606.ENSP00000226574	9606.ENSP00000270142	0.042	0	0	0	0.092	0.062	0	0.463	0.503
NFKB1	SMAD4	9606.ENSP00000226574	9606.ENSP00000341551	0	0	0	0	0.056	0.17	0	0.461	0.541
NFKB1	SPI1	9606.ENSP00000226574	9606.ENSP00000227163	0	0	0	0	0.067	0	0	0.685	0.693
NFKB1	NOS2	9606.ENSP00000226574	9606.ENSP00000327251	0	0	0	0	0	0.073	0	0.685	0.696
NFKB1	NGF	9606.ENSP00000226574	9606.ENSP00000358525	0	0	0	0	0	0	0.5	0.447	0.711
NFKB1	PTGS2	9606.ENSP00000226574	9606.ENSP00000356438	0	0	0	0	0.1	0.203	0	0.798	0.842
NFKB1	TP53	9606.ENSP00000226574	9606.ENSP00000269305	0	0	0	0	0.098	0.045	0	0.989	0.989
NGF	TGFB1	9606.ENSP00000358525	9606.ENSP00000221930	0	0	0	0	0.051	0	0	0.751	0.753
NGF	SERPINE1	9606.ENSP00000358525	9606.ENSP00000223095	0	0	0	0	0.097	0	0	0.383	0.419
NGF	ODC1	9606.ENSP00000358525	9606.ENSP00000234111	0	0	0	0	0	0	0	0.497	0.497
NGF	NTS	9606.ENSP00000358525	9606.ENSP00000256010	0	0	0	0	0	0	0	0.444	0.444
NGF	TP53	9606.ENSP00000358525	9606.ENSP00000269305	0	0	0	0	0	0	0	0.532	0.532
NGF	SOD1	9606.ENSP00000358525	9606.ENSP00000270142	0	0	0	0	0	0	0	0.46	0.46
NGF	PTGS2	9606.ENSP00000358525	9606.ENSP00000356438	0	0	0	0	0.044	0	0	0.524	0.526
NGF	NPY	9606.ENSP00000358525	9606.ENSP00000384364	0	0	0	0	0	0	0	0.621	0.621
NGF	NTF3	9606.ENSP00000358525	9606.ENSP00000397297	0	0	0	0.897	0.12	0	0	0.806	0.821
NOS2	TGFB1	9606.ENSP00000327251	9606.ENSP00000221930	0	0	0	0	0.054	0	0	0.488	0.495
NOS2	SERPINE1	9606.ENSP00000327251	9606.ENSP00000223095	0	0	0	0	0	0.166	0	0.312	0.401
NOS2	ODC1	9606.ENSP00000327251	9606.ENSP00000234111	0	0	0	0	0	0	0	0.444	0.444
NOS2	TP53	9606.ENSP00000327251	9606.ENSP00000269305	0	0	0	0	0	0	0	0.418	0.418
NOS2	SOD1	9606.ENSP00000327251	9606.ENSP00000270142	0	0	0	0	0	0.162	0	0.391	0.468
NOS2	PTGS2	9606.ENSP00000327251	9606.ENSP00000356438	0	0	0	0	0	0.095	0	0.902	0.908
NPPA	TGFB1	9606.ENSP00000365663	9606.ENSP00000221930	0	0	0	0	0.141	0	0	0.543	0.591
NPPA	SERPINE1	9606.ENSP00000365663	9606.ENSP00000223095	0	0	0	0	0	0	0	0.403	0.403
NPPA	NPY	9606.ENSP00000365663	9606.ENSP00000384364	0	0	0	0	0.056	0	0	0.506	0.513
NPY	NTS	9606.ENSP00000384364	9606.ENSP00000256010	0	0	0	0	0.049	0	0	0.849	0.85
NPY	OXTR	9606.ENSP00000384364	9606.ENSP00000324270	0	0	0	0	0	0	0.65	0.435	0.793
NQO1	TGFB1	9606.ENSP00000319788	9606.ENSP00000221930	0	0	0	0	0	0	0	0.406	0.406
NQO1	ODC1	9606.ENSP00000319788	9606.ENSP00000234111	0.061	0	0	0	0.049	0	0.9	0.53	0.952
NQO1	TP53	9606.ENSP00000319788	9606.ENSP00000269305	0	0	0	0	0	0.735	0	0.806	0.946
NQO1	SOD1	9606.ENSP00000319788	9606.ENSP00000270142	0	0	0	0	0.049	0	0	0.671	0.673
NQO1	POR	9606.ENSP00000319788	9606.ENSP00000419970	0	0	0	0	0.047	0	0	0.447	0.45
NQO1	PTGS2	9606.ENSP00000319788	9606.ENSP00000356438	0	0	0	0	0.055	0	0	0.571	0.578
NTF3	TGFB1	9606.ENSP00000397297	9606.ENSP00000221930	0	0	0	0	0.051	0	0	0.589	0.593
NTF3	TNC	9606.ENSP00000397297	9606.ENSP00000265131	0	0	0	0	0.08	0	0	0.422	0.445
NTS	OXTR	9606.ENSP00000256010	9606.ENSP00000324270	0	0	0	0	0	0.128	0	0.355	0.413
NTS	PTHLH	9606.ENSP00000256010	9606.ENSP00000441765	0	0	0	0	0.049	0	0	0.523	0.526
ODC1	PTGS2	9606.ENSP00000234111	9606.ENSP00000356438	0	0	0	0	0.111	0	0	0.432	0.474
ODC1	TP53	9606.ENSP00000234111	9606.ENSP00000269305	0	0	0	0	0	0	0	0.475	0.475
OXTR	PTGS2	9606.ENSP00000324270	9606.ENSP00000356438	0	0	0	0	0	0	0	0.507	0.507
OXTR	PGR	9606.ENSP00000324270	9606.ENSP00000325120	0	0	0	0	0.118	0	0	0.592	0.625
PCK2	PFKP	9606.ENSP00000216780	9606.ENSP00000370517	0	0	0	0	0.096	0	0	0.453	0.485
PCK2	PDHA1	9606.ENSP00000216780	9606.ENSP00000369134	0	0	0	0	0.049	0.14	0	0.429	0.493
PDHA1	PFKP	9606.ENSP00000369134	9606.ENSP00000370517	0.051	0	0	0	0.133	0.099	0	0.499	0.579
PGR	TGFB1	9606.ENSP00000325120	9606.ENSP00000221930	0	0	0	0	0	0	0	0.415	0.415
PGR	TP53	9606.ENSP00000325120	9606.ENSP00000269305	0	0	0	0	0	0	0	0.849	0.849
PGR	STAR	9606.ENSP00000325120	9606.ENSP00000276449	0	0	0	0	0.09	0	0	0.589	0.61
PGR	TERT	9606.ENSP00000325120	9606.ENSP00000309572	0	0	0	0	0.092	0	0	0.417	0.448
PGR	PLAU	9606.ENSP00000325120	9606.ENSP00000361850	0	0	0	0	0.067	0	0	0.433	0.448
PGR	PTHLH	9606.ENSP00000325120	9606.ENSP00000441765	0	0	0	0	0.292	0	0	0.277	0.466
PGR	PTGS2	9606.ENSP00000325120	9606.ENSP00000356438	0	0	0	0	0.047	0	0	0.585	0.587
PLAU	TGFB1	9606.ENSP00000361850	9606.ENSP00000221930	0	0	0	0	0.08	0	0	0.582	0.599
PLAU	SERPINE1	9606.ENSP00000361850	9606.ENSP00000223095	0	0	0	0	0.259	0.977	0.54	0.999	0.999
PLAU	TNC	9606.ENSP00000361850	9606.ENSP00000265131	0	0	0	0	0.11	0	0.36	0	0.406
PLAU	TP53	9606.ENSP00000361850	9606.ENSP00000269305	0	0	0	0	0	0	0	0.508	0.508
PLAU	PLAUR	9606.ENSP00000361850	9606.ENSP00000339328	0	0	0	0	0.366	0.982	0.9	0.999	0.999
PLAU	PTGS2	9606.ENSP00000361850	9606.ENSP00000356438	0	0	0	0	0.102	0	0	0.521	0.552
PLAU	THBD	9606.ENSP00000361850	9606.ENSP00000366307	0	0	0	0	0.182	0.094	0.54	0.488	0.802
PLAUR	TGFB1	9606.ENSP00000339328	9606.ENSP00000221930	0	0	0	0	0.108	0	0	0.419	0.459
PLAUR	SERPINE1	9606.ENSP00000339328	9606.ENSP00000223095	0	0	0	0	0.373	0	0.5	0.984	0.994
PLAUR	TP53	9606.ENSP00000339328	9606.ENSP00000269305	0	0	0	0	0	0	0	0.454	0.454
PLAUR	PTGS2	9606.ENSP00000339328	9606.ENSP00000356438	0	0	0	0	0.249	0	0	0.348	0.489
PLAUR	THBD	9606.ENSP00000339328	9606.ENSP00000366307	0	0	0	0	0.162	0	0.54	0.323	0.716
PTGS2	TGFB1	9606.ENSP00000356438	9606.ENSP00000221930	0	0	0	0	0.084	0	0	0.673	0.688
PTGS2	SERPINE1	9606.ENSP00000356438	9606.ENSP00000223095	0	0	0	0	0.167	0	0	0.787	0.815
PTGS2	TP53	9606.ENSP00000356438	9606.ENSP00000269305	0	0	0	0	0	0.82	0	0.866	0.974
PTGS2	SOD1	9606.ENSP00000356438	9606.ENSP00000270142	0	0	0	0	0	0	0.136	0.471	0.523
PTGS2	STAR	9606.ENSP00000356438	9606.ENSP00000276449	0	0	0	0	0.043	0	0	0.511	0.512
PTGS2	THBD	9606.ENSP00000356438	9606.ENSP00000366307	0	0	0	0	0.211	0	0	0.293	0.418
PTGS2	ZFP36	9606.ENSP00000356438	9606.ENSP00000471239	0	0	0	0	0.202	0	0	0.395	0.496
PTHLH	TGFB1	9606.ENSP00000441765	9606.ENSP00000221930	0	0	0	0	0	0	0	0.51	0.51
PTHLH	SMAD7	9606.ENSP00000441765	9606.ENSP00000262158	0	0	0	0	0	0	0	0.539	0.539
RARA	TGFB1	9606.ENSP00000254066	9606.ENSP00000221930	0	0	0	0	0.14	0	0	0.337	0.406
RARA	SPI1	9606.ENSP00000254066	9606.ENSP00000227163	0	0	0	0	0.149	0.292	0.9	0.678	0.978
RARA	TP53	9606.ENSP00000254066	9606.ENSP00000269305	0	0	0	0	0	0	0	0.591	0.591
SERPINE1	TGFB1	9606.ENSP00000223095	9606.ENSP00000221930	0	0	0	0	0.131	0	0	0.777	0.798
SERPINE1	TAGLN	9606.ENSP00000223095	9606.ENSP00000376678	0	0	0	0	0.178	0.061	0	0.38	0.479
SERPINE1	TP53	9606.ENSP00000223095	9606.ENSP00000269305	0	0	0	0	0	0	0	0.593	0.593
SERPINE1	SMAD7	9606.ENSP00000223095	9606.ENSP00000262158	0	0	0	0	0.072	0.045	0.5	0.608	0.803
SERPINE1	THBD	9606.ENSP00000223095	9606.ENSP00000366307	0	0	0	0	0.081	0	0	0.839	0.846
SERPINE1	SMAD4	9606.ENSP00000223095	9606.ENSP00000341551	0	0	0	0	0	0.045	0.5	0.755	0.873
SMAD4	TGFB1	9606.ENSP00000341551	9606.ENSP00000221930	0	0	0	0	0.042	0.095	0.5	0.917	0.959
SMAD4	SMAD7	9606.ENSP00000341551	9606.ENSP00000262158	0	0	0	0.602	0.056	0.814	0.54	0.43	0.947
SMAD4	TP53	9606.ENSP00000341551	9606.ENSP00000269305	0	0	0	0	0.059	0	0	0.873	0.875
SMAD4	TERT	9606.ENSP00000341551	9606.ENSP00000309572	0	0	0	0	0	0	0	0.435	0.435
SMAD7	TGFB1	9606.ENSP00000262158	9606.ENSP00000221930	0	0	0	0	0.058	0.095	0.5	0.978	0.989
SMAD7	TP53	9606.ENSP00000262158	9606.ENSP00000269305	0	0	0	0	0.087	0.292	0	0.522	0.665
SOD1	TP53	9606.ENSP00000270142	9606.ENSP00000269305	0	0	0	0	0	0	0	0.514	0.514
SPI1	TGFB1	9606.ENSP00000227163	9606.ENSP00000221930	0	0	0	0	0.167	0	0	0.377	0.459
SPI1	TP53	9606.ENSP00000227163	9606.ENSP00000269305	0	0	0	0	0.049	0	0	0.491	0.495
TAGLN	TGFB1	9606.ENSP00000376678	9606.ENSP00000221930	0	0	0	0	0.122	0	0	0.583	0.619
TERT	TGFB1	9606.ENSP00000309572	9606.ENSP00000221930	0	0	0	0	0	0	0	0.427	0.427
TERT	TP53	9606.ENSP00000309572	9606.ENSP00000269305	0	0	0	0	0.06	0.161	0	0.886	0.902
TGFB1	VEGFD	9606.ENSP00000221930	9606.ENSP00000297904	0	0	0	0	0	0	0	0.419	0.418
TGFB1	TNC	9606.ENSP00000221930	9606.ENSP00000265131	0	0	0	0	0.046	0	0	0.465	0.468
TGFB1	TP53	9606.ENSP00000221930	9606.ENSP00000269305	0	0	0	0	0.12	0.292	0	0.718	0.809
