# Supplementary material for: Targeting AKR1B1 inhibits metabolic reprogramming to reverse systemic therapy resistance in hepatocellular carcinoma
Source: Signal Transduct Target Ther. 2025 Aug 1;10:244. doi: 10.1038/s41392-025-02321-9 (PMC12317016; doi:10.1038/s41392-025-02321-9)
Supplement: Supplementary file 7 — Supplementary Data 6 [file 41392_2025_2321_MOESM7_ESM.xlsx]

## Sheet: string_interactions_short
Supplementary Data 6. The downstream genes of transcription factors in the "on" state of Huh-7 P undergo PPI analysis compared to Huh-7 LR.
#node1	node2	node1_string_id	node2_string_id	neighborhood_on_chromosome	gene_fusion	phylogenetic_cooccurrence	homology	coexpression	experimentally_determined_interaction	database_annotated	automated_textmining	combined_score
ABCB11	SLCO1B3	9606.ENSP00000497931	9606.ENSP00000261196	0	0	0	0	0.311	0	0	0.779	0.841
ABCB11	SCARB1	9606.ENSP00000497931	9606.ENSP00000261693	0	0	0	0	0.086	0.066	0	0.447	0.486
ABCB11	CYP7A1	9606.ENSP00000497931	9606.ENSP00000301645	0	0	0	0	0.156	0.05	0	0.924	0.934
ABCB11	UGT2B4	9606.ENSP00000497931	9606.ENSP00000305221	0	0	0	0	0.115	0	0	0.511	0.549
ABCB11	NR1I2	9606.ENSP00000497931	9606.ENSP00000336528	0	0	0	0	0.142	0	0	0.82	0.839
ABCB11	FABP6	9606.ENSP00000497931	9606.ENSP00000377549	0	0	0	0	0	0	0	0.886	0.886
ABCB11	GAPDH	9606.ENSP00000497931	9606.ENSP00000380070	0	0	0	0	0	0.053	0	0.41	0.417
ABCB11	ABCC4	9606.ENSP00000497931	9606.ENSP00000494609	0	0	0	0.582	0.234	0.076	0	0.449	0.576
ABCB4	SLCO1B3	9606.ENSP00000265723	9606.ENSP00000261196	0	0	0	0	0.086	0	0	0.478	0.502
ABCB4	SCARB1	9606.ENSP00000265723	9606.ENSP00000261693	0	0	0	0	0.093	0.066	0	0.366	0.416
ABCB4	FABP6	9606.ENSP00000265723	9606.ENSP00000377549	0	0	0	0	0	0	0	0.446	0.446
ABCB4	ABCC4	9606.ENSP00000265723	9606.ENSP00000494609	0	0	0	0.584	0.234	0.076	0	0.337	0.49
ABCB4	NR1I2	9606.ENSP00000265723	9606.ENSP00000336528	0	0	0	0	0.08	0	0	0.697	0.71
ABCB4	CYP7A1	9606.ENSP00000265723	9606.ENSP00000301645	0	0	0	0	0.127	0.05	0	0.735	0.761
ABCC4	SLCO1B3	9606.ENSP00000494609	9606.ENSP00000261196	0	0	0	0	0	0	0	0.714	0.714
ABCC4	CYP7A1	9606.ENSP00000494609	9606.ENSP00000301645	0	0	0	0	0.104	0.05	0	0.71	0.731
ABCC4	NR1I2	9606.ENSP00000494609	9606.ENSP00000336528	0	0	0	0	0.07	0	0	0.714	0.722
ABCC4	FABP6	9606.ENSP00000494609	9606.ENSP00000377549	0	0	0	0	0.055	0	0	0.73	0.733
C3	RELA	9606.ENSP00000245907	9606.ENSP00000384273	0	0	0	0	0.085	0.292	0	0.151	0.402
C3	CXCL1	9606.ENSP00000245907	9606.ENSP00000379110	0	0	0	0	0.137	0	0	0.348	0.413
C3	INS	9606.ENSP00000245907	9606.ENSP00000380432	0	0	0	0	0.074	0	0	0.483	0.501
C3	SCARB1	9606.ENSP00000245907	9606.ENSP00000261693	0	0	0	0	0.058	0	0	0.554	0.562
C3	TNF	9606.ENSP00000245907	9606.ENSP00000398698	0	0	0	0	0.042	0	0	0.621	0.621
C3	GAPDH	9606.ENSP00000245907	9606.ENSP00000380070	0	0	0	0	0.042	0	0	0.666	0.666
CASP8	NFKB1	9606.ENSP00000351273	9606.ENSP00000226574	0	0	0	0	0.11	0.076	0	0.625	0.664
CASP8	SOD1	9606.ENSP00000351273	9606.ENSP00000270142	0	0	0	0	0.042	0.07	0	0.617	0.629
CASP8	PPARG	9606.ENSP00000351273	9606.ENSP00000287820	0	0	0	0	0.074	0	0	0.425	0.445
CASP8	INS	9606.ENSP00000351273	9606.ENSP00000380432	0	0	0	0	0.06	0	0	0.494	0.504
CASP8	DDIT3	9606.ENSP00000351273	9606.ENSP00000448665	0	0	0	0	0	0	0	0.552	0.552
CASP8	CXCL1	9606.ENSP00000351273	9606.ENSP00000379110	0	0	0	0	0.05	0	0	0.589	0.593
CASP8	PTGS2	9606.ENSP00000351273	9606.ENSP00000356438	0	0	0	0	0.098	0	0	0.681	0.7
CASP8	RELA	9606.ENSP00000351273	9606.ENSP00000384273	0	0	0	0	0.089	0.061	0	0.681	0.704
CASP8	GAPDH	9606.ENSP00000351273	9606.ENSP00000380070	0	0	0	0	0.042	0	0	0.717	0.717
CASP8	TNF	9606.ENSP00000351273	9606.ENSP00000398698	0	0	0	0	0.101	0.994	0	0.928	0.999
CCL20	NFKB1	9606.ENSP00000351671	9606.ENSP00000226574	0	0	0	0	0.122	0.095	0	0.687	0.729
CCL20	IL23A	9606.ENSP00000351671	9606.ENSP00000228534	0	0	0	0	0.196	0	0	0.523	0.6
CCL20	TNFAIP6	9606.ENSP00000351671	9606.ENSP00000243347	0	0	0	0	0.118	0.049	0	0.343	0.4
CCL20	RELA	9606.ENSP00000351671	9606.ENSP00000384273	0	0	0	0	0.044	0.091	0	0.372	0.406
CCL20	GAPDH	9606.ENSP00000351671	9606.ENSP00000380070	0	0	0	0	0.049	0	0	0.495	0.5
CCL20	PTGS2	9606.ENSP00000351671	9606.ENSP00000356438	0	0	0	0	0.245	0.046	0	0.49	0.601
CCL20	TNF	9606.ENSP00000351671	9606.ENSP00000398698	0	0	0	0	0.297	0.065	0.4	0.847	0.931
CCL20	CXCL1	9606.ENSP00000351671	9606.ENSP00000379110	0	0	0	0	0.521	0	0.5	0.929	0.981
COL18A1	DCN	9606.ENSP00000352798	9606.ENSP00000052754	0	0	0	0	0.056	0.05	0	0.622	0.631
COL18A1	TNF	9606.ENSP00000352798	9606.ENSP00000398698	0	0	0	0	0	0	0	0.443	0.443
COL18A1	CXCL1	9606.ENSP00000352798	9606.ENSP00000379110	0	0	0	0	0.063	0	0	0.538	0.548
CXCL1	NFKB1	9606.ENSP00000379110	9606.ENSP00000226574	0	0	0	0	0.149	0	0.9	0.6	0.963
CXCL1	IL23A	9606.ENSP00000379110	9606.ENSP00000228534	0	0	0	0	0.11	0	0	0.48	0.517
CXCL1	TNFAIP6	9606.ENSP00000379110	9606.ENSP00000243347	0	0	0	0	0.216	0	0	0.58	0.656
CXCL1	PPARG	9606.ENSP00000379110	9606.ENSP00000287820	0	0	0	0	0.059	0	0	0.41	0.422
CXCL1	PTGS2	9606.ENSP00000379110	9606.ENSP00000356438	0	0	0	0	0.468	0	0	0.726	0.848
CXCL1	EDN1	9606.ENSP00000379110	9606.ENSP00000368683	0	0	0	0	0.117	0	0	0.399	0.446
CXCL1	INS	9606.ENSP00000379110	9606.ENSP00000380432	0	0	0	0	0	0	0	0.448	0.448
CXCL1	GAPDH	9606.ENSP00000379110	9606.ENSP00000380070	0	0	0	0	0	0	0	0.6	0.6
CXCL1	RELA	9606.ENSP00000379110	9606.ENSP00000384273	0	0	0	0	0.054	0	0.9	0.454	0.943
CXCL1	TNF	9606.ENSP00000379110	9606.ENSP00000398698	0	0	0	0	0.223	0	0.4	0.911	0.955
CYP19A1	PPARG	9606.ENSP00000379683	9606.ENSP00000287820	0	0	0	0	0.044	0.056	0	0.508	0.518
CYP19A1	CYP7A1	9606.ENSP00000379683	9606.ENSP00000301645	0	0	0.453	0	0	0.049	0	0.437	0.681
CYP19A1	PRL	9606.ENSP00000379683	9606.ENSP00000302150	0	0	0	0	0.132	0	0	0.589	0.628
CYP19A1	UGT2B4	9606.ENSP00000379683	9606.ENSP00000305221	0	0	0	0	0.068	0	0.907	0.239	0.929
CYP19A1	PTGS2	9606.ENSP00000379683	9606.ENSP00000356438	0	0	0	0	0.067	0	0	0.586	0.597
CYP19A1	TNF	9606.ENSP00000379683	9606.ENSP00000398698	0	0	0	0	0	0	0	0.479	0.479
CYP19A1	GAPDH	9606.ENSP00000379683	9606.ENSP00000380070	0	0	0	0	0.055	0.066	0	0.498	0.518
CYP19A1	INS	9606.ENSP00000379683	9606.ENSP00000380432	0	0	0	0	0.088	0	0	0.64	0.658
CYP19A1	HSD3B2	9606.ENSP00000379683	9606.ENSP00000445122	0	0	0	0	0.108	0.108	0.913	0.736	0.979
CYP7A1	SLCO1B3	9606.ENSP00000301645	9606.ENSP00000261196	0	0	0	0	0.248	0	0	0.402	0.531
CYP7A1	SCARB1	9606.ENSP00000301645	9606.ENSP00000261693	0	0	0	0	0.053	0	0	0.873	0.875
CYP7A1	PPARG	9606.ENSP00000301645	9606.ENSP00000287820	0	0	0	0	0.099	0.056	0	0.585	0.616
CYP7A1	TNF	9606.ENSP00000301645	9606.ENSP00000398698	0	0	0	0	0	0	0	0.401	0.401
CYP7A1	GAPDH	9606.ENSP00000301645	9606.ENSP00000380070	0	0	0	0	0.055	0.066	0	0.45	0.472
CYP7A1	UGT2B4	9606.ENSP00000301645	9606.ENSP00000305221	0	0	0	0	0.107	0	0.098	0.422	0.494
CYP7A1	INS	9606.ENSP00000301645	9606.ENSP00000380432	0	0	0	0	0.067	0	0	0.579	0.59
CYP7A1	PLTP	9606.ENSP00000301645	9606.ENSP00000417138	0	0	0	0	0	0	0	0.687	0.687
CYP7A1	FABP6	9606.ENSP00000301645	9606.ENSP00000377549	0	0	0	0	0.055	0	0	0.833	0.835
CYP7A1	NR1I2	9606.ENSP00000301645	9606.ENSP00000336528	0	0	0	0	0.112	0.056	0	0.834	0.849
CYP7A1	HSD3B2	9606.ENSP00000301645	9606.ENSP00000445122	0	0	0	0	0.131	0.31	0.913	0.529	0.972
DCN	GAPDH	9606.ENSP00000052754	9606.ENSP00000380070	0	0	0	0	0	0.091	0	0.62	0.64
DCN	INS	9606.ENSP00000052754	9606.ENSP00000380432	0	0	0	0	0.052	0.239	0	0.599	0.686
DCN	PDGFRA	9606.ENSP00000052754	9606.ENSP00000257290	0	0	0	0	0.733	0.071	0	0.354	0.826
DCN	TNF	9606.ENSP00000052754	9606.ENSP00000398698	0	0	0	0	0	0.292	0	0.865	0.9
DDIT3	GADD45G	9606.ENSP00000448665	9606.ENSP00000252506	0	0	0	0	0.085	0	0	0.611	0.629
DDIT3	PPARG	9606.ENSP00000448665	9606.ENSP00000287820	0	0	0	0	0	0.045	0	0.463	0.465
DDIT3	PTGS2	9606.ENSP00000448665	9606.ENSP00000356438	0	0	0	0	0.104	0	0	0.396	0.435
DDIT3	GAPDH	9606.ENSP00000448665	9606.ENSP00000380070	0	0	0	0	0	0	0	0.569	0.569
DDIT3	INS	9606.ENSP00000448665	9606.ENSP00000380432	0	0	0	0	0.055	0	0	0.548	0.554
DDIT3	TNF	9606.ENSP00000448665	9606.ENSP00000398698	0	0	0	0	0.095	0	0	0.489	0.518
EDN1	NFKB1	9606.ENSP00000368683	9606.ENSP00000226574	0	0	0	0	0.054	0	0	0.479	0.486
EDN1	PDGFRA	9606.ENSP00000368683	9606.ENSP00000257290	0	0	0	0	0.052	0	0	0.552	0.558
EDN1	PPARG	9606.ENSP00000368683	9606.ENSP00000287820	0	0	0	0	0.042	0	0	0.724	0.724
EDN1	PTGS2	9606.ENSP00000368683	9606.ENSP00000356438	0	0	0	0	0.142	0	0	0.623	0.663
EDN1	GAPDH	9606.ENSP00000368683	9606.ENSP00000380070	0	0	0	0	0	0	0	0.533	0.533
EDN1	TNF	9606.ENSP00000368683	9606.ENSP00000398698	0	0	0	0	0.083	0	0	0.72	0.732
EDN1	INS	9606.ENSP00000368683	9606.ENSP00000380432	0	0	0	0	0	0	0	0.797	0.797
FABP6	NR1I2	9606.ENSP00000377549	9606.ENSP00000336528	0	0	0	0	0.042	0.05	0	0.697	0.7
GADD45G	POU5F1	9606.ENSP00000252506	9606.ENSP00000259915	0	0	0	0	0.042	0.422	0	0.206	0.522
GAPDH	NFKB1	9606.ENSP00000380070	9606.ENSP00000226574	0	0	0	0	0.107	0.201	0	0.721	0.783
GAPDH	PDGFRA	9606.ENSP00000380070	9606.ENSP00000257290	0	0	0	0	0.061	0	0	0.541	0.55
GAPDH	POU5F1	9606.ENSP00000380070	9606.ENSP00000259915	0	0	0	0	0.065	0.292	0	0.748	0.818
GAPDH	SCARB1	9606.ENSP00000380070	9606.ENSP00000261693	0	0	0	0	0.082	0	0	0.606	0.623
GAPDH	SOD1	9606.ENSP00000380070	9606.ENSP00000270142	0	0	0	0	0.131	0.371	0	0.769	0.862
GAPDH	PPARG	9606.ENSP00000380070	9606.ENSP00000287820	0	0	0	0	0	0.045	0	0.74	0.742
GAPDH	PRL	9606.ENSP00000380070	9606.ENSP00000302150	0	0	0	0	0	0	0	0.433	0.433
GAPDH	KLF11	9606.ENSP00000380070	9606.ENSP00000307023	0	0	0	0	0	0.045	0	0.5	0.502
GAPDH	STK11	9606.ENSP00000380070	9606.ENSP00000324856	0	0	0	0	0.048	0	0	0.475	0.479
GAPDH	NR1I2	9606.ENSP00000380070	9606.ENSP00000336528	0	0	0	0	0	0.045	0	0.436	0.438
GAPDH	PTGS2	9606.ENSP00000380070	9606.ENSP00000356438	0	0	0	0	0	0	0	0.82	0.82
GAPDH	RELA	9606.ENSP00000380070	9606.ENSP00000384273	0	0	0	0	0.057	0.071	0	0.605	0.624
GAPDH	INS	9606.ENSP00000380070	9606.ENSP00000380432	0	0	0	0	0	0	0	0.816	0.816
GAPDH	TNF	9606.ENSP00000380070	9606.ENSP00000398698	0	0	0	0	0	0	0	0.849	0.849
HSD3B2	UGT2B4	9606.ENSP00000445122	9606.ENSP00000305221	0	0	0	0	0.055	0	0.65	0.163	0.699
IL23A	PDGFRA	9606.ENSP00000228534	9606.ENSP00000257290	0	0	0	0	0	0	0.65	0	0.65
IL23A	TNF	9606.ENSP00000228534	9606.ENSP00000398698	0	0	0	0	0.144	0	0	0.624	0.664
INS	NFKB1	9606.ENSP00000380432	9606.ENSP00000226574	0	0	0	0	0	0	0	0.875	0.875
INS	PDGFRA	9606.ENSP00000380432	9606.ENSP00000257290	0	0	0	0	0.074	0	0.9	0.502	0.949
INS	POU5F1	9606.ENSP00000380432	9606.ENSP00000259915	0	0	0	0	0.052	0	0	0.625	0.629
INS	SCARB1	9606.ENSP00000380432	9606.ENSP00000261693	0	0	0	0	0	0	0	0.727	0.727
INS	SOD1	9606.ENSP00000380432	9606.ENSP00000270142	0	0	0	0	0	0	0	0.511	0.511
INS	PPARG	9606.ENSP00000380432	9606.ENSP00000287820	0	0	0	0	0	0	0	0.944	0.944
INS	PRL	9606.ENSP00000380432	9606.ENSP00000302150	0	0	0	0	0	0	0.4	0.94	0.962
INS	KLF11	9606.ENSP00000380432	9606.ENSP00000307023	0	0	0	0	0	0	0	0.588	0.588
INS	STK11	9606.ENSP00000380432	9606.ENSP00000324856	0	0	0	0	0.057	0	0	0.621	0.627
INS	NR1I2	9606.ENSP00000380432	9606.ENSP00000336528	0	0	0	0	0	0	0	0.48	0.48
INS	PTGS2	9606.ENSP00000380432	9606.ENSP00000356438	0	0	0	0	0.067	0	0	0.629	0.639
INS	RELA	9606.ENSP00000380432	9606.ENSP00000384273	0	0	0	0	0.078	0	0	0.599	0.615
INS	TNF	9606.ENSP00000380432	9606.ENSP00000398698	0	0	0	0	0	0	0	0.926	0.926
KLF11	PPARG	9606.ENSP00000307023	9606.ENSP00000287820	0	0	0	0	0.043	0.067	0	0.509	0.523
NFKB1	POU5F1	9606.ENSP00000226574	9606.ENSP00000259915	0	0	0	0	0	0.057	0	0.401	0.411
NFKB1	SOD1	9606.ENSP00000226574	9606.ENSP00000270142	0.042	0	0	0	0.092	0.062	0	0.463	0.503
NFKB1	SCARB1	9606.ENSP00000226574	9606.ENSP00000261693	0	0	0	0	0.073	0.1	0	0.666	0.697
NFKB1	PTGS2	9606.ENSP00000226574	9606.ENSP00000356438	0	0	0	0	0.1	0.203	0	0.798	0.842
NFKB1	PPARG	9606.ENSP00000226574	9606.ENSP00000287820	0	0	0	0	0.087	0.292	0.75	0.851	0.972
NFKB1	TNF	9606.ENSP00000226574	9606.ENSP00000398698	0	0	0	0	0.194	0	0.9	0.995	0.999
NFKB1	RELA	9606.ENSP00000226574	9606.ENSP00000384273	0	0	0	0.769	0.182	0.999	0.9	0.986	0.999
NR1I2	SLCO1B3	9606.ENSP00000336528	9606.ENSP00000261196	0	0	0	0	0.107	0	0	0.798	0.811
NR1I2	SCARB1	9606.ENSP00000336528	9606.ENSP00000261693	0	0	0	0	0	0	0	0.461	0.461
NR1I2	UGT2B4	9606.ENSP00000336528	9606.ENSP00000305221	0	0	0	0	0.068	0	0	0.512	0.526
NR1I2	TNF	9606.ENSP00000336528	9606.ENSP00000398698	0	0	0	0	0.055	0	0	0.434	0.442
PDGFRA	TNF	9606.ENSP00000257290	9606.ENSP00000398698	0	0	0	0	0.056	0	0	0.423	0.432
PDGFRA	POU5F1	9606.ENSP00000257290	9606.ENSP00000259915	0	0	0	0	0	0	0	0.528	0.528
PDGFRA	PTGS2	9606.ENSP00000257290	9606.ENSP00000356438	0	0	0	0	0.073	0	0	0.547	0.562
PDGFRA	PPARG	9606.ENSP00000257290	9606.ENSP00000287820	0	0	0	0	0.042	0.045	0	0.593	0.595
PDGFRA	PRL	9606.ENSP00000257290	9606.ENSP00000302150	0	0	0	0	0.042	0	0.65	0.159	0.693
PLTP	SCARB1	9606.ENSP00000417138	9606.ENSP00000261693	0	0	0	0	0.056	0	0	0.731	0.735
POU5F1	TNF	9606.ENSP00000259915	9606.ENSP00000398698	0	0	0	0	0.07	0	0	0.405	0.423
POU5F1	PPARG	9606.ENSP00000259915	9606.ENSP00000287820	0	0	0	0	0	0.053	0	0.471	0.478
PPARG	SCARB1	9606.ENSP00000287820	9606.ENSP00000261693	0	0	0	0	0.065	0	0	0.816	0.821
PPARG	SOD1	9606.ENSP00000287820	9606.ENSP00000270142	0	0	0	0	0.1	0	0	0.479	0.511
PPARG	PRL	9606.ENSP00000287820	9606.ENSP00000302150	0	0	0	0	0	0	0	0.403	0.403
PPARG	STK11	9606.ENSP00000287820	9606.ENSP00000324856	0	0	0	0	0.055	0.045	0	0.507	0.516
PPARG	PTGS2	9606.ENSP00000287820	9606.ENSP00000356438	0	0	0	0	0.063	0	0	0.729	0.735
PPARG	TNF	9606.ENSP00000287820	9606.ENSP00000398698	0	0	0	0	0.099	0	0	0.795	0.807
PPARG	RELA	9606.ENSP00000287820	9606.ENSP00000384273	0	0	0	0	0.087	0.834	0.75	0.976	0.998
PRL	TNF	9606.ENSP00000302150	9606.ENSP00000398698	0	0	0	0	0	0	0	0.526	0.526
PTGS2	TNFAIP6	9606.ENSP00000356438	9606.ENSP00000243347	0	0	0	0	0.316	0	0	0.613	0.724
PTGS2	SCARB1	9606.ENSP00000356438	9606.ENSP00000261693	0	0	0	0	0.055	0	0	0.479	0.486
PTGS2	SOD1	9606.ENSP00000356438	9606.ENSP00000270142	0	0	0	0	0	0	0.136	0.471	0.523
PTGS2	RELA	9606.ENSP00000356438	9606.ENSP00000384273	0	0	0	0	0.061	0	0	0.731	0.737
PTGS2	TNF	9606.ENSP00000356438	9606.ENSP00000398698	0	0	0	0	0.185	0	0	0.901	0.916
RELA	SLCO1B3	9606.ENSP00000384273	9606.ENSP00000261196	0	0	0	0	0.057	0	0	0.397	0.407
RELA	SCARB1	9606.ENSP00000384273	9606.ENSP00000261693	0	0	0	0	0.074	0	0	0.506	0.523
RELA	TNF	9606.ENSP00000384273	9606.ENSP00000398698	0	0	0	0	0.118	0.516	0.9	0.944	0.997
SCARB1	TNF	9606.ENSP00000261693	9606.ENSP00000398698	0	0	0	0	0.074	0	0	0.697	0.708
SLCO1B3	UGT2B4	9606.ENSP00000261196	9606.ENSP00000305221	0	0	0	0	0.122	0	0	0.506	0.548
SOD1	TNF	9606.ENSP00000270142	9606.ENSP00000398698	0	0	0	0	0	0	0	0.574	0.574
STK11	TNF	9606.ENSP00000324856	9606.ENSP00000398698	0	0	0	0	0.086	0	0	0.396	0.424
TNF	TNFAIP6	9606.ENSP00000398698	9606.ENSP00000243347	0	0	0	0	0.098	0	0	0.598	0.622
