# Supplementary material for: Targeting AKR1B1 inhibits metabolic reprogramming to reverse systemic therapy resistance in hepatocellular carcinoma
Source: Signal Transduct Target Ther. 2025 Aug 1;10:244. doi: 10.1038/s41392-025-02321-9 (PMC12317016; doi:10.1038/s41392-025-02321-9)
Supplement: Supplementary file 8 — Supplementary Data 7 [file 41392_2025_2321_MOESM8_ESM.xlsx]

## Sheet: demoData
Supplementary Data 7. The proportion of pathways in each GEO dataset.
Dataset	Pathway	Proportion
GSE94550	Other pathways	0.323529
GSE94550	Translation	0.0686275
GSE94550	Signal transduction	0.161765
GSE94550	Amino acid metabolism	0.0980392
GSE94550	Cell growth and death	0.0833333
GSE94550	Glutathione metabolism	0.0735294
GSE94550	Drug resistance	0.0686275
GSE94550	Lipid metabolism	0.122549
GSE151412	Other pathways	0.351351
GSE151412	Translation	0
GSE151412	Signal transduction	0.297297
GSE151412	Amino acid metabolism	0.027027
GSE151412	Cell growth and death	0.0900901
GSE151412	Glutathione metabolism	0.036036
GSE151412	Drug resistance	0.018018
GSE151412	Lipid metabolism	0.18018
GSE129071	Other pathways	0.368715
GSE129071	Translation	0
GSE129071	Signal transduction	0.368715
GSE129071	Amino acid metabolism	0.0111732
GSE129071	Cell growth and death	0.0391061
GSE129071	Glutathione metabolism	0.0335196
GSE129071	Drug resistance	0.0502793
GSE129071	Lipid metabolism	0.128492
GSE130666-1	Other pathways	0.345455
GSE130666-1	Translation	0.0636364
GSE130666-1	Signal transduction	0.222727
GSE130666-1	Amino acid metabolism	0.0727273
GSE130666-1	Cell growth and death	0.0363636
GSE130666-1	Glutathione metabolism	0.0454545
GSE130666-1	Drug resistance	0.0545455
GSE130666-1	Lipid metabolism	0.159091
GSE130666-2	Other pathways	0.252212
GSE130666-2	Translation	0.0530973
GSE130666-2	Signal transduction	0.336283
GSE130666-2	Amino acid metabolism	0.0575221
GSE130666-2	Cell growth and death	0.0530973
GSE130666-2	Glutathione metabolism	0.0309735
GSE130666-2	Drug resistance	0.0619469
GSE130666-2	Lipid metabolism	0.154867
GSE142588-1	Other pathways	0.360536
GSE142588-1	Translation	0.0511571
GSE142588-1	Signal transduction	0.235079
GSE142588-1	Amino acid metabolism	0.0487211
GSE142588-1	Cell growth and death	0.0389769
GSE142588-1	Glutathione metabolism	0.043849
GSE142588-1	Drug resistance	0.0791717
GSE142588-1	Lipid metabolism	0.142509
GSE142588-2	Other pathways	0.365019
GSE142588-2	Translation	0.0494297
GSE142588-2	Signal transduction	0.13308
GSE142588-2	Amino acid metabolism	0.0874525
GSE142588-2	Cell growth and death	0.0437262
GSE142588-2	Glutathione metabolism	0.0380228
GSE142588-2	Drug resistance	0.0684411
GSE142588-2	Lipid metabolism	0.214829
GSE213615-1	Other pathways	0.506849
GSE213615-1	Translation	0
GSE213615-1	Signal transduction	0.136986
GSE213615-1	Amino acid metabolism	0.0273973
GSE213615-1	Cell growth and death	0.0410959
GSE213615-1	Glutathione metabolism	0.0479452
GSE213615-1	Drug resistance	0.0479452
GSE213615-1	Lipid metabolism	0.191781
GSE213615-2	Other pathways	0.245136
GSE213615-2	Translation	0.0466926
GSE213615-2	Signal transduction	0.194553
GSE213615-2	Amino acid metabolism	0.0583658
GSE213615-2	Cell growth and death	0.0661479
GSE213615-2	Glutathione metabolism	0.0817121
GSE213615-2	Drug resistance	0.0933852
GSE213615-2	Lipid metabolism	0.214008
GSE158458-1	Other pathways	0.471429
GSE158458-1	Translation	0.00714286
GSE158458-1	Signal transduction	0.135714
GSE158458-1	Amino acid metabolism	0.0285714
GSE158458-1	Cell growth and death	0.0357143
GSE158458-1	Glutathione metabolism	0.0714286
GSE158458-1	Drug resistance	0.0785714
GSE158458-1	Lipid metabolism	0.171429
GSE158458-2	Other pathways	0.469231
GSE158458-2	Translation	0
GSE158458-2	Signal transduction	0.153846
GSE158458-2	Amino acid metabolism	0.0230769
GSE158458-2	Cell growth and death	0.0461538
GSE158458-2	Glutathione metabolism	0.0615385
GSE158458-2	Drug resistance	0.0615385
GSE158458-2	Lipid metabolism	0.184615
GSE158458-3	Other pathways	0.506849
GSE158458-3	Translation	0
GSE158458-3	Signal transduction	0.136986
GSE158458-3	Amino acid metabolism	0.0273973
GSE158458-3	Cell growth and death	0.0410959
GSE158458-3	Glutathione metabolism	0.0479452
GSE158458-3	Drug resistance	0.0479452
GSE158458-3	Lipid metabolism	0.191781
GSE121153	Other pathways	0.214286
GSE121153	Translation	0
GSE121153	Signal transduction	0.142857
GSE121153	Amino acid metabolism	0.142857
GSE121153	Cell growth and death	0.0714286
GSE121153	Glutathione metabolism	0
GSE121153	Drug resistance	0.142857
GSE121153	Lipid metabolism	0.285714
GSE143233	Other pathways	0.310345
GSE143233	Translation	0
GSE143233	Signal transduction	0.275862
GSE143233	Amino acid metabolism	0.0172414
GSE143233	Cell growth and death	0.0862069
GSE143233	Glutathione metabolism	0.0344828
GSE143233	Drug resistance	0.0517241
GSE143233	Lipid metabolism	0.224138
