# Supplementary material for: Targeting AKR1B1 inhibits metabolic reprogramming to reverse systemic therapy resistance in hepatocellular carcinoma
Source: Signal Transduct Target Ther. 2025 Aug 1;10:244. doi: 10.1038/s41392-025-02321-9 (PMC12317016; doi:10.1038/s41392-025-02321-9)
Supplement: Supplementary file 9 — Supplementary Data 8 [file 41392_2025_2321_MOESM9_ESM.xlsx]

## Sheet: Identified
Supplementary Data 8. Metabolomics analysis reveals altered metabolic pathways in drug-resistant cells & parental cells.
#ID	HMDB link	Formula	Class	Metabolite Name	Huh-7 P_1	Huh-7 P_2	Huh-7 P_3	Huh-7 P_4	Huh-7 P_5	Huh-7 P_6	Huh-7 LR_1	Huh-7 LR_2	Huh-7 LR_3	Huh-7 LR_4	Huh-7 LR_5	Huh-7 LR_6
HMDB0000210	http://www.hmdb.ca/metabolites/HMDB00210	C9H17NO5	Alcohols	Pantothenic acid	3.37018e+07	3.30833e+07	2.47329e+07	2.88715e+07	2.89876e+07	2.37848e+07	6.52174e+07	6.708e+07	4.50271e+07	4.72889e+07	4.13776e+07	4.25494e+07
HMDB0000245	https://hmdb.ca/metabolites/HMDB0000245	C10H14N2O4	Amines	Porphobilinogen	84092.4	93871.5	74233.1	95014.2	92603.7	79168.5	51002.7	58256.8	54057.3	56551	47949.7	46162.9
HMDB0000112	https://hmdb.ca/metabolites/HMDB0000112	C4H9NO2	Amino acids	gamma-Aminobutyric acid	2.45999e+06	2.47307e+06	819261	846260	860189	666816	3.97145e+06	3.95516e+06	1.88582e+06	1.95249e+06	1.636e+06	1.75922e+06
HMDB0000123	http://www.hmdb.ca/metabolites/HMDB00123	C2H5NO2	Amino acids	Glycine	7.33426e+06	6.16617e+06	5.56155e+06	5.82922e+06	5.16878e+06	4.4146e+06	6.12388e+06	5.40613e+06	4.08868e+06	4.42458e+06	3.70933e+06	3.91904e+06
HMDB0000125	https://hmdb.ca/metabolites/HMDB0000125	C10H17N3O6S	Amino acids	Glutathione	1.14628e+08	7.8911e+07	8.24423e+07	8.05768e+07	6.16548e+07	4.25842e+07	3.40752e+08	3.4014e+08	2.22347e+08	2.18389e+08	2.00506e+08	2.1129e+08
HMDB0000148	http://www.hmdb.ca/metabolites/HMDB00148	C5H9NO4	Amino acids	L-Glutamate	1.06964e+08	1.04689e+08	4.39802e+07	4.54474e+07	4.44945e+07	3.62788e+07	1.65581e+08	1.65367e+08	9.00147e+07	9.139e+07	8.12767e+07	8.56149e+07
HMDB0000158	http://www.hmdb.ca/metabolites/HMDB00158	C9H11NO3	Amino acids	L-Tyrosine	2.21189e+07	1.72134e+07	1.60973e+07	1.62611e+07	1.42213e+07	1.29608e+07	1.38245e+08	1.21865e+08	6.86375e+07	6.94135e+07	6.68881e+07	7.30018e+07
HMDB0000159	http://www.hmdb.ca/metabolites/HMDB00159	C9H11NO2	Amino acids	L-Phenylalanine	2.25125e+07	1.84499e+07	1.8468e+07	1.82687e+07	1.73181e+07	1.4358e+07	7.16019e+07	6.35596e+07	4.77953e+07	4.60336e+07	4.26825e+07	4.39025e+07
HMDB0000162	http://www.hmdb.ca/metabolites/HMDB00162	C5H9NO2	Amino acids	L-Proline	2.05578e+06	2.24261e+06	1.39423e+06	1.59311e+06	1.91461e+06	1.67472e+06	1.99951e+06	1.81451e+06	1.38923e+06	1.41268e+06	1.18732e+06	1.1079e+06
HMDB0000167	http://www.hmdb.ca/metabolites/HMDB00167	C4H9NO3	Amino acids	L-Threonine	2.16927e+07	2.06358e+07	1.75596e+07	1.82485e+07	1.84254e+07	1.51162e+07	2.99494e+07	2.66065e+07	2.08381e+07	2.06159e+07	1.87952e+07	1.80108e+07
HMDB0000168	http://www.hmdb.ca/metabolites/HMDB00168	C4H8N2O3	Amino acids	L-Asparagine	1.04615e+06	1.07466e+06	931552	1.60935e+06	1.34897e+06	1.00839e+06	5.80356e+06	4.9893e+06	3.90609e+06	4.10795e+06	3.48092e+06	3.55379e+06
HMDB0000172	http://www.hmdb.ca/metabolites/HMDB00172	C6H13NO2	Amino acids	L-Isoleucine	7.25683e+06	5.72663e+06	5.07934e+06	5.22517e+06	4.4086e+06	4.06017e+06	3.37891e+07	3.06423e+07	1.6646e+07	1.67365e+07	1.58717e+07	1.74143e+07
HMDB0000177	http://www.hmdb.ca/metabolites/HMDB00177	C6H9N3O2	Amino acids	L-Histidine	248459	183520	133238	117694	137642	123877	2.01645e+06	1.74344e+06	829055	836824	809047	906467
HMDB0000182	http://www.hmdb.ca/metabolites/HMDB00182	C6H14N2O2	Amino acids	L-Lysine	1.33118e+07	1.11411e+07	1.16936e+07	1.15843e+07	1.05534e+07	8.38758e+06	8.33188e+06	7.87069e+06	8.90821e+06	7.28657e+06	6.96385e+06	6.30396e+06
HMDB0000187	https://hmdb.ca/metabolites/HMDB0000187	C3H7NO3	Amino acids	L-Serine	4.4685e+06	3.95603e+06	3.02415e+06	3.18045e+06	2.88048e+06	2.41859e+06	4.87696e+06	4.65614e+06	2.9556e+06	3.05342e+06	2.69864e+06	2.77773e+06
HMDB0000191	http://www.hmdb.ca/metabolites/HMDB00191	C4H7NO4	Amino acids	L-Aspartate	4.39853e+06	3.62385e+06	4.60126e+06	5.09219e+06	4.03106e+06	3.57413e+06	9.95297e+06	8.65635e+06	7.44216e+06	7.02782e+06	6.54023e+06	6.72235e+06
HMDB0000214	http://www.hmdb.ca/metabolites/HMDB00214	C5H12N2O2	Amino acids	Ornithine	22620.6	20816	17664.2	19553	18380.8	16114.1	10693.4	12719.4	6717.48	12420.7	8979.5	9673.08
HMDB0000251	https://hmdb.ca/metabolites/HMDB0000251	C2H7NO3S	Amino acids	Taurine	925843	845338	626045	591639	719662	596918	1.38462e+06	1.38675e+06	866885	921333	786004	825375
HMDB0000267	http://www.hmdb.ca/metabolites/HMDB00267	C5H7NO3	Amino acids	Pyroglutamic acid	4.67721e+07	3.83513e+07	3.84824e+07	3.85243e+07	3.65776e+07	2.95035e+07	3.11366e+07	3.11215e+07	2.83715e+07	3.04662e+07	2.71155e+07	2.51741e+07
HMDB0000271	http://www.hmdb.ca/metabolites/HMDB00271	C3H7NO2	Amino acids	Sarcosine	166134	259369	227969	273378	214055	172721	18768.7	23880.3	24858.2	22169.8	19985.7	16154
HMDB0000272	https://hmdb.ca/metabolites/HMDB0000272	C3H8NO6P	Amino acids	Phosphoserine	71858.8	67019.2	58981.3	64356.7	76807.1	49303.3	61416.6	52593.1	45940.3	49543.9	43815.8	41032.5
HMDB0000339	https://hmdb.ca/metabolites/HMDB0000339	C7H13NO3	Amino acids	2-Methylbutyrylglycine	7710.91	6694.25	8400.09	10314.9	9862.85	7137.32	10025.1	8556.67	7437.22	11413.6	8713.83	8624.19
HMDB0000455	https://hmdb.ca/metabolites/HMDB0000455	C7H14N2O4S	Amino acids	Allocystathionine	356919	247792	168646	170698	191696	166279	475215	501769	288665	363506	291802	287256
HMDB0000472	http://www.hmdb.ca/metabolites/HMDB00472	C11H12N2O3	Amino acids	5-Hydroxy-L-tryptophan	173742	151347	121319	138560	146050	121315	234223	196410	159378	163471	142827	141409
HMDB0000512	https://hmdb.ca/metabolites/HMDB0000512	C11H13NO3	Amino acids	N-Acetyl-L-phenylalanine	92053.8	74242.7	77605.7	74286.2	61738.7	56665.2	163391	162622	114545	113609	102559	106230
HMDB0000517	http://www.hmdb.ca/metabolites/HMDB00517	C6H14N4O2	Amino acids	L-Arginine	6.92768e+06	5.71762e+06	5.97513e+06	5.83082e+06	5.04486e+06	4.10488e+06	5.79082e+06	5.45064e+06	4.99688e+06	5.02291e+06	4.70516e+06	4.50905e+06
HMDB0000532	https://hmdb.ca/metabolites/HMDB0000532	C4H7NO3	Amino acids	Acetylglycine	24088.8	27376.3	23161.1	19919.8	22301.4	17018.7	25234.9	23449.9	17114.3	20667.9	18284.9	16391.3
HMDB0000641	http://www.hmdb.ca/metabolites/HMDB00641	C5H10N2O3	Amino acids	L-Glutamine	8.49715e+07	4.96266e+07	1.09747e+08	1.1036e+08	9.57477e+07	7.99477e+07	1.21245e+08	1.09937e+08	1.11987e+08	1.1406e+08	1.00961e+08	1.05909e+08
HMDB0000656	https://hmdb.ca/metabolites/HMDB0000656	C13H22N4O8S2	Amino acids	Cysteineglutathione disulfide	2.92783e+06	2.9304e+06	1.48782e+06	1.67582e+06	1.84252e+06	1.37953e+06	1.27373e+06	1.19529e+06	1.22148e+06	1.36095e+06	973673	1.49278e+06
HMDB0000687	http://www.hmdb.ca/metabolites/HMDB00687	C6H13NO2	Amino acids	L-Leucine	1.4728e+07	1.25382e+07	1.12981e+07	1.17752e+07	1.10932e+07	9.2816e+06	3.52956e+07	3.35547e+07	2.49926e+07	2.54146e+07	2.26505e+07	2.46616e+07
HMDB0000696	http://www.hmdb.ca/metabolites/HMDB00696	C5H11NO2S	Amino acids	L-Methionine	6.97766e+06	5.61696e+06	5.56053e+06	5.64834e+06	5.11727e+06	4.24596e+06	2.26204e+07	2.05092e+07	1.60184e+07	1.6011e+07	1.40964e+07	1.4396e+07
HMDB0000706	https://hmdb.ca/metabolites/HMDB0000706	C13H16N2O5	Amino acids	Aspartylphenylalanine	25997.2	20398.7	27662.9	42364.2	21157.5	20277.7	66799.4	67571	60681.5	61545.3	54631.9	64325.1
HMDB0000766	https://hmdb.ca/metabolites/HMDB0000766	C5H9NO3	Amino acids	N-Acetyl-L-alanine	1.05417e+06	892852	808797	846295	818520	658753	1.05056e+06	977836	780355	790991	735052	686508
HMDB0000812	https://hmdb.ca/metabolites/HMDB0000812	C6H9NO5	Amino acids	N-Acetyl-L-aspartic acid	1.43952e+07	1.32874e+07	1.06496e+07	1.08622e+07	1.06208e+07	8.93533e+06	2.61492e+06	2.44817e+06	1.80738e+06	1.80655e+06	1.72078e+06	1.6362e+06
HMDB0000821	https://hmdb.ca/metabolites/HMDB0000821	C10H11NO3	Amino acids	Phenylacetylglycine	15973.9	11358	8290.85	16544.3	14755.7	7925.94	15819.2	19299.6	12771.9	17424.4	19459.7	18317.3
HMDB0000883	http://www.hmdb.ca/metabolites/HMDB00883	C5H11NO2	Amino acids	L-Valine	2.76163e+06	2.34923e+06	2.12887e+06	2.19254e+06	2.15263e+06	1.76161e+06	6.66877e+06	6.24999e+06	5.12722e+06	5.03899e+06	4.31988e+06	4.42994e+06
HMDB0000904	https://hmdb.ca/metabolites/HMDB0000904	C6H13N3O3	Amino acids	Citrulline	18305.9	11574.4	10916.8	11847.4	10620.3	10234.9	17613.8	20176.8	19062.5	15326.5	20140.1	21857.6
HMDB0000929	http://www.hmdb.ca/metabolites/HMDB00929	C11H12N2O2	Amino acids	L-Tryptophan	1.03041e+07	8.36817e+06	8.75839e+06	8.93516e+06	8.39845e+06	6.87844e+06	3.33098e+07	3.07306e+07	2.39799e+07	2.39347e+07	2.06497e+07	2.14563e+07
HMDB0001015	http://www.hmdb.ca/metabolites/HMDB01015	C6H11NO3S	Amino acids	N-Formyl-L-methionine	147329	157723	106155	126130	136104	113458	403032	368371	276255	270865	261966	266716
HMDB0001067	https://hmdb.ca/metabolites/HMDB0001067	C11H16N2O8	Amino acids	N-Acetylaspartylglutamic acid	823244	674582	806273	1.41563e+06	782356	711932	549271	585221	497827	508328	470089	612151
HMDB0001434	https://hmdb.ca/metabolites/HMDB0001434	C10H13NO4	Amino acids	3-Methoxytyrosine	25884.8	22537.7	22620.3	34630.9	21240.6	19651.1	90395.5	102639	71166.6	65851.5	84370.8	96974
HMDB0003337	https://hmdb.ca/metabolites/HMDB0003337	C20H32N6O12S2	Amino acids	Oxidized glutathione	9.19986e+07	8.41082e+07	7.8143e+07	9.55622e+07	9.52411e+07	7.55226e+07	8.19209e+07	7.58349e+07	9.22784e+07	1.00607e+08	8.06796e+07	8.66577e+07
HMDB0003357	https://hmdb.ca/metabolites/HMDB0003357	C7H14N2O3	Amino acids	N2-Acetylornithine	25347.6	22905.8	27454.2	33129.8	24711.3	22031.9	63385.2	56621.7	44931.2	43671.6	44155.6	36090.9
HMDB0006045	https://hmdb.ca/metabolites/HMDB0006045	C18H20N2O6	Amino acids	Dityrosine	50720.2	92315.4	15244.1	27340.2	25282	20142.4	30442	42634.5	7180.2	15967.5	12247.4	6780.48
HMDB0006248	https://hmdb.ca/metabolites/HMDB0006248	C8H14N2O5	Amino acids	gamma-Glutamylalanine	97405.4	92189.7	118508	122507	129064	103476	91895.2	84467.3	89174.4	106125	83954.9	83287.7
HMDB0011170	http://www.hmdb.ca/metabolites/HMDB11170	C11H20N2O5	Amino acids	L-gamma-glutamyl-L-isoleucine	337606	396790	252141	312384	307096	251189	445578	407123	319830	323381	286152	288677
HMDB0011171	https://hmdb.ca/metabolites/HMDB0011171	C11H20N2O5	Amino acids	gamma-Glutamylleucine	291686	276621	193374	222281	228316	181148	567682	554038	371731	395857	346639	345917
HMDB0011173	https://hmdb.ca/metabolites/HMDB0011173	C7H12N2O4	Amino acids	Glycylhydroxyproline	8.97017e+06	7.63398e+06	6.797e+06	6.84503e+06	6.93334e+06	5.57005e+06	2.43695e+06	2.39401e+06	1.71281e+06	1.81269e+06	1.64341e+06	1.77788e+06
HMDB0011757	http://www.hmdb.ca/metabolites/HMDB11757	C7H13NO3	Amino acids	N-Acetylvaline	310819	254050	223454	265929	222361	182458	339934	309267	238654	223933	225796	239455
HMDB0013220	https://hmdb.ca/metabolites/HMDB0013220	C11H15NO10	Amino acids	Beta-Citryl-L-glutamic acid	5.28141e+06	4.31694e+06	5.33017e+06	9.55375e+06	5.36929e+06	4.87904e+06	1.83806e+07	1.84361e+07	1.51176e+07	1.54887e+07	1.46109e+07	1.75984e+07
HMDB0013302	https://hmdb.ca/metabolites/HMDB0013302	C18H20N2O3	Amino acids	Phenylalanylphenylalanine	24350.6	20029.3	35189	19980.8	17810.2	22700.3	22155.6	37136.1	26229.5	24222.3	22277.7	24404.7
HMDB0013713	http://www.hmdb.ca/metabolites/HMDB13713	C13H14N2O3	Amino acids	N-acetyltryptophan	68060	37149.1	95887.7	82113.2	77036.7	65884.3	141034	126085	87547.9	120688	95416.2	104141
HMDB0028683	http://www.hmdb.ca/metabolites/HMDB28683	C7H12N2O5	Amino acids	Alanylaspartic acid	576847	513761	400641	418193	421542	340998	630279	656505	467163	513024	424392	450044
HMDB0028752	https://hmdb.ca/metabolites/HMDB0028752	C9H14N2O7	Amino acids	Aspartyl-Glutamate	508343	490928	570053	679353	583053	396707	375758	389051	388412	326854	303227	346473
HMDB0028763	https://hmdb.ca/metabolites/HMDB0028763	C8H14N2O6	Amino acids	Aspartyl-Threonine	301992	291728	206579	236656	242270	191369	425746	427580	310449	300496	257180	273406
HMDB0028829	https://hmdb.ca/metabolites/HMDB0028829	C9H16N2O6	Amino acids	Glutamylthreonine	66035.1	68065.7	34769.2	41817	51880.2	47325.4	166942	160369	139262	149297	125671	121156
HMDB0028833	http://www.hmdb.ca/metabolites/HMDB11738	C10H17N3O6	Amino acids	Gamma-Glutamyl Glutamine	1.98206e+06	1.53666e+06	259921	246154	263050	205327	878856	892889	243201	219075	199694	175420
HMDB0028925	https://hmdb.ca/metabolites/HMDB0028925	C10H18N2O5	Amino acids	Leucyl-Aspartate	59061.2	62214.8	52578.4	57618.7	60751.2	47903.7	102005	106758	73651.4	88964.4	79110.9	74908.2
HMDB0028991	https://hmdb.ca/metabolites/HMDB0028991	C13H16N2O5	Amino acids	Phenylalanylaspartic acid	30263.1	26402.3	19944	28811.8	31937.9	25382.6	19390.7	22451.2	18249.7	15991.4	14501.3	15226
HMDB0029098	http://www.hmdb.ca/metabolites/HMDB29098	C12H16N2O4	Amino acids	Tyrosyl-Alanine	362495	190546	502924	295948	263864	163610	658468	789005	940104	737012	699491	566228
HMDB0029104	http://www.hmdb.ca/metabolites/HMDB29104	C14H18N2O6	Amino acids	Tyrosyl-Glutamate	187281	198094	123642	138910	141623	117809	241913	232380	153306	146435	136250	131707
HMDB0034367	https://hmdb.ca/metabolites/HMDB0034367	C10H18N2O5S	Amino acids	gamma-Glutamylmethionine	131938	122324	36378.2	34459.8	36402.2	32418.4	147790	154096	54343.5	47922.8	57356.9	45755.5
HMDB0062175	https://hmdb.ca/metabolites/HMDB0062175	C12H15NO4	Amino acids	N-lactoyl-Phenylalanine	2.3121e+06	2.10673e+06	1.79337e+06	1.8789e+06	1.88578e+06	1.4979e+06	4.05755e+06	3.42315e+06	2.91752e+06	2.96539e+06	2.60208e+06	2.31877e+06
HMDB0062645	https://hmdb.ca/metabolites/HMDB0062645	C13H16N2O4	Amino acids	N(2)-phenylacetyl-L-glutaminate	56874	141942	24448.7	35383	48675.9	20684.9	68082.1	68551.2	22621.8	17216.5	22240.9	19035.5
METLIN 264242		C27H41N7O11	Amino acids	Glu Lys Tyr Ser Asn	268840	322299	343498	628254	121220	104327	331821	251986	263288	323200	252922	279845
METLIN 4069818	https://pubchem.ncbi.nlm.nih.gov/substance/4069818	C16H18N2O5	Amino acids	2-[2-(1,3-Dioxo-1,3-dihydro-isoindol-2-yl)-acetylamino]-4-methyl-pentanoic acid	423433	241276	642730	330457	318944	199506	780646	949159	981603	794772	786468	705334
PubChem 345720	https://pubchem.ncbi.nlm.nih.gov/compound/345720	C13H20N2O6	Amino acids	2,3,5,6-tetrahydroxy-4-methoxy-N'-phenylhexanehydrazide	16264.3	14360.2	8434.01	9908.3	9050.75	7441.23	11847.8	9884.68	7321.35	8657.24	4826.56	4473.09
PubChem 54571554	https://pubchem.ncbi.nlm.nih.gov/#query=N-Acetyl-L-leucyl-L-proline	C13H22N2O4	Amino acids	N-Acetyl-L-leucyl-L-proline	107065	90611.2	89370.6	104947	118308	108918	104731	105024	108514	119775	93947.5	110840
		C15H18N2O3	Amino acids	Isomer 1 of imazamethabenz	91224.9	57417.2	159665	95469.7	84865.5	65157.5	33656.8	31769.7	42326.9	31844	63296.1	35195.1
HMDB0000707	https://hmdb.ca/metabolites/HMDB0000707	C9H8O4	Benzene	4-Hydroxyphenylpyruvic acid	205626	190546	203015	191662	157178	139492	370613	304784	318818	323880	266258	259244
HMDB0000714	https://hmdb.ca/metabolites/HMDB0000714	C9H9NO3	Benzoic acids	Hippuric acid	172897	181754	165060	186841	194663	164629	98937	82957.6	79151.2	69992.1	79530.7	64282.9
HMDB0001870	https://hmdb.ca/metabolites/HMDB0001870	C7H6O2	Benzoic acids	Benzoic acid	43374.5	57681.2	42880.3	76272.1	66165.5	43150.5	22997.7	31844.3	28911.4	19638.9	23610.2	33325.2
HMDB0002085	http://www.hmdb.ca/metabolites/HMDB02085	C9H10O5	Benzoic acids	Syringic acid	16917.8	10672.9	12681.9	12756.8	4898.07	3508.51	7412.41	8568.49	2880.31	12411.1	7834.91	7804.81
HMDB0002466	https://hmdb.ca/metabolites/HMDB0002466	C7H6O3	Benzoic acids	3-Hydroxybenzoic acid	39824.1	40073.6	36551.4	42978.5	47426	30198.3	49427.9	72073.3	61105.7	125240	84859.7	170747
HMDB0013292	https://hmdb.ca/metabolites/HMDB0013292	C10H11NO3	Benzoic acids	4-Methylhippuric acid	931121	936657	748495	856578	912422	714842	595076	647984	442671	474876	404972	420906
PubChem 44828710	https://pubchem.ncbi.nlm.nih.gov/compound/44828710#section=2D-Structure	C14H20N2O2	Benzoic acids	2-[(3-Ethylpiperazin-1-yl)methyl]benzoic acid	12094.3	13349.4	15308.9	28198.8	26779.9	19836	14389.8	11335.9	24009.9	22866.1	13685.3	20270
HMDB0000036	http://www.hmdb.ca/metabolites/HMDB00036	C26H45NO7S	Bile acids	Taurocholic acid	304072	371919	234368	294595	315553	253252	106824	96595.8	90673.9	84389.9	92675	68490.4
HMDB0000138	https://hmdb.ca/metabolites/HMDB0000138	C26H43NO6	Bile acids	Glycocholic acid	430288	429412	314032	401849	405540	348878	120632	112280	106308	79999	100247	84043.3
HMDB0000391	https://hmdb.ca/metabolites/HMDB0000391	C24H38O5	Bile acids	7-Ketodeoxycholic acid	117104	101519	151809	261508	165498	164701	40194.1	31544.4	47321.7	39847.5	44404.3	41947.9
HMDB0000518	https://hmdb.ca/metabolites/HMDB0000518	C24H40O4	Bile acids	Chenodeoxycholic acid	21420	21642.7	23499	28940.9	30361.9	28958.4	16027.3	10945.1	14906.4	11743.3	16000.4	12956
HMDB0000619	http://www.hmdb.ca/metabolites/HMDB00619	C24H40O5	Bile acids	Cholic acid	428544	463812	352564	455423	507823	357140	133011	107594	100106	116934	109599	123934
HMDB0000626	https://hmdb.ca/metabolites/HMDB0000626	C24H40O4	Bile acids	Deoxycholic acid	601990	533270	1.94173e+06	2.44073e+06	590748	492455	327304	229162	729566	710336	282625	250303
HMDB0000631	https://hmdb.ca/metabolites/HMDB0000631	C26H43NO5	Bile acids	Glycodeoxycholate	703308	837061	506648	658485	639524	476141	218763	171607	171817	163032	167611	129646
HMDB0000951	http://www.hmdb.ca/metabolites/HMDB00951	C26H45NO6S	Bile acids	Taurochenodesoxycholic acid	156275	180716	157735	183530	167997	154615	55073.4	41406.2	47355.9	75808.2	51805.1	42387.9
HMDB0002497	http://www.hmdb.ca/metabolites/HMDB02497	C26H43NO8S	Bile acids	Glycochenodeoxycholate-3-sulfate	28924.8	24952.9	19229.1	34519	26799.5	24262.4	3010.98	2934.56	2847.74	4953.64	3690.83	1555.03
LMST05030008	https://www.lipidmaps.org/data/LMSDRecord.php?LMID=LMST05030008	C26H43NO5	Bile acids	Glycochenodeoxycholic acid	175597	198643	140732	177045	167624	130515	59063.4	45539.1	49916.9	39076.8	46183.9	33227.8
HMDB0000536	https://hmdb.ca/metabolites/HMDB0000536	C14H18N5O11P	Biphenyls	Adenylsuccinic acid	110766	217433	62325.8	58889.6	48620.3	38180.5	187900	209342	56733.3	55264.1	57726.3	55513.5
HMDB0000122	https://hmdb.ca/metabolites/HMDB0000122	C6H12O6	Carbohydrates	Glucose	986528	253963	3.90152e+06	2.41074e+06	1.87507e+06	1.44934e+06	1.27667e+06	1.21799e+06	6.83664e+06	5.35322e+06	5.63216e+06	5.16606e+06
HMDB0000124	https://hmdb.ca/metabolites/HMDB0000124	C6H13O9P	Carbohydrates	Fructose 6-phosphate	1.79043e+06	970751	2.96899e+06	3.07765e+06	1.95392e+06	1.80922e+06	1.8218e+06	2.12052e+06	5.06342e+06	4.7926e+06	3.91944e+06	4.16923e+06
HMDB0000127	https://hmdb.ca/metabolites/HMDB0000127	C6H10O7	Carbohydrates	D-Glucuronic acid	639303	475878	403620	383684	416596	355039	81186	78341.6	66076.7	82677.2	52923.5	54021.7
HMDB0000139	https://hmdb.ca/metabolites/HMDB0000139	C3H6O4	Carbohydrates	Glyceric acid	220811	156445	68308.3	59188.5	64059	50777.4	144101	228621	31005.9	31906.2	33114.1	34032.6
HMDB0000143	https://hmdb.ca/metabolites/HMDB0000143	C6H12O6	Carbohydrates	Galactose	272385	62672.6	953638	639947	466962	396764	324415	306577	1.75229e+06	1.51782e+06	1.56056e+06	1.37834e+06
HMDB0000211	https://hmdb.ca/metabolites/HMDB0000211	C6H12O6	Carbohydrates	Inositol	3.75874e+07	3.74464e+07	3.05667e+07	3.26735e+07	3.17013e+07	2.64701e+07	2.37062e+07	2.24492e+07	1.70107e+07	1.74279e+07	1.53664e+07	1.50936e+07
HMDB0000230	http://www.hmdb.ca/metabolites/HMDB00230	C11H19NO9	Carbohydrates	N-Acetylneuraminic acid	1.16153e+06	1.07561e+06	839904	904374	1.00309e+06	756588	1.98056e+06	1.87981e+06	1.62023e+06	1.52266e+06	1.35058e+06	1.39062e+06
HMDB0000247	https://hmdb.ca/metabolites/HMDB0000247	C6H14O6	Carbohydrates	Sorbitol	350217	339763	265740	329048	359155	277048	272270	232109	218983	250667	255089	206535
HMDB0000258	https://hmdb.ca/metabolites/HMDB0000258	C12H22O11	Carbohydrates	Sucrose	79641.6	105477	70906.6	61752.1	43668.2	38671.4	72665.4	67625.9	64278.5	72934.1	68081	53053.5
HMDB0000263	https://hmdb.ca/metabolites/HMDB0000263	C3H5O6P	Carbohydrates	Phosphoenolpyruvic acid	1.2549e+06	1.01975e+06	320587	560160	474822	358155	416279	536801	160417	239894	172590	246997
HMDB0000362	https://hmdb.ca/metabolites/HMDB0000362	C3H7O7P	Carbohydrates	2-Phosphoglyceric acid	875367	567778	573995	709737	722195	586554	948484	848640	412094	401946	393330	400670
HMDB0000496	https://hmdb.ca/metabolites/HMDB0000496	C15H20O10	Carbohydrates	3-Methoxy-4-hydroxyphenylglycol glucuronide	22336	18095.8	16416.2	23803.7	17394.5	11325.5	28320.8	27929.3	18413.1	22894.3	14983.5	18530.4
HMDB0000497	https://hmdb.ca/metabolites/HMDB0000497	C9H14N2O6	Carbohydrates	5,6-Dihydrouridine	4317.74	2813.08	4160.27	3599.05	4733.66	5025.61	16204.2	14757.6	14268	14483.5	9265.39	16491.7
HMDB0000539	http://www.hmdb.ca/metabolites/HMDB00539	C5H10O6	Carbohydrates	Arabinonic acid	2.9436e+06	2.48976e+06	2.18461e+06	2.45306e+06	2.85696e+06	2.15469e+06	701729	610110	433661	460719	456501	414927
HMDB0000618	https://hmdb.ca/metabolites/HMDB0000618	C5H11O8P	Carbohydrates	Ribulose 5-phosphate	178542	178327	314634	328266	215828	183381	246781	261542	293742	296506	262637	284326
HMDB0000625	http://www.hmdb.ca/metabolites/HMDB00625	C6H12O7	Carbohydrates	Gluconic acid	1.13336e+07	1.04386e+07	7.77037e+06	8.04315e+06	8.72141e+06	7.34564e+06	3.82552e+06	4.07488e+06	2.67842e+06	2.73421e+06	2.34949e+06	2.26693e+06
HMDB0000660	https://hmdb.ca/metabolites/HMDB0000660	C6H12O6	Carbohydrates	Fructose	512557	375178	442686	491690	644672	502629	476749	418467	696160	441280	562858	477399
HMDB0000807	https://hmdb.ca/metabolites/HMDB0000807	C3H7O7P	Carbohydrates	3-Phosphoglyceric acid	4.36664e+06	2.7394e+06	2.43619e+06	2.55255e+06	2.72931e+06	2.48923e+06	4.85289e+06	3.77392e+06	1.84417e+06	1.98319e+06	1.80065e+06	1.89918e+06
HMDB0000807/HMDB0000362		C3H7O7P	Carbohydrates	3PG/2PG	642316	404654	268380	233940	373808	306361	1.16941e+06	847386	325630	353631	280925	283669
HMDB0000975	https://hmdb.ca/metabolites/HMDB0000975	C12H22O11	Carbohydrates	Trehalose	169360	127084	150514	167646	145269	139025	235364	212160	184658	202388	193226	195980
HMDB0001058	https://hmdb.ca/metabolites/HMDB0001058	C6H14O12P2	Carbohydrates	Fructose 1,6-bisphosphate	1.50949e+07	5.74782e+06	1.25193e+07	1.32084e+07	1.65748e+07	1.3571e+07	4.62361e+07	4.57299e+07	2.27518e+07	3.018e+07	3.06692e+07	3.81779e+07
HMDB0001078	https://hmdb.ca/metabolites/HMDB0001078	C6H13O9P	Carbohydrates	Mannose-6-phosphate	112346	108161	99370.7	124007	106274	94205.7	114656	127813	103694	110973	81629.3	107345
HMDB0001112	https://hmdb.ca/metabolites/HMDB0001112	C3H7O6P	Carbohydrates	D(-)Glyceraldehyde 3-phosphate	1.96876e+06	1.85963e+06	951142	461553	569729	543877	2.29736e+06	1.82647e+06	1.11663e+06	783869	1.07365e+06	1.01701e+06
HMDB0001316	https://hmdb.ca/metabolites/HMDB0001316	C6H13O10P	Carbohydrates	Gluconate 6-phosphate	656773	411996	1.35101e+06	1.6771e+06	973159	860328	785703	842860	2.28834e+06	2.61283e+06	2.19811e+06	1.79055e+06
HMDB0001401	https://hmdb.ca/metabolites/HMDB0001401	C6H13O9P	Carbohydrates	Glucose 6-phosphate	1.02965e+06	617060	7.99936e+06	9.55872e+06	4.92417e+06	5.07231e+06	1.34818e+06	1.43195e+06	1.37503e+07	1.33189e+07	1.05406e+07	1.0908e+07
HMDB0002545	https://hmdb.ca/metabolites/HMDB0002545	C6H10O7	Carbohydrates	Galacturonic acid	136263	132360	100990	120134	118534	107036	110433	92004	98980.2	64830.1	91999.5	74276.2
HMDB0010316	https://hmdb.ca/metabolites/HMDB0010316	C14H17NO8	Carbohydrates	Acetaminophen glucuronide	60271.4	54749.1	53512.7	53653.5	44972.3	32504.9	48564.2	51052.4	34572.9	37863.3	35107	41083.8
HMDB0011658	https://hmdb.ca/metabolites/HMDB0011658	C15H15NO8	Carbohydrates	2,8-Dihydroxyquinoline-beta-D-glucuronide	9.12294e+06	8.72805e+06	7.38335e+06	8.03698e+06	8.14274e+06	6.97756e+06	7.89433e+06	7.97005e+06	6.58694e+06	6.96543e+06	6.02692e+06	6.2728e+06
HMDB0029942	https://hmdb.ca/metabolites/HMDB0029942	C5H10O5	Carbohydrates	Arabinose	511509	400888	358401	391293	329601	286680	1.56223e+06	1.54481e+06	1.31974e+06	1.04191e+06	971106	977653
HMDB0060465	https://hmdb.ca/metabolites/HMDB0060465	C20H24N10O13P2	Carbohydrates	cyclic GMP-AMP	71904.7	54086.6	56038.1	60495.9	45119.4	45505.7	98761.5	89266.4	88257.3	72184.7	67083	67293
HMDB0060493	https://hmdb.ca/metabolites/HMDB0060493	C11H19NO8	Carbohydrates	N-Acetylmuramate	9451.66	8643.86	17840.6	8825.37	11286.2	11618.1	10780.1	10817.9	16491.6	12199.5	16173.5	7866.75
HMDB0060509	https://hmdb.ca/metabolites/HMDB0060509	C7H15O10P	Carbohydrates	Sedoheptulose 1-phosphate	724757	391577	2.42257e+06	3.77135e+06	1.97128e+06	1.68629e+06	977201	1.07165e+06	1.82156e+06	1.63652e+06	1.3398e+06	1.19861e+06
HMDB0062620	http://www.hmdb.ca/metabolites/HMDB62620	C4H8O5	Carbohydrates	L-Threonic Acid	7.30108e+06	7.65301e+06	5.28051e+06	6.32232e+06	7.06976e+06	5.9353e+06	4.14196e+06	4.06308e+06	3.07513e+06	3.30898e+06	2.76093e+06	2.7167e+06
METLIN44901		C14H22O4	Carboxylic acid	C75	99538.8	64137.4	98731.9	190029	102496	85715.2	69445.6	71799.5	56532.9	75737.5	67337	124402
PubChem647918	https://pubchem.ncbi.nlm.nih.gov/compound/647918	C17H20N2O5	Carboxylic acid	2-[4-(furan-2-carbonyl)piperazine-1-carbonyl]cyclohex-1-ene-1-carboxylic acid	12092.8	9059.71	34176.4	48882.6	8643.44	4203.34	2631.58	7862.89	9656.38	8996.59	1604.62	4382.02
HMDB0000044	https://hmdb.ca/metabolites/HMDB0000044	C6H8O6	Carboxylic acids	Ascorbic acid	367006	247485	283079	215722	207037	156535	697502	590073	435147	459434	392625	422467
HMDB0000094	http://www.hmdb.ca/metabolites/HMDB00094	C6H8O7	Carboxylic acids	Citric acid	2.8941e+07	2.29214e+07	2.47961e+07	2.6362e+07	2.58073e+07	1.99278e+07	3.82833e+07	3.71011e+07	2.86129e+07	2.94344e+07	2.75708e+07	2.63768e+07
HMDB0000134	http://www.hmdb.ca/metabolites/HMDB00134	C4H4O4	Carboxylic acids	Fumaric acid	2.61831e+06	2.02854e+06	1.64263e+06	1.54982e+06	1.42158e+06	1.15011e+06	2.32986e+06	2.12452e+06	1.505e+06	1.58842e+06	1.44306e+06	1.48345e+06
HMDB0000193	https://hmdb.ca/metabolites/HMDB0000193	C6H8O7	Carboxylic acids	Isocitric acid	4991.2	16743.1	7125.91	5220.09	4878.56	6560.31	2630.84	5613.7	1250.51	2648.5	1660.68	4277.87
HMDB0000254	http://www.hmdb.ca/metabolites/HMDB00254	C4H6O4	Carboxylic acids	Succinic acid	2.05357e+06	1.238e+06	2.36639e+06	2.12294e+06	1.7644e+06	1.41425e+06	2.20376e+06	1.99001e+06	2.67925e+06	2.33888e+06	2.22445e+06	2.17936e+06
HMDB0000379	https://hmdb.ca/metabolites/HMDB0000379	C7H10O7	Carboxylic acids	2-Methylcitric acid	39242	40946.2	40336.5	60828.8	49099.2	39903.2	45130.7	42164	32791.9	39426.4	34962.8	39488.5
HMDB0000576	https://hmdb.ca/metabolites/HMDB0000576	C5H8O4	Carboxylic acids	Monoethyl malonic acid	47580	40444.6	31882.7	32862.7	33050	24891.1	64485.1	73074.1	69482.5	64826.8	58940.6	63337
HMDB0000661	https://hmdb.ca/metabolites/HMDB0000661	C5H8O4	Carboxylic acids	Glutaric acid	395815	288481	280448	258881	237477	189668	36165	41031.6	33028.3	34201.6	33123.3	33236.9
HMDB0013243	https://hmdb.ca/metabolites/HMDB0013243	C15H22N2O3	Carboxylic acids	Leucyl-phenylalanine	5515.69	4452.01	9533.64	7025.11	2536.37	4867.62	13751.7	14276.4	8168.62	9605.38	7748.76	8782.57
HMDB0013272	https://hmdb.ca/metabolites/HMDB0013272	C14H27NO3	Carboxylic acids	N-Lauroylglycine	32012.8	144167	56677.7	39146.5	51934.6	96856.6	132659	71215.7	110061	91555.8	110018	26649.8
HMDB0015109	https://hmdb.ca/metabolites/HMDB0015109	C10H16N2O8	Carboxylic acids	Edetic Acid	135504	124663	131511	181022	144649	121080	77627.8	81417.3	74156	79262.7	76417.7	80786.6
HMDB0031162	https://hmdb.ca/metabolites/HMDB0031162	C6H10O4S	Carboxylic acids	3,3'-Thiobispropanoic acid	150316	105657	107321	102883	94691.5	78267.7	198056	216641	160039	177973	159560	164879
HMDB0036301	https://hmdb.ca/metabolites/HMDB0036301	C8H14N2O5	Carboxylic acids	N-gamma-L-Glutamyl-D-alanine	4.76365e+06	3.97809e+06	3.5356e+06	3.64125e+06	3.43329e+06	2.60838e+06	1.65091e+06	1.61467e+06	1.3543e+06	1.37995e+06	1.24513e+06	1.1702e+06
HMDB0062660	https://hmdb.ca/metabolites/HMDB0062660	C6H11NO4	Carboxylic acids	N-methyl-L-glutamic Acid	1.58125e+06	1.45636e+06	1.22097e+06	1.36901e+06	1.43642e+06	1.13488e+06	479640	435811	365047	373084	335255	333279
HMDB0259508	https://hmdb.ca/metabolites/HMDB0259508	C12H14O8	Carboxylic acids	Quinol glucuronide	69594.5	60824.3	54671.5	57249.3	59061.8	47156.3	37544.5	37511.8	28436.7	32826.1	28206.9	29514
		C12H20N4O7	Carboxylic acids	Isomer of zanamivir	9355.21	6476.39	37097.8	50579.8	9972.63	4287.31	2701.75	6037.68	12177.9	9497.86	2867.35	5047.55
HMDB0000039	https://hmdb.ca/metabolites/HMDB0000039	C4H8O2	Fatty acids	Butyric acid	60900.5	32870.8	51392.1	45933.5	35554.6	25043.5	4764.21	4459.65	4588.38	4744.24	3543.03	4471.29
HMDB0000207	https://hmdb.ca/metabolites/HMDB0000207	C18H34O2	Fatty acids	Oleic acid	2.88689e+06	3.40742e+06	1.04077e+07	1.20851e+07	8.0199e+06	7.37813e+06	1.75776e+06	2.16986e+06	6.07701e+06	6.66806e+06	6.08816e+06	5.89853e+06
HMDB0000220	https://hmdb.ca/metabolites/HMDB0000220	C16H32O2	Fatty acids	Palmitic acid	1.6956e+07	1.62823e+07	1.50759e+07	2.12331e+07	1.17504e+07	1.00185e+07	1.39035e+07	1.21799e+07	1.2898e+07	1.24625e+07	1.64013e+07	1.13324e+07
HMDB0000227	https://hmdb.ca/metabolites/HMDB0000227	C6H12O4	Fatty acids	Mevalonic acid	15736.7	19280	16914.6	18940.1	21682	17067.6	9623.87	9129.73	12172	14813.9	15846.3	16249.3
HMDB0000321	https://hmdb.ca/metabolites/HMDB0000321	C6H10O5	Fatty acids	2-Hydroxyadipic acid	3.14015e+06	3.65017e+06	2.10701e+06	2.87924e+06	2.95165e+06	2.26278e+06	989425	943389	632691	634799	609496	599683
HMDB0000341	https://hmdb.ca/metabolites/HMDB0000341	C8H12O4	Fatty acids	2-Octenedioic acid	121839	122909	122855	153323	147779	115235	137377	127542	143218	164407	128784	202492
HMDB0000345	https://hmdb.ca/metabolites/HMDB0000345	C6H10O5	Fatty acids	3-Hydroxyadipic acid	26348.5	30550.7	28337.6	54044.9	33005.6	26918.8	15019.1	18351.6	18281.8	22311.9	19248.2	22453.1
HMDB0000396	https://hmdb.ca/metabolites/HMDB0000396	C5H10O3	Fatty acids	2-Ethylhydracrylic acid	43775	45587.6	30452.3	42466.3	37462.2	32917.5	40119.7	34084.3	25205.7	26099.7	20420.6	21649.9
HMDB0000421	https://hmdb.ca/metabolites/HMDB0000421	C5H10O4	Fatty acids	2,3-Dihydroxyvaleric acid	515673	589215	399681	619703	536339	452448	188043	148220	107662	108755	93952.9	111013
HMDB0000422	https://hmdb.ca/metabolites/HMDB0000422	C6H10O4	Fatty acids	2-Methylglutaric acid	343723	330370	266385	318227	320481	260046	225756	237022	182247	190949	174011	191658
HMDB0000531	https://hmdb.ca/metabolites/HMDB0000531	C5H10O3	Fatty acids	3-Hydroxyvaleric acid	37554.5	29460.7	21541.2	35145.9	29730.9	26764.5	38202.4	36408.3	24558.3	21067	20216.1	19930.3
HMDB0000555	https://hmdb.ca/metabolites/HMDB0000555	C7H12O4	Fatty acids	3-Methyladipic acid	48946.9	35005.3	55259	53524.8	48252.7	31470.6	23513.7	22765.5	26676.6	23429.9	24956.4	21911.4
HMDB0000623	https://hmdb.ca/metabolites/HMDB0000623	C12H22O4	Fatty acids	Dodecanedioic acid	42364.4	38655.4	34393.4	45718.9	50858.5	36375.9	33512.1	32181.5	36641.6	45964.8	23421.5	29050.1
HMDB0000665	https://hmdb.ca/metabolites/HMDB0000665	C6H12O3	Fatty acids	Leucinic acid	105926	112660	83637.2	88725.9	109047	86686.9	103481	85713.6	75464.8	84083.6	73256.7	82242.2
HMDB0000673	https://hmdb.ca/metabolites/HMDB0000673	C18H32O2	Fatty acids	Linoleic acid	1.66477e+06	1.32102e+06	3.21399e+06	5.22018e+06	2.74177e+06	1.99702e+06	661946	446295	895107	1.33122e+06	1.05835e+06	1.28519e+06
HMDB0000711	http://www.hmdb.ca/metabolites/HMDB00711	C8H16O3	Fatty acids	Hydroxyoctanoic acid	33807	32686.6	24839.7	35736.3	27635.1	22480.3	29166.4	27931.1	24999.2	18189.7	20290.6	22381.8
HMDB0000746	https://hmdb.ca/metabolites/HMDB0000746	C6H12O3	Fatty acids	Hydroxyisocaproic acid	25691.6	25338	18843.3	33941.7	25160.8	24063.8	10426.5	17214.9	7687.73	8062.93	9805.81	9435.87
HMDB0000754	https://hmdb.ca/metabolites/HMDB0000754	C5H10O3	Fatty acids	3-Hydroxyisovaleric acid	129059	125265	89992.6	107760	106987	82834.6	89097.4	78415	46319.7	59041.4	49564.5	51036.6
HMDB0000827	https://hmdb.ca/metabolites/HMDB0000827	C18H36O2	Fatty acids	Stearic acid	8.1821e+06	8.34148e+06	9.36692e+06	8.7237e+06	8.73078e+06	9.27048e+06	7.13295e+06	7.20929e+06	8.15967e+06	6.99036e+06	9.60591e+06	4.98554e+06
HMDB0001388	https://hmdb.ca/metabolites/HMDB0001388	C18H30O2	Fatty acids	alpha-Linolenic acid	155923	175486	523303	617062	559691	506303	49803.3	39580.4	97138.9	104569	115271	94889.4
HMDB0001844	https://hmdb.ca/metabolites/HMDB0001844	C5H8O4	Fatty acids	Methylsuccinic acid	25645.9	21062.9	23614.7	35565	21909.7	17444.1	12587.5	18182.4	13641	18559.1	17596.6	21694.6
HMDB0001975	https://hmdb.ca/metabolites/HMDB0001975	C6H12O3	Fatty acids	2-Ethyl-2-Hydroxybutyric acid	184611	127200	181004	221444	171741	170633	86330.4	80578.4	96674.5	116239	105900	95597.9
HMDB0001987	http://www.hmdb.ca/metabolites/HMDB01987	C5H10O3	Fatty acids	2-Hydroxy-2-methylbutyric acid	231694	211710	173397	219666	221930	188528	235056	201552	189687	193791	167884	157733
HMDB0002183	https://hmdb.ca/metabolites/HMDB0002183	C22H32O2	Fatty acids	DHA	21767.5	27227.9	46688.7	43858.6	43253.4	37544.9	54261.4	79160.8	130555	121758	100034	100531
HMDB0002212	https://hmdb.ca/metabolites/HMDB0002212	C20H40O2	Fatty acids	Arachidic acid	127363	138500	130339	124853	148183	133873	133743	142065	140657	118893	112621	89247.3
HMDB0002231	https://hmdb.ca/metabolites/HMDB0002231	C20H38O2	Fatty acids	11-Eicosenoic acid	240832	258114	430898	584248	302373	289891	228637	300387	482586	596616	380262	518045
HMDB0002259	https://hmdb.ca/metabolites/HMDB0002259	C17H34O2	Fatty acids	Heptadecanoic acid	252798	241675	207087	276308	160839	131576	214236	189062	168449	164279	170821	169670
HMDB0003229	https://hmdb.ca/metabolites/HMDB0003229	C16H30O2	Fatty acids	Palmitoleic acid	1.55173e+06	1.76136e+06	4.75472e+06	7.14878e+06	4.11682e+06	3.11909e+06	667193	716253	1.70564e+06	1.93311e+06	1.60919e+06	1.90562e+06
HMDB0010727	https://hmdb.ca/metabolites/HMDB0010727	C12H22O3	Fatty acids	3-Oxododecanoic acid	26193.4	33037	11766.7	14844.9	21523.7	9474.56	11602.6	11938.9	12438	10532.8	4460.9	4523.61
HMDB0031072	https://hmdb.ca/metabolites/HMDB0031072	C14H28O2	Fatty acids	12-Methyltridecanoic acid	1.57228e+06	1.33126e+06	2.22826e+06	2.99488e+06	1.69173e+06	1.40927e+06	935644	954398	1.40257e+06	1.40911e+06	1.33686e+06	1.20921e+06
HMDB0041588	https://hmdb.ca/metabolites/HMDB0041588	C15H30O2	Fatty acids	2,6,10-Trimethyldodecanoic acid	330302	300906	362374	482804	233475	196228	212244	171806	224350	243668	234609	193733
HMDB0240389	https://hmdb.ca/metabolites/HMDB0240389	C6H12O4	Fatty acids	Pantoic acid	70446.8	47083.1	64756.8	67833.1	53192.1	49514.1	126058	120868	113911	99534.1	98150.9	122801
LMFA01170015	http://www.lipidmaps.org/data/LMSDRecord.php?LMID=LMFA01170015	C14H26O4	Fatty acids	2-methyl-tridecanedioic acid	34746.3	23938.3	37176	39818.5	36842.2	31687.4	14689.3	21492.7	18617.7	15967.5	18303	19856.6
HMDB0004667	http://www.hmdb.ca/metabolites/HMDB61708	C18H32O3	Fatty Acyls	13-HODE	19543.4	24112.1	30563.1	31498.8	21687.5	20190.6	62491.6	27472.4	34697.1	56753.8	54417.4	40941
HMDB0062683	https://hmdb.ca/metabolites/HMDB0062683	C20H32O6	Fatty Acyls	19-hydroxyprostaglandin H2(1-)	17546.7	27613.1	16219.1	22632	28705.8	25606.5	23926.3	26089.2	30418.2	22775.3	24929.4	22775.2
HMDB0004812	https://hmdb.ca/metabolites/HMDB0004812	C6H4O5	Furans	2,5-Furandicarboxylic acid	56222.2	51972	49927.6	51773.3	56734.7	45460.5	83786.3	78901.2	68115.7	56226.3	55995.4	51048.1
HMDB0000444	https://hmdb.ca/metabolites/HMDB0000444	C5H4O3	Furoic acid	3-Furoic acid	2.64518e+06	2.19881e+06	2.38751e+06	2.55548e+06	2.67223e+06	2.04148e+06	3.56501e+06	3.38028e+06	2.82383e+06	2.8212e+06	2.54579e+06	2.40571e+06
HMDB0000126	https://hmdb.ca/metabolites/HMDB0000126	C3H9O6P	Glycerophosphates	Glycerol 3-phosphate	1.83938e+06	1.88239e+06	1.16251e+06	1.61629e+06	1.76208e+06	1.43771e+06	1.80058e+06	1.67214e+06	1.24036e+06	1.36731e+06	1.1112e+06	1.14153e+06
HMDB0011473	http://www.hmdb.ca/metabolites/HMDB11473	C21H44NO7P	Glycerophosphoethanolamines	LysoPE(16:0)	435561	479564	333910	460542	126468	134898	712114	447308	282116	316491	276210	304462
HMDB0011504	https://hmdb.ca/metabolites/HMDB0011504	C21H42NO7P	Glycerophosphoethanolamines	LysoPE(16:1)	239026	355255	190798	330886	60808.4	75820.4	69790.7	61144.5	31071.9	34907.1	38715.3	49564.5
HMDB0011507	https://hmdb.ca/metabolites/HMDB0011507	C23H44NO7P	Glycerophosphoethanolamines	LysoPE(18:2)	269340	285582	271007	498608	69960.7	74203.9	68658.9	65118.5	32063.5	53835.1	36781.3	46271.6
		C21H44NO7P	Glycerophosphoethanolamines	sn2 LysoPE(16:0)	90242.8	89730.7	61336.3	87815.7	20186.6	19542.4	48891.1	35115.1	20406.6	20725	15162.1	21748.1
		C23H44NO7P	Glycerophosphoethanolamines	sn2 LysoPE(18:2)	43818.5	54878.7	27072.3	45907.1	15690.9	10793.4	14536.3	11474.1	7977.01	6458.75	5116.72	4912.29
HMDB0011649	https://hmdb.ca/metabolites/HMDB0011649	C9H19O11P	Glycerophosphoinositols	Glycerophosphoinositol	8.7208e+06	7.36073e+06	6.11256e+06	6.75323e+06	6.05671e+06	4.9324e+06	4.13901e+06	4.15533e+06	3.66227e+06	3.16659e+06	2.81748e+06	2.70442e+06
HMDB0000114	https://hmdb.ca/metabolites/HMDB0000114	C5H14NO6P	Glycerophospholipids	Glycerylphosphorylethanolamine	147027	183288	105983	140656	231878	189264	105384	81756.3	67468.4	77776.5	52153.8	60058.2
HMDB0000008	https://hmdb.ca/metabolites/HMDB0000008	C4H8O3	Hydroxy acids	2-Hydroxybutyric acid	73341.9	83818.8	57500.6	65587.6	68134	53669.4	48472.7	40610.6	33554.9	31130.2	28658	29184.6
HMDB0000011	http://www.hmdb.ca/metabolites/HMDB00011	C4H8O3	Hydroxy acids	(R)-3-Hydroxybutyric acid	126502	117212	100064	125086	122405	106684	178210	132255	125385	119086	127798	121093
HMDB0000023	https://hmdb.ca/metabolites/HMDB0000023	C4H8O3	Hydroxy acids	(S)-3-Hydroxyisobutyric acid	6366.87	6638.2	6810.7	8942.24	4719.45	4225.63	4987.05	4485.13	4616.83	5365.58	3879.23	4882.12
HMDB0000115	https://hmdb.ca/metabolites/HMDB0000115	C2H4O3	Hydroxy acids	Glycolic acid	221527	235886	155329	191413	207320	166022	125275	133860	93356.9	90007.2	70425.9	84472
HMDB0000156	http://www.hmdb.ca/metabolites/HMDB0000156	C4H6O5	Hydroxy acids	L-Malic acid	4.48902e+07	3.30561e+07	2.94894e+07	2.83391e+07	2.61913e+07	2.1324e+07	4.09604e+07	3.90967e+07	2.63558e+07	2.78709e+07	2.59191e+07	2.61871e+07
HMDB0000190	http://www.hmdb.ca/metabolites/HMDB00190	C3H6O3	Hydroxy acids	L-Lactic acid	4.27521e+07	4.14882e+07	3.39743e+07	3.82694e+07	3.48409e+07	2.89209e+07	2.50373e+07	2.32512e+07	2.07704e+07	1.99397e+07	1.89972e+07	1.75886e+07
HMDB0000366	https://hmdb.ca/metabolites/HMDB0000366	C5H10O5	Hydroxy acids	2-Deoxyribonic acid	19160.1	20662.9	46998	41914.4	46393.8	29931.2	36824.7	37086.5	69758	44918.2	43084.1	39039.7
HMDB0000387	https://hmdb.ca/metabolites/HMDB0000387	C12H24O3	Hydroxy acids	3-Hydroxydodecanoic acid	39006.5	22625.4	36423.5	22001.8	19999.5	16400.2	16751.6	13846.2	19705.1	17799	28706.3	18350.8
HMDB0000710	https://hmdb.ca/metabolites/HMDB0000710	C4H8O3	Hydroxy acids	4-Hydroxybutyric acid	494794	439984	368491	424692	404318	327600	422227	369319	299767	305902	275918	241493
HMDB0002203	http://www.hmdb.ca/metabolites/HMDB02203	C10H20O3	Hydroxy acids	3-Hydroxycapric acid	96632.7	84751.5	56318.7	71662.3	62840.3	50413.6	86697.6	72319.3	49116.5	40150.4	47235.6	41743.3
HMDB0059655	https://hmdb.ca/metabolites/HMDB0059655	C5H8O5	Hydroxy acids	2-Hydroxyglutarate	62510.1	72083.5	54271.6	75754.9	68644	72598	27402.7	23713.8	10232.7	51912.1	23998.4	23362.3
HMDB0002641	https://hmdb.ca/metabolites/HMDB0002641	C9H8O3	Hydroxycinnamic acids	2-Hydroxycinnamic acid	40004.7	36727	21874.3	30619.1	32468.2	22245.4	75250.8	73314.8	59361.1	55135.7	46415.5	49630.9
HMDB0000462	https://hmdb.ca/metabolites/HMDB0000462	C4H6N4O3	Imidazoles	Allantoin	45891.5	46988.6	33648.1	40823.9	41338.6	34156.4	39628.2	34060.8	34953.7	30536.8	34033.8	26474.6
HMDB0000197	http://www.hmdb.ca/metabolites/HMDB00197	C10H9NO2	Indoles	Indoleacetic acid	11816	5929.09	10992	17170.5	17419	9290.44	11415.8	12557.7	10341	10044.5	9264.8	9500.5
HMDB0000734	https://hmdb.ca/metabolites/HMDB0000734	C11H9NO2	Indoles	Indoleacrylic acid	18001.5	12504.3	14804.6	13473.9	15492.2	12086.7	55098.3	53889.6	39256.8	37518	35525.9	44783.5
HMDB0000763	http://www.hmdb.ca/metabolites/HMDB00763	C10H9NO3	Indoles	5-Hydroxyindoleacetic acid	147490	132238	111102	124738	125569	103802	162179	143866	128142	112762	103871	104251
HMDB0000671	http://www.hmdb.ca/metabolites/HMDB00671	C11H11NO3	Indolyl carboxylic acids	Indolelactic acid	19033.7	23590	26811.2	27103.7	28430.7	19042.6	91107.3	89186.9	93988.9	101627	90988.6	75689.7
HMDB0240296	https://hmdb.ca/metabolites/HMDB0240296	C17H22N2O7	Indolyl carboxylic acids	Tryptophan 2-C-mannoside	37101.1	39768.8	29836	31228	35583.8	27408.4	55099.2	55255.6	40966.6	40822.2	38327.9	45575.9
HMDB0000005	https://hmdb.ca/metabolites/HMDB0000005	C4H6O3	Keto acids	2-Ketobutyric acid	4.54944e+07	5.42976e+07	2.60891e+07	2.77969e+07	2.8137e+07	2.20114e+07	5.81188e+07	5.4283e+07	3.5575e+07	3.8304e+07	3.11733e+07	3.34134e+07
HMDB0000019	http://www.hmdb.ca/metabolites/HMDB0000019	C5H8O3	Keto acids	alpha-Ketoisovaleric acid	769983	557665	1.08567e+06	829848	1.16426e+06	1.55526e+06	850542	988312	2.08876e+06	2.86911e+06	2.35008e+06	1.52491e+06
HMDB0000060	https://hmdb.ca/metabolites/HMDB0000060	C4H6O3	Keto acids	Acetoacetic acid	38262.3	43881.1	28852.3	36340.9	41247	32350.7	13605.6	11801.5	9985.9	11535.3	9740.93	9622.85
HMDB0000119	https://hmdb.ca/metabolites/HMDB0000119	C2H2O3	Keto acids	Glyoxylic acid	137942	126399	183030	218755	195638	164801	103112	93253	153935	191009	139523	154170
HMDB0000208	http://www.hmdb.ca/metabolites/HMDB00208	C5H6O5	Keto acids	Oxoglutaric acid	6.5272e+07	6.71741e+07	3.28994e+07	4.03034e+07	3.41233e+07	2.77173e+07	1.12959e+08	9.91319e+07	6.09545e+07	6.04342e+07	5.65186e+07	6.57196e+07
HMDB0000225	https://hmdb.ca/metabolites/HMDB0000225	C6H8O5	Keto acids	Oxoadipic acid	917312	532880	673923	417534	427170	302129	38306.2	31266.6	24458.7	17972.1	35221.8	29755.7
HMDB0000243	http://www.hmdb.ca/metabolites/HMDB00243	C3H4O3	Keto acids	Pyruvate	4.43622e+07	4.31962e+07	3.91336e+07	4.07687e+07	3.56938e+07	3.19165e+07	3.13489e+07	2.89271e+07	2.50061e+07	2.47451e+07	2.38559e+07	2.11343e+07
HMDB0000695	http://www.hmdb.ca/metabolites/HMDB0000695	C6H10O3	Keto acids	Ketoleucine	3.92158e+07	3.20949e+07	4.61331e+07	4.20924e+07	4.44565e+07	3.91673e+07	5.01935e+07	4.83905e+07	6.68672e+07	7.32182e+07	6.18706e+07	5.10646e+07
HMDB0001552	https://hmdb.ca/metabolites/HMDB0001552	C5H7NO4	Keto acids	2-Keto-glutaramic acid	44736.4	56667.8	41657.7	46972.5	51325.9	32507.6	44388	40430.9	50197.6	60206.4	43075	40093.1
HMDB0003771	https://hmdb.ca/metabolites/HMDB0003771	C5H8O3	Keto acids	2-Methylacetoacetic acid	59556	59210.8	49661	67838.8	37457.1	38924.5	30914.2	60652.9	23723.7	104108	52521.4	101894
HMDB0010717	https://hmdb.ca/metabolites/HMDB0010717	C6H10O3	Keto acids	3-Oxohexanoic acid	104054	98241.2	88890.2	107231	48420.2	65056.4	48569.4	98882.2	40191.3	214878	102042	179367
METLIN 481		C4H6O3	Keto acids	3-methyl pyruvic acid	197873	211800	116610	131349	104128	116007	124359	109613	67109.8	70604.5	82047.5	70248.6
HMDB0007007	http://www.hmdb.ca/metabolites/HMDB07007	C21H37O6P	Lineolic acids	CPA(18:2(9Z,12Z)/0:0)	339301	294136	301932	399587	285715	279209	596212	700048	552177	556533	657276	831206
HMDB0062281	http://www.hmdb.ca/metabolites/HMDB62281	C18H32O4	Lineolic acids	11-HpODE	19337.4	15422.7	13892.8	10617.6	14275.2	13396.5	14797.1	7742.98	9396.81	10674.4	17287.4	3686.78
HMDB0000250	https://hmdb.ca/metabolites/HMDB0000250	H4O7P2	Non-metal pyrophosphates	Pyrophosphate	1.76412e+06	1.86871e+06	969611	1.47356e+06	1.20147e+06	957724	802840	951730	533800	738526	536644	498804
HMDB0000217	https://hmdb.ca/metabolites/HMDB0000217	C21H28N7O17P3	Nucleosides	NADP	7.22752e+06	5.55755e+06	4.73228e+06	6.50307e+06	5.41317e+06	4.49689e+06	4.31121e+06	4.35588e+06	3.17829e+06	3.3285e+06	3.26336e+06	3.09368e+06
HMDB0000221	https://hmdb.ca/metabolites/HMDB0000221	C21H30N7O17P3	Nucleosides	NADPH	28697.2	104321	19350.8	9790.52	26165.3	33584	86861.4	44717.1	13669.1	8473.25	12978.2	9548.55
HMDB0000767	http://www.hmdb.ca/metabolites/HMDB00767	C9H12N2O6	Nucleosides	Pseudouridine	65381.3	47263.5	59761	56513.5	58296.8	49883	76031.1	69303.7	71034.4	73416	71785.8	66416.5
HMDB0000902	https://hmdb.ca/metabolites/HMDB0000902	C21H27N7O14P2	Nucleosides	NAD	2.92523e+07	2.84048e+07	2.82085e+07	3.50296e+07	3.4217e+07	2.75741e+07	3.24415e+07	2.86715e+07	2.53984e+07	2.95688e+07	2.34684e+07	2.62328e+07
HMDB0000939	https://hmdb.ca/metabolites/HMDB0000939	C14H20N6O5S	Nucleosides	SAH	234655	446843	375010	282088	370229	351535	538352	564236	1.78241e+06	2.49093e+06	1.71339e+06	634601
HMDB0001155	https://hmdb.ca/metabolites/HMDB0001155	C20H27N10O16P3	Nucleosides	Diadenosine triphosphate	313720	277983	268461	269737	277762	235170	25419.9	19949.1	39311.7	43744.7	29590.6	35506.4
HMDB0001185	https://hmdb.ca/metabolites/HMDB0001185	C15H23N6O5S	Nucleosides	S-Adenosylmethionine	16956	19456.9	34790.6	51552.8	54168.6	40741.9	36376.4	37994.1	36297.6	44539.4	33607.3	35516.7
HMDB0001248	https://hmdb.ca/metabolites/HMDB0001248	C27H33N9O15P2	Nucleosides	FAD	887702	976425	786116	921113	836787	759167	913864	860092	632230	646815	617830	569497
HMDB0001487	https://hmdb.ca/metabolites/HMDB0001487	C21H29N7O14P2	Nucleosides	NADH	1.58274e+07	1.16172e+07	4.05479e+06	3.50962e+06	5.33021e+06	4.98247e+06	1.22105e+07	1.10483e+07	4.87477e+06	2.88739e+06	3.7822e+06	2.86947e+06
HMDB0002022	https://hmdb.ca/metabolites/HMDB0002022	C7H15N2O8P	Nucleosides	Glycineamideribotide	13458.7	14967.7	11643.3	8003.36	7233.45	6248.2	28980.9	27239.6	13027.3	7166.8	11739.3	12430.1
HMDB0003540	https://hmdb.ca/metabolites/HMDB0003540	C10H14N5O7P	Nucleosides	3'-AMP	6.31632e+06	8.83705e+06	4.46643e+06	4.84402e+06	4.8235e+06	3.9094e+06	5.5417e+06	5.30663e+06	2.85465e+06	3.00462e+06	2.78249e+06	2.35937e+06
HMDB0060282	https://hmdb.ca/metabolites/HMDB0060282	C9H13N2O9P	Nucleosides	Uridine 3'-monophosphate	1.16187e+06	2.05535e+06	1.15767e+06	906193	1.58223e+06	1.35814e+06	1.66876e+06	1.83238e+06	3.69777e+06	5.29547e+06	3.46223e+06	2.30244e+06
HMDB0000224	https://hmdb.ca/metabolites/HMDB0000224	C2H8NO4P	Organic phosphoric acids	O-Phosphoethanolamine	15063.4	13574.4	6531.89	7903.25	4078.86	6893.88	12453	18830.8	12815	9535.78	9685.95	11813.7
HMDB0000682	http://www.hmdb.ca/metabolites/HMDB00682	C8H7NO4S	Organic sulfuric acids	Indoxyl sulfate	22145.6	17822.8	31933	23288.4	26348.5	15144.3	10143.1	9513.92	12022.3	6666.53	10926.5	6354.29
HMDB0011635	http://www.hmdb.ca/metabolites/HMDB11635	C7H8O4S	Organic sulfuric acids	p-Cresol sulfate	315184	286171	472791	377754	337569	278264	244725	223139	270523	194242	274915	156376
HMDB0011719	https://hmdb.ca/metabolites/HMDB0011719	C9H10O7S	Organic sulfuric acids	Homovanillic acid sulfate	11057.1	8148.7	6173.16	10635.1	10186.5	8072.02	5335.01	6137.48	3496.9	4783.09	3110.81	4175.05
HMDB0041721	http://www.hmdb.ca/metabolites/HMDB41721	C9H10O7S	Organic sulfuric acids	Dihydrocaffeic acid 3-sulfate	8103.29	4151.54	5463.53	6677.73	7227.32	5311.59	3626.94	6073.62	3997.94	2660.14	4105.52	3526.36
HMDB0060015	http://www.hmdb.ca/metabolites/HMDB60015	C6H6O4S	Organic sulfuric acids	Phenol sulphate	631379	623997	338982	310519	459876	343922	253465	217267	164862	176782	149275	142436
HMDB0062550	http://www.hmdb.ca/metabolites/HMDB62550	C9H11NO6S	Organic sulfuric acids	2-methoxyacetaminophen sulfate	355632	285726	373251	411071	283850	254426	392689	386251	365715	325748	303493	375396
HMDB0134105	https://hmdb.ca/metabolites/HMDB0134105	C7H6O7S	Organic sulfuric acids	2-hydroxy-3-(sulfooxy)benzoic acid	492979	522935	346154	375767	377169	323511	307750	277191	234944	213591	222852	203427
METLIN 816036		C6H8N2O5S	Organic sulfuric acids	2-(2,6-Dioxo-1,2,3,6-tetrahydropyrimidin-4-yl)ethane-1-sulfonic acid	240331	178228	170891	165978	137562	87910.9	109884	98537	75405.9	67312.5	61550.5	54846.9
HMDB0001321	https://hmdb.ca/metabolites/HMDB0001321	C4H9O7P	Organooxygen compounds	Erythrose 4-phosphate	19395.5	13242.1	149056	191894	93392.3	90079.9	27108.6	27807.9	248734	232684	183666	188013
HMDB0001473	https://hmdb.ca/metabolites/HMDB0001473	C3H7O6P	Organooxygen compounds	Dihydroxyacetone phosphate	195250	89399.2	144961	118683	160839	115547	471320	409937	170564	195435	232094	271598
HMDB0011718	https://hmdb.ca/metabolites/HMDB0011718	C7H6O2	Organooxygen compounds	4-Hydroxybenzaldehyde	37178.6	33308.8	19882.6	20410.9	22033.4	16619.3	15680.1	19747	13456.7	12129	11192.7	13131.9
HMDB0257215	https://hmdb.ca/metabolites/HMDB0257215	C5H11O8P	Organooxygen compounds	Ribose-5-phosphate	26553.2	19594.6	17800.1	13045.5	28034.6	15803.1	30569.8	31381.6	29530.2	31657.2	26631.6	24260.9
HMDB0258206	https://hmdb.ca/metabolites/HMDB0258206	C7H15O10P	Organooxygen compounds	Sedoheptulose 7-phosphate	1.33061e+06	1.67316e+06	1.02867e+06	1.81069e+06	2.11721e+06	1.72033e+06	913478	741662	748781	818652	703916	713950
HMDB0012881	https://hmdb.ca/metabolites/HMDB0012881	C11H16N4O4	Peptidomimetics	Acetylcarnosine	6061.59	5736.22	4687.5	8014.79	5356.03	5198.27	3497.36	3947.34	4693.95	7910.42	4642.51	5511.83
HMDB0000329	https://hmdb.ca/metabolites/HMDB0000329	C10H12O2	Phenylpropanes	2-Phenylbutyric acid	59198.1	62606.3	39493.9	37775.4	40932.2	31078.1	45740.3	56274.2	32148	21752.2	23199.8	20183.5
HMDB0000563	http://www.hmdb.ca/metabolites/HMDB00563	C9H10O3	Phenylpropanoic acids	D-Phenyllactic acid	24602.2	23811	23702.2	21030.9	24436.1	19159.8	39747.4	40441.3	36282.3	34965.4	36538	37558.2
HMDB0000755	http://www.hmdb.ca/metabolites/HMDB00755	C9H10O4	Phenylpropanoic acids	Hydroxyphenyllactic acid	581757	557699	436520	501598	535559	447030	1.3689e+06	1.35725e+06	1.14899e+06	1.14175e+06	976037	945498
HMDB0000764	https://hmdb.ca/metabolites/HMDB0000764	C9H10O2	Phenylpropanoic acids	Hydrocinnamic acid	99403.7	61366	86318.8	106020	92801.8	65526.9	46489.4	36356.8	43678.5	47377.6	41637.1	47314.8
HMDB0141021		C10H12O3	Phenylpropanoic acids	3-(4-hydroxyphenyl)butanoic acid	548608	496264	447810	397576	385175	264471	325810	282869	208433	175401	204953	183508
HMDB0000205	https://hmdb.ca/metabolites/HMDB0000205	C9H8O3	Phenylpyruvic acid	Phenylpyruvic acid	25596.4	24395.9	22147.7	23671.6	24966.1	17596.5	41484.4	54653.2	44890	59859.6	43134.7	39949
HMDB0000277	http://www.hmdb.ca/metabolites/HMDB00277	C18H38NO5P	Phosphosphingolipids	Sphingosine 1-phosphate	39189.1	47810.5	35363.6	39693.5	11746.5	20263.1	40312.7	38960.9	26906	29066.1	23417.7	33220.1
HMDB0001383	http://www.hmdb.ca/metabolites/HMDB01383	C18H40NO5P	Phosphosphingolipids	Sphinganine 1-phosphate	27317.6	18851.5	26694.7	40596.9	13650	9595.05	19863.6	17048.6	15647.6	18927.4	15013	16997.5
HMDB0000050	https://hmdb.ca/metabolites/HMDB0000050	C10H13N5O4	Purine nucleosides	Adenosine	328518	372028	112248	131507	151910	51902.7	315283	491992	127621	150730	161334	126298
HMDB0000071	https://hmdb.ca/metabolites/HMDB0000071	C10H12N4O4	Purine nucleosides	Deoxyinosine	23893.4	27961.7	16460.7	23099.8	21155.2	19389.6	123293	117802	91716.8	101378	79110.9	95614.5
HMDB0000133	https://hmdb.ca/metabolites/HMDB0000133	C10H13N5O5	Purine nucleosides	Guanosine	160170	174624	56740.5	39706	68789.5	31809	286561	392062	100111	67188.8	115034	92095.5
HMDB0000195	http://www.hmdb.ca/metabolites/HMDB00195	C10H12N4O5	Purine nucleosides	Inosine	128946	141837	84226.4	48963.4	61136.8	24753.5	308448	354546	106797	109148	105737	109003
HMDB0000912	http://www.hmdb.ca/metabolites/HMDB00912	C14H17N5O8	Purine nucleosides	Succinyladenosine	194434	193864	144818	171316	173602	141669	272111	266495	174155	201342	171380	181208
HMDB0000175	http://www.hmdb.ca/metabolites/HMDB00175	C10H13N4O8P	Purine nucleotides	Inosinic acid	143680	81574.3	216551	180359	229737	184062	869143	749456	379987	422665	323325	408022
HMDB0000538	https://hmdb.ca/metabolites/HMDB0000538	C10H16N5O13P3	Purine nucleotides	ATP	2.57606e+08	2.07348e+08	1.7916e+08	2.03128e+08	1.84292e+08	1.50615e+08	2.66061e+08	2.55683e+08	1.75893e+08	1.68077e+08	1.60803e+08	1.753e+08
HMDB0000905	https://hmdb.ca/metabolites/HMDB0000905	C10H14N5O6P	Purine nucleotides	Deoxyadenosine monophosphate	84684.7	80259	84943.8	103481	66296.4	49279.1	130375	126518	108728	103936	100308	84299.5
HMDB0001095	https://hmdb.ca/metabolites/HMDB0001095	C16H25N5O15P2	Purine nucleotides	GDP-L-fucose	2.57547e+06	2.57766e+06	1.84317e+06	2.54349e+06	2.68905e+06	2.29669e+06	1.95538e+06	1.59766e+06	1.26008e+06	1.30303e+06	1.25445e+06	1.31482e+06
HMDB0001163	https://hmdb.ca/metabolites/HMDB0001163	C16H25N5O16P2	Purine nucleotides	GDP-D-Mannose	2.40777e+06	2.50068e+06	2.78919e+06	3.21239e+06	2.49033e+06	1.84043e+06	1.76523e+06	1.73752e+06	1.8038e+06	1.79744e+06	1.16311e+06	1.46207e+06
HMDB0001178	https://hmdb.ca/metabolites/HMDB0001178	C15H23N5O14P2	Purine nucleotides	Adenosine diphosphate ribose	79333.3	43214.7	65605.2	72971.3	95003.4	70797.4	65670	62263.1	85281.8	123209	79840.5	67108.2
HMDB0001273	https://hmdb.ca/metabolites/HMDB0001273	C10H16N5O14P3	Purine nucleotides	GTP	3.59074e+07	2.39496e+07	2.09599e+07	2.81362e+07	2.40393e+07	1.82601e+07	2.45408e+07	2.70724e+07	1.54241e+07	1.43954e+07	1.62874e+07	1.49538e+07
HMDB0001314	https://hmdb.ca/metabolites/HMDB0001314	C10H12N5O7P	Purine nucleotides	CGMP	215803	188424	183893	188223	175006	109536	299931	318133	226948	236505	209194	218418
HMDB0001341	https://hmdb.ca/metabolites/HMDB0001341	C10H15N5O10P2	Purine nucleotides	ADP	3.30889e+07	5.58676e+07	2.47948e+07	2.35492e+07	2.33335e+07	2.00877e+07	3.67355e+07	3.77849e+07	2.84929e+07	3.28012e+07	2.5526e+07	1.75035e+07
HMDB0001397	http://www.hmdb.ca/metabolites/HMDB01397	C10H14N5O8P	Purine nucleotides	Guanosine monophosphate	2.65116e+06	2.52893e+06	868256	758731	1.12907e+06	818690	4.40838e+06	4.4358e+06	922784	863318	1.19431e+06	942482
HMDB0001423	https://hmdb.ca/metabolites/HMDB0001423	C21H36N7O16P3S	Purine nucleotides	Coenzyme A	541818	404663	355256	251134	242990	186097	995297	1.00698e+06	477007	459076	461626	426172
HMDB0001508	https://hmdb.ca/metabolites/HMDB0001508	C10H15N5O9P2	Purine nucleotides	dADP	171615	258060	132536	139081	128338	104860	171389	178154	136028	150825	131211	83568.7
HMDB0001554	https://hmdb.ca/metabolites/HMDB0001554	C10H13N4O9P	Purine nucleotides	XMP	149889	120933	19438.7	16561.3	25083.3	19967.4	83767.7	150570	23755.2	22676.9	27344.3	28631.3
HMDB0003335	https://hmdb.ca/metabolites/HMDB0003335	C10H14N4O11P2	Purine nucleotides	IDP	6873.97	14400.8	4837.7	3084.79	8693.64	6610.31	5211.68	8030.19	12000.5	9779.7	14865.9	9435.55
HMDB0006336	https://hmdb.ca/metabolites/HMDB0006336	C15H24N5O17P3	Purine nucleotides	ADP-ribose 2'-phosphate	44785	85563	61458.5	68301.4	89310.9	80619.5	50126.8	59310.3	66199.8	82888.6	88896.4	42934.3
HMDB0011671	https://hmdb.ca/metabolites/HMDB0011671	C15H22N5O16P3	Purine nucleotides	ADP-ribose 1-2 cyclic phosphate	603060	450335	389389	584619	513646	369971	349872	390467	288450	315997	288705	280913
HMDB0059648	https://hmdb.ca/metabolites/HMDB0059648	C10H15N5O11P2	Purine nucleotides	8-oxo-dGDP	5.61629e+06	9.07835e+06	4.04294e+06	4.63097e+06	3.72696e+06	2.90254e+06	5.05739e+06	5.96113e+06	3.6991e+06	4.17818e+06	3.19868e+06	2.26426e+06
HMDB0060411	https://hmdb.ca/metabolites/HMDB0060411	C10H15N4O13P3S	Purine nucleotides	6-Mercaptopurine ribonucleoside triphosphate	80530	148544	64776	58898.5	53681.1	39974.2	67784.3	75027.1	39338.7	26203.6	37459.7	26046.6
HMDB0060414	https://hmdb.ca/metabolites/HMDB0060414	C11H15N4O7PS	Purine nucleotides	6-Methylthiopurine 5'-monophosphate ribonucleotide	110984	95338.7	99401.8	124246	99170.2	78144.3	7458.92	7035.27	14730.5	11542	12687.8	11269.1
HMDB0001201	https://hmdb.ca/metabolites/HMDB0001201	C10H15N5O11P2	Purine nucleotides	GDP	5.45516e+06	3.75621e+06	3.26043e+06	4.2259e+06	3.4243e+06	2.62319e+06	4.07907e+06	4.28646e+06	2.55065e+06	2.27517e+06	2.48721e+06	2.33691e+06
HMDB0000157	http://www.hmdb.ca/metabolites/HMDB00157	C5H4N4O	Purines	Hypoxanthine	147218	147278	155923	144105	123806	79784.7	81452.6	80358.7	54420.3	49254.6	60451.3	45740
HMDB0000289	http://www.hmdb.ca/metabolites/HMDB00289	C5H4N4O3	Purines	Uric acid	61781.3	62966.8	63616.5	94955	87934.2	55110.5	5763.15	6031.15	5079.23	11650.2	3963.28	7737.45
HMDB0000292	http://www.hmdb.ca/metabolites/HMDB00292	C5H4N4O2	Purines	Xanthine	594145	517637	523392	576627	561678	502012	768006	649580	533386	509575	521601	469369
HMDB0000017	https://hmdb.ca/metabolites/HMDB0000017	C8H9NO4	Pyridines	4-Pyridoxic acid	5875.66	6102.89	3216.04	10385.8	8885.53	6605.25	1871.34	2766.24	2021.24	1262.21	844.816	1363.55
HMDB0000012	https://hmdb.ca/metabolites/HMDB0000012	C9H12N2O5	Pyrimidine nucleosides	Deoxyuridine	1.14167e+06	768640	1.22965e+06	1.5765e+06	985785	749482	673213	763581	707771	633397	312812	617525
HMDB0000089	https://hmdb.ca/metabolites/HMDB0000089	C9H13N3O5	Pyrimidine nucleosides	Cytidine	105881	103372	44528.2	63060.1	67967.3	49465.8	352359	386129	166259	186087	160522	168911
HMDB0000273	https://hmdb.ca/metabolites/HMDB0000273	C10H14N2O5	Pyrimidine nucleosides	Thymidine	18461.1	15472.9	13603.4	23544.3	14629.8	16225.4	20245.6	25137	17686.2	17749.1	17176.4	23005.7
HMDB0000296	http://www.hmdb.ca/metabolites/HMDB00296	C9H12N2O6	Pyrimidine nucleosides	Uridine	73669.3	78926.9	44218.9	29822.4	46382.5	21417.4	128890	179120	59879.8	57518.1	68197.4	54742.5
HMDB0000788	https://hmdb.ca/metabolites/HMDB0000788	C10H12N2O8	Pyrimidine nucleosides	Orotidine	206886	191633	131192	83141.7	140111	132774	136380	110218	85993.1	48525.2	73149.6	76840.4
HMDB0000884	http://www.hmdb.ca/metabolites/HMDB00884	C10H14N2O6	Pyrimidine nucleosides	Ribothymidine	5389.37	3741.37	9962.8	6471.17	10398.5	4316.39	3804.21	3897.89	4042.74	4745.83	4404.34	4032.48
HMDB0000982	https://hmdb.ca/metabolites/HMDB0000982	C10H15N3O5	Pyrimidine nucleosides	5-Methylcytidine	571808	677458	626779	786422	868971	739012	371879	340896	408965	408776	381619	379242
HMDB0000095	https://hmdb.ca/metabolites/HMDB0000095	C9H14N3O8P	Pyrimidine nucleotides	Cytidine monophosphate	434544	439719	207557	219953	238311	196663	577725	476706	273673	273494	277900	273126
HMDB0000285	https://hmdb.ca/metabolites/HMDB0000285	C9H15N2O15P3	Pyrimidine nucleotides	Uridine triphosphate	7.3311e+07	5.07651e+07	5.20738e+07	5.76956e+07	4.77327e+07	3.83598e+07	6.91452e+07	7.11518e+07	4.70067e+07	4.64866e+07	4.22179e+07	4.71619e+07
HMDB0000286	https://hmdb.ca/metabolites/HMDB0000286	C15H24N2O17P2	Pyrimidine nucleotides	UDP-Glucose	1.70943e+07	1.37907e+07	1.33323e+07	1.3556e+07	1.3115e+07	1.07493e+07	2.59682e+07	2.3835e+07	1.65854e+07	1.79946e+07	1.53664e+07	1.66156e+07
HMDB0000290	https://hmdb.ca/metabolites/HMDB0000290	C17H27N3O17P2	Pyrimidine nucleotides	UDP-GlcNAc	9.24202e+07	8.59221e+07	6.83574e+07	7.80246e+07	7.47138e+07	6.30559e+07	1.13767e+08	9.6723e+07	7.28481e+07	8.37664e+07	7.02252e+07	7.05047e+07
HMDB0000295	https://hmdb.ca/metabolites/HMDB0000295	C9H14N2O12P2	Pyrimidine nucleotides	UDP	8.08729e+06	1.35894e+07	6.77995e+06	6.15234e+06	5.41498e+06	4.53485e+06	1.08578e+07	1.14556e+07	8.00919e+06	8.28886e+06	6.98471e+06	4.32514e+06
HMDB0000299	http://www.hmdb.ca/metabolites/HMDB00299	C10H12N4O6	Pyrimidine nucleotides	Xanthosine	26375.8	20172.4	22054.2	21792.2	22432.5	17041.4	119745	115961	67259	71723.3	63409.5	68209.1
HMDB0012302	https://hmdb.ca/metabolites/HMDB0012302	C15H22N2O18P2	Pyrimidine nucleotides	UDP-D-Glucuronate	3.2254e+07	2.81254e+07	2.00591e+07	2.30702e+07	2.04864e+07	1.60978e+07	4.34567e+07	4.15258e+07	2.79733e+07	2.68054e+07	2.58318e+07	2.7793e+07
HMDB0000076	http://www.hmdb.ca/metabolites/HMDB00076	C4H6N2O2	Pyrimidines	Dihydrouracil	13586.6	13601.4	12480.1	19978.1	14704.6	13073.7	84377.6	63063.2	41864.3	45050.1	31720.5	45102.2
HMDB0000226	https://hmdb.ca/metabolites/HMDB0000226	C5H4N2O4	Pyrimidines	Orotic acid	173445	156082	41023.5	41928	38708.9	28404.4	82955.2	108113	34696.8	26238.7	34895.1	25463.9
HMDB0240580	https://hmdb.ca/metabolites/HMDB0240580	C21H36O5S	Sulfated steroids	5alpha-Pregnan-3beta,20beta-diol 20-sulfate	22609.5	19421	16355.2	20457.6	15624.8	16873.7	20627.4	16871.4	11477.4	20641.1	22384	18864.4
