# Supplementary material for: Targeting AKR1B1 inhibits metabolic reprogramming to reverse systemic therapy resistance in hepatocellular carcinoma
Source: Signal Transduct Target Ther. 2025 Aug 1;10:244. doi: 10.1038/s41392-025-02321-9 (PMC12317016; doi:10.1038/s41392-025-02321-9)
Supplement: Supplementary file 10 — Supplementary Data 9 [file 41392_2025_2321_MOESM10_ESM.xlsx]

## Sheet: umol_per_g protein
Supplementary Data 9. FFA detection results in drug-resistant cells & parental cells.
FFA (μmol/g protein)	FFA14:0	FFA18:2	FFA18:3	FFA16:1	FFA18:1	FFA16:0	FFA18:0	FFA20:3	FFA20:4	FFA22:5	FFA22:6	FFA20:5	FFA22:4
Huh-7 P_4	6.1685	35.3581	2.06922	38.5551	25.0969	74.6947	115.132	0.42771	0.301707	0.133834	0.145492	0.0712452	0.387734
Huh-7 P_3	5.05152	27.3053	1.80969	20.6198	19.2101	83.0636	94.5191	0.437842	0.340876	0.14476	0.159688	0.0916814	0.379569
Huh-7 P_2	6.87731	37.7753	2.51865	27.4299	27.052	100.846	73.4133	0.450307	0.324876	0.142741	0.154734	0.0922767	0.41281
Huh-7 P_1	6.06406	31.9483	1.98625	24.0299	24.1196	102.073	113.74	0.493019	0.341938	0.174486	0.196036	0.0849521	0.512072
Huh-7 LR_4	3.69723	15.2789	1.13514	9.04662	22.8738	61.1661	74.0417	0.577454	0.500613	0.409973	1.07273	0.152825	0.490786
Huh-7 LR_3	3.72314	13.2633	0.901034	7.91279	21.4928	74.6707	93.6244	0.55188	0.511867	0.404729	1.0677	0.155385	0.474539
Huh-7 LR_2	4.03529	12.7278	0.993143	8.80186	21.7088	62.4544	69.4615	0.568431	0.528443	0.439225	1.09294	0.139522	0.44452
Huh-7 LR_1	3.30921	12.3185	0.791112	8.83615	20.5579	63.0929	66.7043	0.561664	0.503996	0.38113	1.00929	0.169195	0.409402
