# Supplementary material for: Targeting AKR1B1 inhibits metabolic reprogramming to reverse systemic therapy resistance in hepatocellular carcinoma
Source: Signal Transduct Target Ther. 2025 Aug 1;10:244. doi: 10.1038/s41392-025-02321-9 (PMC12317016; doi:10.1038/s41392-025-02321-9)
Supplement: Supplementary file 11 — Supplementary Data 10 [file 41392_2025_2321_MOESM11_ESM.xlsx]

## Sheet: demoData
Supplementary Data 10. KEGG enrichment analysis of upregulated metabolites in Huh-7 LR compared to parental cells.
Terms	Enrichment score	Metabolite proportion	-LOG10(P VALUE)
Pantothenate and CoA Biosynthesis	5.731	0.0952381	1.3439
Glutathione Metabolism	5.731	0.0952381	1.3439
Gluconeogenesis	5.164	0.0857143	1.74715
Aspartate Metabolism	5.164	0.0857143	1.74715
Fructose and Mannose Degradation	5.65	0.09375	1.85387
Cardiolipin Biosynthesis	10.929	0.181818	1.88273
Malate-Aspartate Shuttle	12.048	0.2	1.96658
De Novo Triacylglycerol Biosynthesis	13.423	0.222222	2.05899
Phenylacetate Metabolism	13.423	0.222222	2.05899
Glycolysis	7.229	0.12	2.15614
Ammonia Recycling	7.533	0.125	2.85078
Pentose Phosphate Pathway	8.316	0.137931	3.01818
Amino Sugar Metabolism	9.124	0.151515	3.92082
Glutamate Metabolism	7.38	0.122449	4.13608
Warburg Effect	7.269	0.12069	4.78781
Beta-Alanine Metabolism	10.638	0.176471	5.09098
