# Supplementary material for: Targeting AKR1B1 inhibits metabolic reprogramming to reverse systemic therapy resistance in hepatocellular carcinoma
Source: Signal Transduct Target Ther. 2025 Aug 1;10:244. doi: 10.1038/s41392-025-02321-9 (PMC12317016; doi:10.1038/s41392-025-02321-9)
Supplement: Supplementary file 13 — Supplementary Data 12 [file 41392_2025_2321_MOESM13_ESM.xlsx]

## Sheet: Sheet1
Supplementary Data 12. Metabolic flux detection results in drug-resistant cells compared to parental cells.
Name	Huh-7 P_1	Huh-7 P_2	Huh-7 P_3	Huh-7 P_4	Huh-7 P_5	Huh-7 P_6	Huh-7 LR_1	Huh-7 LR_2	Huh-7 LR_3	Huh-7 LR_4	Huh-7 LR_5	Huh-7 LR_6	Huh-7 SR_1	Huh-7 SR_2	Huh-7 SR_3	Huh-7 SR_4	Huh-7 SR_5	Huh-7 SR_6
alpha-Ketoglutarate M+0	0.538276	0.548234	0.535411	0.537417	0.547709	0.546989	0.336478	0.323311	0.341101	0.32895	0.323964	0.337428	0.397219	0.403904	0.409559	0.403076	0.403898	0.398312
alpha-Ketoglutarate M+1	0.0511152	0.0331908	0.0351222	0.0353748	0.0321762	0.0333849	0.0684794	0.0707959	0.0668752	0.0714585	0.0714533	0.0669534	0.0418255	0.0410555	0.0379066	0.0406822	0.0384208	0.0382094
alpha-Ketoglutarate M+2	0.23464	0.239386	0.242827	0.243528	0.240978	0.239248	0.289789	0.292691	0.287113	0.291587	0.292422	0.290033	0.275892	0.275173	0.274673	0.277847	0.27989	0.28018
alpha-Ketoglutarate M+3	0.0927519	0.0938996	0.0988426	0.095972	0.093842	0.0942398	0.145672	0.15004	0.144951	0.147299	0.147666	0.145746	0.126355	0.124157	0.124972	0.12409	0.122187	0.125532
alpha-Ketoglutarate M+4	0.0551798	0.0568005	0.0577152	0.0575545	0.0562911	0.056957	0.104542	0.107306	0.104642	0.105273	0.10778	0.104956	0.100935	0.0998071	0.0984667	0.0993901	0.100582	0.101697
alpha-Ketoglutarate M+5	0.0280369	0.0284885	0.0300823	0.0301542	0.029003	0.0291813	0.0550399	0.0558569	0.0553167	0.0554334	0.0567153	0.0548836	0.0577736	0.0559038	0.0544224	0.0549148	0.0550214	0.0560698
Citrate M+0	0.418793	0.425018	0.416412	0.429032	0.423025	0.423423	0.254687	0.250848	0.252127	0.251765	0.2486	0.253806	0.278939	0.2865	0.302755	0.299048	0.296494	0.293296
Citrate M+1	0.0332799	0.0317852	0.0348779	0.0348232	0.0329012	0.0324675	0.0572101	0.0596774	0.0564604	0.0584862	0.0603728	0.055862	0.0362241	0.0352957	0.036453	0.0380099	0.0342071	0.0350008
Citrate M+2	0.262074	0.259439	0.262561	0.261745	0.262356	0.262018	0.284349	0.284822	0.284212	0.288416	0.287091	0.28549	0.282966	0.279247	0.279777	0.281843	0.279631	0.281643
Citrate M+3	0.1541	0.153357	0.151299	0.147241	0.151508	0.151212	0.169863	0.171533	0.170805	0.170551	0.171526	0.172545	0.174379	0.175188	0.168098	0.165195	0.170936	0.170839
Citrate M+4	0.0606103	0.0588354	0.063516	0.0611964	0.0599957	0.0614232	0.117754	0.120095	0.119529	0.118102	0.119488	0.117745	0.103321	0.096776	0.0943214	0.0992705	0.0952229	0.0978452
Citrate M+5	0.064036	0.0648492	0.0646446	0.0595587	0.0635794	0.0629449	0.0957746	0.0942226	0.0962393	0.0931915	0.0936017	0.0945661	0.108292	0.111832	0.105773	0.102807	0.10989	0.108062
Citrate M+6	0.00710817	0.00671671	0.00668891	0.00640355	0.00663514	0.00651157	0.0203627	0.018802	0.0206259	0.0194894	0.0193202	0.0199856	0.015878	0.0151617	0.0128231	0.0138267	0.0136198	0.0133138
Fumarate M+0	0.577041	0.577284	0.570373	0.576397	0.580899	0.586736	0.407766	0.401022	0.412394	0.404519	0.40457	0.40893	0.440854	0.453574	0.454616	0.449451	0.455999	0.450769
Fumarate M+1	0.038066	0.0374658	0.0403691	0.0402593	0.038214	0.03786	0.0838627	0.0854047	0.0837671	0.0884789	0.0840031	0.0817814	0.0501442	0.0432632	0.0434307	0.0483125	0.0437924	0.0455184
Fumarate M+2	0.124129	0.124203	0.129256	0.132353	0.123296	0.123279	0.201278	0.203058	0.197858	0.198381	0.200084	0.196041	0.168383	0.159499	0.154797	0.164522	0.152584	0.158901
Fumarate M+3	0.234963	0.234097	0.232717	0.22489	0.231014	0.22525	0.241543	0.243307	0.242127	0.243495	0.244992	0.246986	0.28854	0.294584	0.300735	0.287678	0.30127	0.295669
Fumarate M+4	0.0258011	0.0269498	0.0272855	0.0261008	0.0265764	0.0268748	0.0655506	0.067209	0.0638541	0.065127	0.0663513	0.0662611	0.0520785	0.0490807	0.0464223	0.0500375	0.0463554	0.0491431
GSH M+0	0.703588	0.706217	0.68732	0.6993	0.70555	0.683328	0.471842	0.479255	0.43952	0.446015	0.430989	0.412971	0.415114	0.427895	0.422612	0.408101	0.425707	0.413959
GSH M+1	0.0166294	0.0205443	0.0252604	0.0190421	0.0155548	0.0228256	0.0637141	0.0487336	0.0769538	0.0901406	0.0622032	0.070018	0.0375063	0.0340017	0.0355024	0.0544055	0.0356386	0.0491789
GSH M+2	0.157977	0.154334	0.162599	0.160868	0.159459	0.16338	0.208025	0.227285	0.246846	0.227934	0.225838	0.234108	0.252608	0.255762	0.254564	0.241321	0.254569	0.240598
GSH M+3	0.0513741	0.0508359	0.0525751	0.0509242	0.0495169	0.0539964	0.101684	0.0963489	0.0960341	0.0922046	0.0971868	0.111811	0.101168	0.099188	0.100554	0.102859	0.0985977	0.101651
GSH M+4	0.0440387	0.042929	0.0445986	0.0433937	0.0435167	0.0462021	0.0765088	0.0882924	0.0657041	0.0702054	0.088578	0.0899169	0.111357	0.105696	0.106768	0.100894	0.107762	0.112833
GSH M+5	0.0184332	0.0177667	0.0194658	0.0190187	0.0189361	0.0204033	0.0458497	0.0417729	0.0382303	0.0414629	0.0440182	0.0432644	0.0538263	0.0524618	0.0524858	0.0588625	0.0523975	0.0533025
GSH M+6	0.00556933	0.00502787	0.00555764	0.00514088	0.00515036	0.00639139	0.0118269	0.012666	0.0115415	0.0134471	0.0203362	0.0117644	0.0188961	0.0166621	0.0186604	0.0225861	0.0167371	0.0195106
GSH M+7	0.00209973	0.00208564	0.00231133	0.00213959	0.00206659	0.00280033	0.0057355	0.0049478	0.00724489	0.00907317	0.00951767	0.00413925	0.00856485	0.00734912	0.00787369	0.00747384	0.00751503	0.00796094
GSH M+8	0.000201934	0.000218288	0.000243943	0.000157402	0.000192239	0.000496555	0.0125335	0.00053072	0.0144461	0.00700722	0.0150764	0.0198759	0.00071722	0.000783955	0.000667209	0.0030118	0.000838496	0.000662438
GSH M+9	8.8142e-05	4.10036e-05	6.88073e-05	1.60049e-05	5.70191e-05	0.000176228	0.0022805	0.000167788	0.0034799	0.00251048	0.00625698	0.00213121	0.000242651	0.000201114	0.000313123	0.000485766	0.000236465	0.000343344
GSSG M+0	0.473817	0.473762	0.460274	0.468243	0.457894	0.457347	0.203307	0.193095	0.204393	0.199164	0.200158	0.20755	0.139501	0.151899	0.154545	0.15064	0.153961	0.141959
GSSG M+1	0.00878109	0.00775633	0.00863044	0.00574771	0.00820065	0.00630209	0.0345714	0.0342952	0.0332065	0.0332962	0.0348268	0.032644	0.0206077	0.0203999	0.0193921	0.0197591	0.019035	0.0202044
GSSG M+2	0.22144	0.220007	0.225975	0.225664	0.229809	0.22868	0.22784	0.223882	0.227673	0.228253	0.225544	0.227	0.209925	0.222215	0.223523	0.217599	0.220928	0.220097
GSSG M+3	0.0939837	0.0950416	0.0959238	0.0954361	0.0964786	0.100472	0.131193	0.130979	0.130718	0.133229	0.131533	0.131412	0.115726	0.118304	0.119434	0.118951	0.11806	0.11551
GSSG M+4	0.100611	0.101056	0.104031	0.101107	0.103716	0.103125	0.165241	0.179818	0.163396	0.164987	0.16506	0.163507	0.200985	0.184694	0.18349	0.185064	0.184594	0.184338
GSSG M+5	0.0495023	0.0498155	0.050761	0.0511274	0.0504815	0.0509901	0.0970704	0.0965694	0.098889	0.0987202	0.0984627	0.0989142	0.11078	0.109866	0.109879	0.112039	0.110374	0.122791
GSSG M+6	0.0275895	0.0279883	0.0291934	0.0279729	0.0284219	0.0279822	0.066257	0.0660912	0.067081	0.0670792	0.0678413	0.065571	0.0883569	0.0857888	0.084553	0.0866967	0.0861864	0.0871508
GSSG M+7	0.0142493	0.0144643	0.0144988	0.0142416	0.0143372	0.014541	0.0385762	0.0388584	0.0384757	0.0386733	0.0391072	0.0378465	0.0546511	0.0518642	0.0511122	0.0529005	0.0519578	0.0524329
GSSG M+8	0.00573995	0.00584105	0.00618249	0.00593946	0.00613917	0.00597916	0.0192966	0.0196287	0.0196692	0.0195335	0.0200717	0.0191386	0.0302848	0.0281288	0.027769	0.0290519	0.0282439	0.0285489
GSSG M+9	0.00274542	0.00278586	0.00293469	0.00287791	0.0029178	0.00291517	0.010005	0.0100933	0.00973903	0.0103299	0.0105152	0.00983953	0.0167116	0.0155458	0.0154368	0.0159286	0.0154551	0.0156387
GSSG M+10	0.000976651	0.000995763	0.00104289	0.00109633	0.00106167	0.00107007	0.00415681	0.00412002	0.0042392	0.00421918	0.00431812	0.00405145	0.00741943	0.00679299	0.00652724	0.00684773	0.00670702	0.00676685
GSSG M+11	0.000398136	0.000343032	0.000393045	0.000369627	0.000374163	0.000421082	0.00169743	0.00169979	0.0016863	0.0017024	0.00175573	0.00166981	0.00329989	0.00294263	0.00284534	0.00298984	0.00297558	0.00302493
GSSG M+12	0.000115553	0.000115028	0.000124021	0.00012262	0.000127432	0.000117874	0.000584216	0.000624461	0.000596554	0.000585666	0.000579823	0.000625113	0.0012113	0.00111638	0.00104191	0.00109364	0.00107793	0.00110901
GSSG M+13	3.7296e-05	2.62346e-05	2.90894e-05	3.64209e-05	3.40083e-05	3.7063e-05	0.000161612	0.00019216	0.000187468	0.000178229	0.000168631	0.000182182	0.000388229	0.000335426	0.000330511	0.000338416	0.000341325	0.000319214
GSSG M+14	1.12179e-05	1.1913e-06	5.79641e-06	1.70373e-05	5.94673e-06	1.91321e-05	3.87285e-05	4.63723e-05	4.61481e-05	4.45724e-05	5.10167e-05	4.39138e-05	0.000130843	0.000100771	0.000100018	9.2954e-05	8.73871e-05	9.84544e-05
GSSG M+15	1.26578e-06	0	1.04834e-06	8.81907e-07	2.47886e-07	0	3.60369e-06	6.49981e-06	4.12439e-06	5.82506e-06	5.82887e-06	5.04328e-06	2.18086e-05	7.73737e-06	2.11996e-05	8.84684e-06	1.45501e-05	1.16625e-05
Hypoxanthine M+0	0.158563	0.245744	0.181509	0.226085	0.287723	0.175195	0.259621	0.519274	0.240933	0.369108	0.307012	0.132614	0.179004	0.264741	0.400978	0.21425	0.0796283	0.138033
Hypoxanthine M+1	0.111922	0.376722	0.140506	0.202434	0.146029	0.115194	0.189803	0.161802	0.128347	0.0918064	0.0944684	0.120248	0.242774	0.363478	0.190586	0.0810093	0.0360976	0.227284
Hypoxanthine M+2	0.729515	0.377534	0.677984	0.571481	0.566248	0.709611	0.550576	0.318924	0.63072	0.539086	0.598519	0.747138	0.578222	0.371781	0.408436	0.704741	0.884274	0.634683
Inosine M+0	0.382128	0.631372	0.288163	0.256678	0.301857	0.344693	0.171389	0.255112	0.174594	0.240041	0.246436	0.195897	0.145569	0.140594	0.160331	0.147859	0.179687	0.167025
Inosine M+1	0.0398959	0.023951	0.04738	0.0542645	0.047034	0.0431135	0.049681	0.055466	0.0561359	0.0605532	0.0489763	0.0578499	0.0556797	0.0616523	0.0482023	0.0448961	0.0341332	0.0400834
Inosine M+2	0.0859091	0.0609502	0.102778	0.104274	0.108938	0.0839833	0.128245	0.112395	0.128742	0.110876	0.125951	0.121352	0.1198	0.125333	0.0984552	0.118914	0.109861	0.106582
Inosine M+3	0.176957	0.0930212	0.180376	0.201812	0.208706	0.192053	0.162778	0.158647	0.167603	0.16836	0.15085	0.170293	0.163173	0.161659	0.167759	0.180774	0.174285	0.184063
Inosine M+4	0.088597	0.0488542	0.101614	0.0847948	0.070156	0.080005	0.143609	0.124974	0.1357	0.125011	0.1232	0.125916	0.126815	0.13048	0.115596	0.114737	0.112008	0.12686
Inosine M+5	0.146021	0.0892678	0.179204	0.198534	0.180068	0.166812	0.196892	0.175719	0.188241	0.174161	0.167696	0.177239	0.206637	0.200947	0.220334	0.210666	0.217221	0.202803
Inosine M+6	0.0408169	0.0287065	0.0562433	0.0564645	0.0520236	0.0489189	0.0916204	0.0641471	0.0846227	0.0711887	0.0779757	0.082521	0.0982861	0.0948193	0.100179	0.0964062	0.0840375	0.0942379
Inosine M+7	0.0324628	0.0216614	0.0398908	0.0359931	0.0188331	0.0286666	0.0408465	0.0401229	0.0482325	0.0371379	0.0438403	0.0476533	0.0661097	0.066087	0.0672494	0.0634309	0.0652115	0.0565715
Inosine M+8	0.0072116	0.00221566	0.00435115	0.00718466	0.0123835	0.0117546	0.0149394	0.0134173	0.0161293	0.0126714	0.0150735	0.0212783	0.017931	0.0184287	0.0218943	0.0223165	0.0235571	0.0217739
Lactate M+0	0.565105	0.566113	0.564942	0.566678	0.562705	0.566372	0.457389	0.458408	0.454652	0.457192	0.456491	0.455707	0.448232	0.450312	0.458889	0.456165	0.456925	0.454103
Lactate M+1	0.00873902	0.0097143	0.00990327	0.00923428	0.00982495	0.00860344	0.0201946	0.0205499	0.0189492	0.0206123	0.0205313	0.0191835	0.0136931	0.013205	0.0126726	0.0145249	0.0127651	0.0142486
Lactate M+2	0.0289411	0.0280645	0.0305092	0.0314407	0.0296684	0.0298801	0.0426068	0.0427328	0.0416514	0.0432612	0.0429681	0.043154	0.0420217	0.0410496	0.0408499	0.0446612	0.0406314	0.0423565
Lactate M+3	0.397215	0.396109	0.394645	0.392647	0.397802	0.395145	0.479809	0.478309	0.484747	0.478935	0.480009	0.481956	0.496053	0.495433	0.487588	0.484649	0.489678	0.489291
L-Alanine M+0	0.662292	0.653932	0.655685	0.655397	0.660035	0.638176	0.697038	0.701269	0.701901	0.702406	0.688419	0.708849	0.695519	0.65438	0.642862	0.653414	0.61227	0.652988
L-Alanine M+1	0.0651227	0.0844573	0.0697858	0.0826956	0.0766243	0.0714775	0.0657466	0.057646	0.0711029	0.0753907	0.0717953	0.0753548	0.0363857	0.0929061	0.0693937	0.0612342	0.0616037	0.0711539
L-Alanine M+2	0.152161	0.143863	0.151581	0.148399	0.146645	0.164502	0.0966536	0.107149	0.100118	0.0892312	0.102107	0.0851484	0.125364	0.124899	0.14616	0.135304	0.15976	0.134149
L-Alanine M+3	0.120425	0.117747	0.122948	0.113508	0.116697	0.125844	0.140562	0.133935	0.126878	0.132972	0.137679	0.130648	0.142731	0.127815	0.141584	0.150048	0.166366	0.141709
L-Aspartate M+0	0.64425	0.644843	0.640797	0.636936	0.638997	0.644635	0.719334	0.712938	0.730665	0.711354	0.702296	0.726747	0.681363	0.673904	0.603512	0.624527	0.623506	0.636603
L-Aspartate M+1	0.0335589	0.0302624	0.0339845	0.0313967	0.0304195	0.0283709	0.0442141	0.0389402	0.0376912	0.0416589	0.0426883	0.0391621	0.0272591	0.0299841	0.0283985	0.0337083	0.0291052	0.0348417
L-Aspartate M+2	0.12338	0.132148	0.126781	0.133498	0.124748	0.128837	0.104281	0.1079	0.101815	0.111675	0.11294	0.104947	0.134719	0.139165	0.149917	0.153388	0.138435	0.136409
L-Aspartate M+3	0.177	0.172837	0.178529	0.176779	0.184445	0.176936	0.10483	0.108794	0.102292	0.106184	0.11062	0.101406	0.13037	0.131827	0.185031	0.158321	0.179713	0.162096
L-Aspartate M+4	0.0218109	0.0199092	0.0199083	0.0213898	0.0213906	0.0212218	0.0273403	0.0314275	0.027538	0.0291278	0.0314562	0.0277372	0.0262889	0.0251202	0.0331414	0.0300556	0.0292406	0.0300503
L-Histidine M+0	1	1	1	1	1	1	1	1	1	1	1	1	1	1	1	1	1	1
L-Histidine M+1	0	0	0	0	0	0	0	0	0	0	0	0	0	0	0	0	0	0
L-Histidine M+2	0	0	0	0	0	0	0	0	0	0	0	0	0	0	0	0	0	0
L-Isoleucine M+0	1	0.999922	1	1	1	1	0.999802	1	1	1	0.999976	1	1	1	1	1	1	1
L-Isoleucine M+1	0	0	0	0	0	0	0	0	0	0	0	0	0	0	0	0	0	0
L-Isoleucine M+2	0	7.81673e-05	0	0	0	0	0.000197732	0	0	0	2.37969e-05	0	0	0	0	0	0	0
L-Isoleucine M+3	0	0	0	0	0	0	0	0	0	0	0	0	0	0	0	0	0	0
L-Leucine M+0	0.999949	1	1	0.999979	1	0.999972	0.999988	1	0.999642	0.999963	1	1	1	1	1	1	0.999515	1
L-Leucine M+1	0	0	0	0	0	0	0	0	0	0	0	0	0	0	0	0	0	0
L-Leucine M+2	5.09222e-05	0	0	2.06556e-05	0	2.84662e-05	0	0	0.000358033	3.68398e-05	0	0	0	0	0	0	0.000485201	0
L-Leucine M+3	0	0	0	0	0	0	1.16823e-05	0	0	0	0	0	0	0	0	0	0	0
L-Phenylalanine M+0	0.999994	1	0.999975	1	1	1	1	1	0.999973	0.999905	1	1	1	1	0.999882	1	1	1
L-Phenylalanine M+1	0	0	0	0	0	0	0	0	0	0	0	0	0	0	0	0	0	0
L-Phenylalanine M+2	0	0	0	0	0	0	0	0	0	0	0	0	0	0	0	0	0	0
L-Phenylalanine M+3	6.17128e-06	0	2.5422e-05	0	0	0	0	0	2.68864e-05	9.45963e-05	0	0	0	0	0.000118222	0	0	0
L-Proline M+0	0.615754	0.628607	0.623455	0.619651	0.62587	0.62453	0.519886	0.517225	0.514149	0.517327	0.517792	0.526006	0.487837	0.50396	0.49184	0.500692	0.501807	0.495677
L-Proline M+1	0.0337537	0.0325189	0.0308213	0.0309423	0.0298972	0.0295391	0.0493053	0.0521893	0.0529693	0.0490278	0.0507683	0.049787	0.0387836	0.0357347	0.0380027	0.0392498	0.0356115	0.0360942
L-Proline M+2	0.20925	0.206267	0.209749	0.211597	0.209939	0.213594	0.218292	0.222001	0.220939	0.223751	0.223584	0.220006	0.244561	0.24461	0.250486	0.240713	0.245745	0.244773
L-Proline M+3	0.0694679	0.0680948	0.0670567	0.0704034	0.0653182	0.0661797	0.0977839	0.0969832	0.0945142	0.0967559	0.0957149	0.0909852	0.0986123	0.0906551	0.0926015	0.093606	0.0911266	0.0937647
L-Proline M+4	0.0481228	0.0434361	0.0466609	0.045374	0.0462921	0.0442721	0.076879	0.0732094	0.0785305	0.0746296	0.0747571	0.0755777	0.0822786	0.0823278	0.0829731	0.0812067	0.0818208	0.0851928
L-Proline M+5	0.023651	0.0210761	0.0222577	0.0220324	0.0226831	0.0218845	0.0378541	0.0383929	0.0388985	0.038509	0.0373835	0.0376381	0.0479277	0.0427122	0.0440966	0.0445328	0.0438893	0.0444987
L-Tryptophan M+0	1	1	1	1	1	1	1	1	1	1	1	1	1	1	1	1	1	1
L-Tryptophan M+1	0	0	0	0	0	0	0	0	0	0	0	0	0	0	0	0	0	0
L-Tryptophan M+2	0	0	0	0	0	0	0	0	0	0	0	0	0	0	0	0	0	0
L-Tryptophan M+3	0	0	0	0	0	0	0	0	0	0	0	0	0	0	0	0	0	0
L-Tyrosine M+0	0.999906	1	1	1	0.9998	0.999736	1	1	1	1	1	0.999978	1	1	1	1	1	1
L-Tyrosine M+1	0	0	0	0	0	0	0	0	0	0	0	0	0	0	0	0	0	0
L-Tyrosine M+2	0	0	0	0	0.000177533	0	0	0	0	0	0	0	0	0	0	0	0	0
L-Tyrosine M+3	9.38006e-05	0	0	0	2.20775e-05	0.000263999	0	0	0	0	0	2.20419e-05	0	0	0	0	0	0
L-Valine M+0	1	0.999679	0.999702	1	0.999642	1	0.999787	1	1	1	1	0.999694	1	1	1	1	1	1
L-Valine M+1	0	0	0	0	0	0	0	0	0	0	0	0	0	0	0	0	0	0
L-Valine M+2	0	0.000320545	0.000297841	0	0.000357533	0	0.000213314	0	0	0	0	0.000305786	0	0	0	0	0	0
LysoPC(14:0) M+0	0.38366	0.36178	0.378112	0.344745	0.384484	0.34914	0.150826	0.149327	0.182018	0.169824	0.146346	0.134675	0.270517	0.304345	0.257377	0.306913	0.264174	0.323203
LysoPC(14:0) M+1	0	0.0392343	0	0.0288982	0	0	0.0276297	0.00183995	0.0100089	0.0568274	0.0336121	0.04526	0.00522153	0	0.0341562	0.0134959	0.0312952	0.0343696
LysoPC(14:0) M+2	0.113004	0.113601	0.156075	0.131901	0.102829	0.115043	0.0738639	0.0734318	0.0793844	0.0851519	0.0400618	0.0741848	0.0519569	0.0757151	0.0755815	0.0787893	0.1027	0.0744708
LysoPC(14:0) M+3	0.114434	0.0751476	0.12379	0.104311	0.0981731	0.101621	0.09973	0.127602	0.0939025	0.1003	0.0826909	0.0864394	0.0918852	0.072941	0.102562	0.068283	0.0828749	0.0356202
LysoPC(14:0) M+4	0.140695	0.141206	0.114365	0.131268	0.157133	0.175121	0.109088	0.114911	0.101377	0.0905807	0.0951322	0.124354	0.149131	0.130259	0.108012	0.125915	0.119402	0.187589
LysoPC(14:0) M+5	0.0797924	0.0706166	0.0402772	0.0956064	0.0520214	0.0904456	0.0900929	0.0495047	0.0920888	0.0491457	0.0894784	0.0836308	0.0882981	0.0637427	0.0824007	0.0832524	0.0646828	0.0574315
LysoPC(14:0) M+6	0.0733613	0.0874574	0.0778959	0.0537064	0.107588	0.0656172	0.120301	0.13167	0.113164	0.141611	0.141723	0.13005	0.0775975	0.105815	0.092194	0.0967387	0.101153	0.0623653
LysoPC(14:0) M+7	0.0374516	0.0630608	0.0570417	0.0445761	0.0454321	0.0562658	0.139844	0.117156	0.111759	0.0976347	0.127285	0.108989	0.101851	0.09382	0.0915121	0.097138	0.0772683	0.0624261
LysoPC(14:0) M+8	0.0305098	0.0196252	0.0142508	0.0386658	0.0348604	0.0280956	0.0784489	0.104937	0.0850897	0.0827005	0.133717	0.0844209	0.0775959	0.0607835	0.0648161	0.0517463	0.0617378	0.0837802
LysoPC(14:0) M+9	0.0192934	0.0235269	0.0323093	0.0140069	0.0121284	0.0111139	0.0935312	0.105257	0.10297	0.113781	0.0686767	0.110215	0.0669431	0.0549572	0.0674101	0.0586131	0.0647819	0.0583305
LysoPC(14:0) M+10	0.00779838	0.00474539	0.00588387	0.0123148	0.00535075	0.00753629	0.0166439	0.0243627	0.0282373	0.0124433	0.0412776	0.0177811	0.0190033	0.0376213	0.0239774	0.0191148	0.0299308	0.0204139
LysoPC(16:0) M+0	0.53362	0.539057	0.513762	0.510188	0.531283	0.502905	0.223341	0.214436	0.211214	0.212583	0.215798	0.215014	0.379637	0.35843	0.377951	0.361495	0.381515	0.373084
LysoPC(16:0) M+1	0	0.00683656	0.0144934	0.00131974	0.000479211	0.0053961	0.0214592	0.0311074	0.0351399	0.0390852	0.0251315	0.0215302	0.00751691	0.0197746	0.0182671	0.0262398	0.0195158	0.0145071
LysoPC(16:0) M+2	0.0753933	0.0609265	0.066881	0.0811617	0.0597258	0.0778892	0.0463762	0.0527122	0.0558723	0.0506216	0.0564737	0.0637263	0.0533752	0.0486844	0.0492653	0.0508213	0.0489034	0.0445351
LysoPC(16:0) M+3	0.0794027	0.0742395	0.0743819	0.0784068	0.0767972	0.0796146	0.116558	0.119695	0.116118	0.126992	0.121677	0.124037	0.0860405	0.083943	0.085677	0.0834025	0.0887956	0.0850238
LysoPC(16:0) M+4	0.0824469	0.0936165	0.0845972	0.0882963	0.0990525	0.0927919	0.0851432	0.0950007	0.0812914	0.0963353	0.0875142	0.0900307	0.0772382	0.091587	0.0810241	0.0822451	0.0768587	0.0871245
LysoPC(16:0) M+5	0.0588511	0.0512667	0.0527119	0.0515711	0.0541545	0.0572235	0.051829	0.0528472	0.0598217	0.052799	0.0594056	0.0681399	0.057049	0.0620749	0.0570058	0.0508779	0.0571435	0.0518484
LysoPC(16:0) M+6	0.0579327	0.0538291	0.0587808	0.0558375	0.0558375	0.0646955	0.100819	0.0771762	0.0880866	0.0830224	0.0775276	0.0871467	0.0768885	0.0775556	0.0720249	0.0763497	0.0686774	0.0761848
LysoPC(16:0) M+7	0.0412263	0.0444874	0.0471945	0.0441304	0.0476822	0.0421183	0.0834591	0.0815185	0.0831814	0.0748982	0.0728113	0.076686	0.0586203	0.0612565	0.0636018	0.0695397	0.062366	0.0620752
LysoPC(16:0) M+8	0.0301281	0.0284628	0.0404739	0.0348074	0.0279463	0.0390546	0.0702873	0.0708474	0.0757555	0.0752103	0.0773919	0.06735	0.0643983	0.0556694	0.0545689	0.0609118	0.058908	0.0597046
LysoPC(16:0) M+9	0.0232613	0.0252826	0.0280148	0.0276757	0.0251223	0.020377	0.0676376	0.0787002	0.0738179	0.0707816	0.0684599	0.0645659	0.0564579	0.0536134	0.0528222	0.052613	0.0576021	0.049255
LysoPC(16:0) M+10	0.0111228	0.0074201	0.00739917	0.0118175	0.0104852	0.00972157	0.0358896	0.0343084	0.0381598	0.0336113	0.035851	0.0460212	0.0344485	0.0319662	0.0318329	0.0322377	0.0310806	0.0351298
LysoPC(16:0) M+11	0.00336959	0.0101954	0.00708544	0.00971803	0.00732004	0.00533516	0.0502677	0.0542944	0.0410159	0.0423206	0.0534213	0.0425242	0.0281024	0.0295709	0.0318331	0.0319339	0.0266562	0.0381644
LysoPC(16:0) M+12	0.00212326	0.00160751	0.00191041	0.0023216	0.00283712	0.00183114	0.0195264	0.0160353	0.0190821	0.023273	0.0193686	0.0149898	0.0110442	0.0117928	0.0118046	0.0117922	0.0114667	0.014393
LysoPC(16:0) M+13	0.00112182	0.00277281	0.00231374	0.00274805	0.00127714	0.00104646	0.0274077	0.021321	0.0214432	0.0184668	0.0291686	0.0182384	0.00918264	0.014081	0.012321	0.00954028	0.0105107	0.00897082
LysoPC(16:1) M+0	0.46383	0.460124	0.44448	0.429869	0.451828	0.472454	0.293169	0.231141	0.266813	0.254627	0.286736	0.255599	0.319186	0.268794	0.304066	0.273564	0.281833	0.263911
LysoPC(16:1) M+1	0	0	0	0.00640143	0	0	0.00782089	0.0253488	0.0198136	0.0209854	0.0119718	0.0291772	1.33125e-05	0.0237267	0.00153336	0.0244444	0.0141467	0.0222154
LysoPC(16:1) M+2	0.0811365	0.0815356	0.0649573	0.0796955	0.0837417	0.0900339	0.0520188	0.0612516	0.0515176	0.0587569	0.0514206	0.0571399	0.0566693	0.063273	0.0687785	0.0585074	0.0597194	0.0679847
LysoPC(16:1) M+3	0.165056	0.16202	0.143661	0.13756	0.148688	0.139908	0.196326	0.212337	0.190553	0.206212	0.19365	0.189644	0.152447	0.16751	0.177884	0.156124	0.158731	0.163383
LysoPC(16:1) M+4	0.0876813	0.102017	0.116667	0.115462	0.119044	0.106878	0.0875539	0.088635	0.0939808	0.096845	0.106223	0.097554	0.109207	0.097125	0.0968787	0.103982	0.105523	0.105682
LysoPC(16:1) M+5	0.0441659	0.0497419	0.0631153	0.0686594	0.0487357	0.0588154	0.0505436	0.0496122	0.0531779	0.0556682	0.057936	0.0509398	0.0722561	0.0648931	0.0553539	0.05883	0.061579	0.0756214
LysoPC(16:1) M+6	0.0632434	0.0509418	0.0621169	0.067139	0.0598016	0.0585403	0.0604552	0.0709063	0.0650037	0.0571713	0.0579938	0.064238	0.0718127	0.0839426	0.0704786	0.0807131	0.0750849	0.0580814
LysoPC(16:1) M+7	0.0381235	0.0392794	0.0515531	0.0393291	0.0446565	0.0273474	0.0610692	0.0552456	0.055924	0.0574653	0.0461721	0.0538085	0.0565071	0.0600385	0.0545279	0.0623877	0.0701949	0.0622007
LysoPC(16:1) M+8	0.0321911	0.0247745	0.0239558	0.0176913	0.0158563	0.0139504	0.0488584	0.0520059	0.0475045	0.0461717	0.0498199	0.0541408	0.0462312	0.0518132	0.0493047	0.0535938	0.0495579	0.0484598
LysoPC(16:1) M+9	0.0144943	0.0183923	0.0171776	0.0262477	0.0204198	0.0185941	0.0526137	0.0638614	0.0569494	0.0619406	0.0501628	0.0540934	0.0477436	0.0461467	0.0521713	0.0527983	0.0604666	0.0585982
LysoPC(16:1) M+10	0.00621684	0.00800447	0.00654162	0.0070562	0.00415657	0.00719538	0.034017	0.0347017	0.0327743	0.0277733	0.0266498	0.028616	0.0205534	0.0257407	0.0286809	0.0312718	0.0267739	0.0310039
LysoPC(16:1) M+11	0.00386111	0.00316933	0.00577371	0.00489015	0.00307163	0.0062828	0.0337667	0.0331134	0.0366339	0.0359535	0.03398	0.0394946	0.0281082	0.0309063	0.0278548	0.0295868	0.0257981	0.0310548
LysoPC(16:1) M+12	0	0	0	0	0	0	0.0118549	0.014911	0.0135817	0.0112358	0.0179202	0.0115549	0.00959171	0.00856919	0.00664444	0.00820457	0.00480997	0.00188456
LysoPC(16:1) M+13	0	0	0	0	0	0	0.009933	0.00692955	0.015773	0.00919304	0.00936427	0.0139998	0.00967323	0.00752057	0.00584336	0.00599243	0.00578142	0.00991853
LysoPC(18:1) M+0	0.696618	0.694702	0.708483	0.694768	0.699506	0.701656	0.405677	0.379844	0.395582	0.391276	0.395562	0.38393	0.478451	0.440712	0.500777	0.466248	0.460865	0.471534
LysoPC(18:1) M+1	0.0162428	0	0	0	0	0	0.0153723	0.0152483	0.0159708	0.0161931	0.0111246	0.0202543	0.0277067	0.0257173	0	0.012392	0.0234165	0.0174844
LysoPC(18:1) M+2	0.0473745	0.050892	0.0364734	0.0345221	0.0504063	0.0367783	0.0590028	0.0681585	0.0535897	0.0610473	0.0664088	0.0513994	0.0655456	0.0513289	0.0532001	0.0552532	0.0545558	0.0598198
LysoPC(18:1) M+3	0.127423	0.129032	0.128471	0.124552	0.133232	0.12244	0.260304	0.252968	0.241889	0.244412	0.23665	0.246607	0.177553	0.194025	0.177046	0.175306	0.192431	0.196266
LysoPC(18:1) M+4	0.0539498	0.0625941	0.060977	0.0638689	0.0578081	0.0566284	0.0895769	0.0911292	0.0879794	0.0834521	0.0852452	0.082051	0.083069	0.0917073	0.0700332	0.0743614	0.0770573	0.0672498
LysoPC(18:1) M+5	0.0277911	0.0210498	0.0247668	0.0279496	0.0235504	0.0241256	0.0485659	0.0586744	0.0497362	0.0491892	0.0524643	0.0529524	0.040528	0.042672	0.047252	0.0508818	0.0497768	0.0411885
LysoPC(18:1) M+6	0.00931751	0.0176153	0.0117904	0.0212685	0.0160729	0.0176186	0.0254633	0.0332096	0.0317372	0.0316639	0.0304699	0.0336207	0.0416788	0.0469024	0.0353388	0.0375351	0.0391468	0.0396417
LysoPC(18:1) M+7	0.00669233	0.00919771	0.00892214	0.0177748	0.0109848	0.0184637	0.0226202	0.0222915	0.0239492	0.0223715	0.0289715	0.0258431	0.038105	0.0194957	0.0298836	0.0316838	0.0244797	0.0253652
LysoPC(18:1) M+8	0.00546708	0.00814409	0.00553659	0.00836997	0.00407288	0.0153046	0.0221747	0.023719	0.0225864	0.0252948	0.0245006	0.0253945	0.0234512	0.027758	0.024453	0.0284174	0.0236899	0.027251
LysoPC(18:1) M+9	0.00613638	0.00382649	0.00967083	0.00504844	0.00194074	0.00401919	0.0129375	0.0148521	0.023397	0.0222221	0.0208159	0.0235885	0.00528785	0.0225646	0.0230711	0.022811	0.0188802	0.0255574
LysoPC(18:1) M+10	0.00298683	0.00294689	0.00490874	0.00187809	0.00242603	0.00296539	0.0149442	0.013428	0.0175297	0.0188917	0.0152006	0.0167651	0.00954038	0.0194621	0.0138799	0.016726	0.0132774	0.00612129
LysoPC(18:1) M+11	0	0	0	0	0	0	0.00590812	0.0109812	0.019342	0.0168081	0.0175941	0.020485	0.00908265	0.0176541	0.0135645	0.0136153	0.0119916	0.0125887
LysoPC(18:1) M+12	0	0	0	0	0	0	0.00533489	0.00981737	0.00943461	0.00831158	0.00685089	0.00810318	0	0	0.00545794	0.00807243	0.00505777	0.0022485
LysoPC(18:1) M+13	0	0	0	0	0	0	0.0121183	0.00567898	0.00727742	0.00886682	0.00814163	0.00900496	0	0	0.00604334	0.00669632	0.00537468	0.00768415
LysoPC(18:2) M+0	0.806668	0.736155	0.702066	0.756278	0.835367	0.813603	0.545339	0.561422	0.565221	0.50443	0.570216	0.576038	0.705428	0.617901	0.674948	0.664575	0.721718	0.665924
LysoPC(18:2) M+1	0	0	0.0748049	0	0	0	0	0	0	0.00125892	0	0	0.00848463	0	0	0.00430932	0	0
LysoPC(18:2) M+2	0.021535	0.0390362	0.0147109	0.0484049	0.00668608	0.00602776	0.0111351	0.0127567	0.0106088	0	0.012824	0.0188436	0.0229389	0.0855516	0.00136854	0.0588119	0.054393	0.0773149
LysoPC(18:2) M+3	0.134946	0.134751	0.133344	0.127649	0.124059	0.130466	0.361292	0.291589	0.329754	0.398216	0.30158	0.315018	0.215748	0.218699	0.218982	0.176082	0.157862	0.186972
LysoPC(18:2) M+4	0.0368515	0.0900577	0.0750743	0.0676681	0.0338881	0.0499026	0.0822335	0.134233	0.0944163	0.0960953	0.11538	0.0901012	0.0474001	0.0778482	0.104701	0.0962214	0.0660272	0.0697886
LysoPC(22:6) M+0	1	0.962034	0.888907	1	1	0.995332	0.769863	1	1	1	1	1	0.945391	1	1	1	1	0.856206
LysoPC(22:6) M+1	0	0.0379659	0.111093	0	0	0.00466815	0.230137	0	0	0	0	0	0.0546088	0	0	0	0	0.143794
LysoPE(16:0) M+0	0.467328	0.469456	0.44345	0.469948	0.502295	0.474432	0.263981	0.291932	0.242149	0.290792	0.261595	0.255547	0.301664	0.282053	0.29252	0.297207	0.31457	0.305466
LysoPE(16:0) M+1	0.0352059	0.0183376	0.0219234	0.00916049	0.0033872	0.0128898	0.0272464	0.00704141	0.00520162	0	0.0163597	0.00255537	0.0215643	0.0199749	0.0186317	0.0119477	0.0120704	0.0142345
LysoPE(16:0) M+2	0.0855821	0.0798457	0.0955804	0.0813221	0.0737207	0.0880527	0.0383625	0.0259579	0.0605742	0.0241676	0.0430865	0.0316228	0.0522965	0.0711257	0.065393	0.067141	0.0642653	0.0729549
LysoPE(16:0) M+3	0.0913166	0.0777424	0.0813396	0.105875	0.0814487	0.0977684	0.0932123	0.127636	0.139213	0.125242	0.113017	0.1085	0.0958502	0.0848776	0.0974566	0.0990503	0.0985523	0.0839339
LysoPE(16:0) M+4	0.0980801	0.116394	0.109507	0.0998296	0.113532	0.110032	0.116826	0.073572	0.111714	0.0809311	0.0774269	0.125932	0.101081	0.107779	0.100163	0.0945174	0.0960925	0.101946
LysoPE(16:0) M+5	0.0599459	0.0522914	0.0547863	0.0667553	0.0473403	0.0524806	0.0504746	0.0630746	0.0624309	0.0560238	0.0741803	0.0528798	0.0678271	0.0772223	0.0706579	0.0638692	0.0620339	0.0837288
LysoPE(16:0) M+6	0.045268	0.0641559	0.0592528	0.0556701	0.0716335	0.0739899	0.060087	0.0856839	0.074213	0.0887038	0.0650326	0.0710604	0.0775686	0.0975132	0.101559	0.0983987	0.0833973	0.0740311
LysoPE(16:0) M+7	0.0472941	0.0529167	0.0532961	0.0422345	0.0428658	0.0421677	0.0780342	0.0825775	0.0983259	0.0707563	0.0559416	0.0910992	0.0925652	0.0712083	0.0735967	0.065824	0.0812561	0.0683639
LysoPE(16:0) M+8	0.0267331	0.0268045	0.0342308	0.0272658	0.0195753	0.0185766	0.107523	0.0836817	0.054063	0.0590937	0.101897	0.0890158	0.0610449	0.0709539	0.0498368	0.0615927	0.0775066	0.049669
LysoPE(16:0) M+9	0.0314989	0.02409	0.0288343	0.0229669	0.0286456	0.0198913	0.0658515	0.0696031	0.0626246	0.0934555	0.112951	0.0680823	0.0648525	0.053438	0.0637482	0.0742822	0.0670033	0.0592708
LysoPE(16:0) M+10	0.00776177	0.00637137	0.00863967	0.0148596	0.00793455	0.00434109	0.0358173	0.0454294	0.0404989	0.0510941	0.0408795	0.0457205	0.0374436	0.0311995	0.0304155	0.0346761	0.0215919	0.0455958
LysoPE(16:0) M+11	0.00398548	0.011594	0.00915947	0.00411246	0.00762196	0.00537796	0.0625838	0.0438104	0.0489915	0.0597394	0.037633	0.0579848	0.0262421	0.0326546	0.0360211	0.0314934	0.0216602	0.0408053
LysoPE(18:1) M+0	0.663283	0.646941	0.640885	0.633849	0.623633	0.647234	0.447764	0.441393	0.449124	0.446719	0.452452	0.449743	0.463114	0.445947	0.458267	0.454955	0.448551	0.447922
LysoPE(18:1) M+1	0	0.0125247	0	0.0148272	0.015018	0.00990008	0.0142753	0.0331826	0.0167562	0.0144641	0.00512713	0.0121339	0.0169567	0.0111725	0.0178149	0.0102807	0.0256152	0.014547
LysoPE(18:1) M+2	0.0410544	0.0573424	0.0478428	0.0565215	0.047427	0.0594582	0.0527429	0.0467231	0.056568	0.0528678	0.0576695	0.0549296	0.0579144	0.0709913	0.0622166	0.0651483	0.0687312	0.0612913
LysoPE(18:1) M+3	0.130592	0.131532	0.125944	0.128291	0.14728	0.136591	0.237235	0.216001	0.225413	0.233284	0.219313	0.22897	0.164564	0.18716	0.180562	0.170265	0.180004	0.20417
LysoPE(18:1) M+4	0.0641883	0.0510465	0.0749996	0.0629285	0.0696282	0.0603172	0.0715436	0.0840824	0.0774584	0.0694727	0.086181	0.076005	0.069874	0.0801512	0.078895	0.0794385	0.0797966	0.0794013
LysoPE(18:1) M+5	0.0327534	0.0233961	0.0302406	0.0308375	0.0247696	0.0279227	0.0459125	0.0500146	0.0395786	0.0466063	0.0457155	0.039888	0.0557074	0.0480192	0.0464027	0.0455807	0.050817	0.0510643
LysoPE(18:1) M+6	0.0239314	0.0280914	0.0283244	0.0314604	0.0354177	0.0219615	0.0300284	0.0330524	0.0313376	0.0284428	0.0292936	0.0294038	0.0465284	0.0425609	0.0427188	0.0438356	0.0407809	0.0376417
LysoPE(18:1) M+7	0.0240707	0.0140751	0.0187345	0.0158986	0.0179034	0.0123677	0.0214531	0.0137888	0.0213356	0.0237964	0.0235406	0.0236098	0.0258452	0.0272896	0.0279669	0.0330474	0.0292212	0.0236315
LysoPE(18:1) M+8	0.00587862	0.0139469	0.0160507	0.0150919	0.00760754	0.0108708	0.0204339	0.0178347	0.022956	0.0254669	0.0203697	0.025147	0.0219824	0.0280123	0.0277225	0.0287944	0.0251035	0.0227483
LysoPE(18:1) M+9	0.0131163	0.0133288	0.00902825	0.0062157	0.00797696	0.011413	0.0227148	0.0212716	0.0222383	0.0228023	0.0216098	0.0184824	0.0265201	0.02183	0.0210703	0.0248766	0.0197217	0.0206477
LysoPE(18:1) M+10	0.00113207	0.00777488	0.00794958	0.00407866	0.00333773	0.00196413	0.0145609	0.0184132	0.0163419	0.0151098	0.0164962	0.014353	0.0210231	0.0138744	0.0136118	0.019175	0.0110753	0.0153802
LysoPE(18:1) M+11	0	0	0	0	0	0	0.0119789	0.0150355	0.0142288	0.0128071	0.0148745	0.0185891	0.0175113	0.0140407	0.0150801	0.0173945	0.011664	0.0158286
LysoPE(18:1) M+12	0	0	0	0	0	0	0.0093567	0.00920797	0.00666349	0.00816075	0.00735773	0.00874615	0.0124592	0.0089504	0.00767172	0.00720863	0.0089177	0.00572579
LysoPE(20:4) M+0	0.843516	0.857133	0.829485	0.863345	0.831087	0.86456	0.60696	0.61004	0.557567	0.572581	0.624841	0.570993	0.702191	0.663308	0.684124	0.674344	0.67318	0.679845
LysoPE(20:4) M+1	0.0259926	0.000741417	0.0356736	0.00625836	0.0207674	0	0.015313	0.0170035	0.0411751	0.0438189	0	0.0319047	0.0253189	0.0325682	0.00860852	0.0229558	0.0307563	0.0389886
LysoPE(20:4) M+2	0.0292683	0.030902	0.0239473	0.031286	0.04493	0.0413779	0.0460746	0.0655956	0.0454955	0.0460881	0.0704367	0.0721796	0.0497408	0.0624296	0.0692638	0.0741144	0.0556989	0.0747352
LysoPE(20:4) M+3	0.0726386	0.0844754	0.0968941	0.078893	0.0787359	0.076392	0.222454	0.227219	0.237273	0.24624	0.227451	0.229746	0.174955	0.158339	0.163841	0.164895	0.157739	0.162022
LysoPE(20:4) M+4	0.0216795	0.0209168	0.0100226	0.0177704	0.0213937	0.014617	0.0784835	0.0505817	0.0882969	0.0641383	0.0594594	0.0681298	0.0385102	0.0489362	0.0556815	0.0435202	0.0580151	0.0293323
LysoPE(20:4) M+5	0.00690521	0.00583126	0.00397698	0.00244748	0.0030864	0.00305301	0.0307147	0.0295604	0.0301921	0.0271332	0.0178113	0.0270466	0.00928423	0.0344197	0.0184811	0.0201707	0.0246102	0.0150775
LysoPE(22:6) M+0	0.714619	0.704322	0.807672	0.780098	0.881386	0.821978	0.452545	0.51598	0.557671	0.501397	0.539564	0.495352	0.640683	0.640915	0.59153	0.565166	0.602444	0.5713
LysoPE(22:6) M+1	0.0233737	0.0366389	0	0	0.00415473	0	0.0463257	0.0116699	0	0.0429429	0.0230989	0.049864	0	0	0.00960906	0.0264316	0.00216097	0.0198687
LysoPE(22:6) M+2	0.0365301	0.0278578	0.0165062	0.0365538	0.0134784	0	0.0419522	0.0488716	0.0540193	0.00916134	0.0505536	0.0290316	0.0541249	0.015696	0.0575884	0.052848	0.0383964	0.0346738
LysoPE(22:6) M+3	0.158723	0.145396	0.149446	0.144085	0.0725518	0.116273	0.274939	0.27916	0.275278	0.292323	0.244107	0.294146	0.226294	0.260652	0.245205	0.254577	0.26707	0.238329
LysoPE(22:6) M+4	0.047825	0.069502	0.0144716	0.0325595	0.0235101	0.0607616	0.138031	0.10428	0.0923046	0.111628	0.109932	0.100197	0.0557745	0.0557161	0.0780749	0.078214	0.0749673	0.100586
LysoPE(22:6) M+5	0.0189287	0.0162838	0.0119048	0.00670346	0.00491892	0.000987479	0.0462068	0.0400376	0.0207267	0.0425479	0.0327442	0.0314093	0.0231234	0.027021	0.0179922	0.0227635	0.0149616	0.0352424
Malate M+0	0.574907	0.581217	0.578847	0.580707	0.58872	0.580575	0.412702	0.405706	0.410559	0.406025	0.409475	0.411658	0.446444	0.454811	0.463876	0.45507	0.456584	0.454692
Malate M+1	0.0462118	0.0366565	0.0394236	0.0430879	0.0348186	0.0450562	0.0849232	0.0916567	0.0859627	0.0900127	0.0851412	0.0840667	0.0604681	0.0502077	0.0442391	0.0500645	0.0511018	0.0480947
Malate M+2	0.125756	0.126295	0.127675	0.129222	0.12531	0.124614	0.199249	0.201979	0.201156	0.201932	0.202335	0.200135	0.161736	0.158199	0.155183	0.163929	0.154105	0.156789
Malate M+3	0.228024	0.23002	0.226911	0.22055	0.225396	0.225058	0.239635	0.236011	0.236978	0.237072	0.238573	0.239919	0.27979	0.288222	0.290951	0.282024	0.293257	0.294013
Malate M+4	0.0251021	0.025812	0.0271437	0.0264332	0.0257544	0.0246967	0.0634903	0.0646482	0.065345	0.0649591	0.0644762	0.0642217	0.0515619	0.0485599	0.0457512	0.048913	0.0449518	0.0464109
Oxalacetate M+0	0.578754	0.558616	0.585824	0.591007	0.568636	0.543193	0.427986	0.410876	0.428839	0.417271	0.388259	0.408078	0.437193	0.431222	0.455706	0.447034	0.467509	0.443944
Oxalacetate M+1	0.0460282	0.0375729	0.0284253	0.0376326	0.0258298	0.0366177	0.0701234	0.0759243	0.0827243	0.0721483	0.0787917	0.0717836	0.0463506	0.0431088	0.0343807	0.0401044	0.0235718	0.0410182
Oxalacetate M+2	0.117672	0.131008	0.126251	0.134009	0.134486	0.144144	0.195353	0.217471	0.191028	0.197407	0.217252	0.207799	0.182721	0.197906	0.158532	0.166269	0.154111	0.154798
Oxalacetate M+3	0.228029	0.234589	0.218696	0.208184	0.232707	0.232609	0.223548	0.227391	0.22009	0.220574	0.23665	0.240129	0.272097	0.268142	0.274325	0.285178	0.286709	0.29085
Oxalacetate M+4	0.029517	0.0382144	0.0408037	0.0291664	0.0383412	0.0434362	0.0829899	0.0683372	0.0773195	0.0925999	0.0790475	0.0722095	0.0616388	0.0596217	0.0770557	0.0614144	0.068098	0.0693888
Pyruvate M+0	0.585434	0.585505	0.584532	0.587866	0.583448	0.586631	0.469162	0.471899	0.469008	0.473346	0.473618	0.472141	0.462146	0.470731	0.472323	0.475822	0.476612	0.475063
Pyruvate M+1	0.00344441	0.00136088	0.0025483	0.00284621	0.00133942	0.00151351	0.0150346	0.0146038	0.0126946	0.0143187	0.0150979	0.012144	0.00723431	0.00616097	0.00711402	0.0079033	0.00678735	0.00772059
Pyruvate M+2	0.053172	0.0533791	0.05454	0.0524815	0.0509214	0.0516889	0.0749455	0.0758417	0.0729492	0.0735027	0.0732709	0.0704306	0.0719951	0.0702808	0.0707785	0.0722169	0.0691396	0.0703875
Pyruvate M+3	0.35795	0.359755	0.35838	0.356806	0.364291	0.360166	0.440858	0.437655	0.445348	0.438833	0.438013	0.445285	0.458625	0.452827	0.449785	0.444058	0.447461	0.446829
sn2 LysoPC(14:0) M+0	0.386675	0.363822	0.380349	0.349043	0.386552	0.355605	0.153379	0.148741	0.187307	0.172007	0.152797	0.137113	0.275757	0.316242	0.2637	0.312894	0.272325	0.329939
sn2 LysoPC(14:0) M+1	0	0.0394558	0	0.0292585	0	0	0.0280974	0.00183272	0.0102997	0.0575581	0.0350939	0.0460793	0.00532268	0	0.0349953	0.0137589	0.0322608	0.0350859
sn2 LysoPC(14:0) M+2	0.113893	0.114242	0.156999	0.133545	0.103382	0.117173	0.0751141	0.0731434	0.0816912	0.0862467	0.041828	0.0755278	0.0529634	0.0786749	0.0774383	0.0803247	0.105868	0.0760227
sn2 LysoPC(14:0) M+3	0.115333	0.0755718	0.124522	0.105612	0.0987012	0.103503	0.101418	0.127101	0.0966311	0.10159	0.0863364	0.0880042	0.0936651	0.0757924	0.105082	0.0696137	0.0854319	0.0363625
sn2 LysoPC(14:0) M+4	0.141801	0.142003	0.115042	0.132905	0.157979	0.178364	0.110935	0.11446	0.104323	0.0917454	0.0993262	0.126605	0.152019	0.135352	0.110666	0.128369	0.123086	0.191498
sn2 LysoPC(14:0) M+5	0.0804195	0.0710152	0.0405156	0.0967985	0.0523012	0.0858192	0.0916177	0.0775054	0.0947647	0.0495229	0.0924346	0.0851448	0.0900085	0.0662345	0.084425	0.0848748	0.0666785	0.0586283
sn2 LysoPC(14:0) M+6	0.0739378	0.0879511	0.0783569	0.054376	0.108167	0.0668322	0.122337	0.131153	0.116452	0.143432	0.147971	0.132404	0.0791007	0.109951	0.0944589	0.0986239	0.104274	0.0636649
sn2 LysoPC(14:0) M+7	0.037746	0.0634167	0.0573793	0.0451319	0.0456765	0.0573077	0.142211	0.116696	0.115006	0.0988901	0.132897	0.110962	0.103824	0.0974877	0.0937602	0.099031	0.0796523	0.0637271
sn2 LysoPC(14:0) M+8	0.0307496	0.0188636	0.0143351	0.0391479	0.0350479	0.0286159	0.0797767	0.104525	0.0875622	0.0837638	0.139612	0.0859492	0.079099	0.0631597	0.0664084	0.0527547	0.0636427	0.0855261
sn2 LysoPC(14:0) M+9	0.019445	0.0236597	0.0325005	0.0141815	0.0121936	0.00677949	0.0951142	0.104844	0.105962	0.115244	0.0717044	0.11221	0.0682399	0.0571056	0.0690661	0.0597553	0.0667807	0.0595461
sn2 LysoPC(16:0) M+0	0.61646	0.548689	0.562742	0.551892	0.589738	0.582874	0.231061	0.301942	0.238804	0.27806	0.324019	0.250848	0.398582	0.386757	0.441342	0.411432	0.455314	0.400693
sn2 LysoPC(16:0) M+1	0	0	0.00935246	0	0	0	0.0307388	0.0106574	0.0176092	0.00684025	0.0108691	0.0327769	0.00736822	0.0046359	0	0	0.000939461	0.0297819
sn2 LysoPC(16:0) M+2	0.0587228	0.0795899	0.0711656	0.0981603	0.0882415	0.0664971	0.0362512	0.0523616	0.0550921	0.0704072	0.040868	0.0266933	0.0519832	0.0499862	0.0408051	0.0432387	0.0491903	0.0314923
sn2 LysoPC(16:0) M+3	0.0749551	0.0860703	0.0641238	0.0618985	0.0650952	0.0782803	0.134279	0.168635	0.13684	0.169484	0.142701	0.147166	0.0772036	0.090792	0.0887906	0.0982504	0.0708633	0.0853544
sn2 LysoPC(16:0) M+4	0.0681568	0.0901024	0.087028	0.0914206	0.087257	0.0895462	0.118671	0.0964486	0.0971511	0.0644061	0.0685329	0.0846539	0.0990491	0.0909294	0.0847308	0.0898772	0.0809201	0.0765374
sn2 LysoPC(16:0) M+5	0.0278883	0.0376091	0.0533498	0.026975	0.0403006	0.0443692	0.0539075	0.0365458	0.0627852	0.0449728	0.0389723	0.0614848	0.0527318	0.0569187	0.0539201	0.0568012	0.0535867	0.0560607
sn2 LysoPC(16:0) M+6	0.0623414	0.0674318	0.0669632	0.0661289	0.0402597	0.061918	0.0769303	0.0861895	0.0732182	0.0919458	0.0943272	0.0750134	0.0860591	0.0806632	0.0705931	0.0851685	0.0797572	0.0907459
sn2 LysoPC(16:0) M+7	0.0508426	0.0391132	0.0326052	0.0540054	0.0284068	0.030509	0.0840572	0.056187	0.0745926	0.0780338	0.0746515	0.074858	0.0472099	0.0585761	0.051655	0.0617403	0.056096	0.0676924
sn2 LysoPC(16:0) M+8	0.0112192	0.0239575	0.0182379	0.0228206	0.0233373	0.0225261	0.0550831	0.0883291	0.071053	0.0607725	0.0950832	0.0682531	0.0691531	0.0663306	0.0607383	0.0603846	0.0592689	0.0683263
sn2 LysoPC(16:0) M+9	0.0153464	0.0153473	0.0211577	0.0164905	0.0186739	0.0123295	0.0721381	0.0774945	0.0888217	0.0548058	0.0815677	0.0757562	0.0503971	0.0661621	0.04893	0.0523479	0.0362115	0.029409
sn2 LysoPC(16:0) M+10	0.00548287	0.00921108	0.00370456	0.00392966	0.00982489	0.00856346	0.0514695	0.00489799	0.0357587	0.0295211	0.0123308	0.0352319	0.0402396	0.0310673	0.0273718	0.0214702	0.0271305	0.0357097
sn2 LysoPC(16:0) M+11	0.00858458	0.00287846	0.0095701	0.00627896	0.00886568	0.00258722	0.0554128	0.0203115	0.0482743	0.0507515	0.016077	0.0672645	0.0200228	0.0171817	0.0311234	0.0192891	0.0307219	0.0281965
sn2 LysoPC(18:1) M+0	0.819912	0.757069	0.862587	0.852866	0.790047	0.832423	0.605304	0.616747	0.540992	0.596934	0.53248	0.568017	0.726989	0.651797	0.633299	0.740582	0.733427	0.692544
sn2 LysoPC(18:1) M+1	0	0.0363631	0.00146203	0	0	0	0	0	0	0	0.00756279	0	0	0.0214579	0	0	0.00295791	0
sn2 LysoPC(18:1) M+2	0.011069	0	0	0	0.108126	0	0	0.02221	0.0339343	0.0237742	0.0635145	0.0665152	0.000955715	0.0240401	0.0353636	0.0332684	0.0736986	0.00908163
sn2 LysoPC(18:1) M+3	0.136057	0.172989	0.0887963	0.106086	0.0583646	0.110819	0.330307	0.246845	0.325591	0.322623	0.332983	0.242342	0.238963	0.223919	0.268972	0.168674	0.130028	0.205804
sn2 LysoPC(18:1) M+4	0.032962	0.0335794	0.0471545	0.0410474	0.043463	0.0567578	0.0643891	0.114198	0.0994832	0.0566686	0.0634597	0.123125	0.0330925	0.0787866	0.0623648	0.0574763	0.059889	0.092571
sn2 LysoPC(18:2) M+0	0.827267	0.736155	0.73406	0.776417	0.835367	0.837707	0.57322	0.567036	0.571282	0.505715	0.59637	0.587101	0.728836	0.617901	0.674948	0.664575	0.735706	0.694283
sn2 LysoPC(18:2) M+1	0	0	0.0782138	0	0	0	0	0	0	0	0	0	0.00876617	0	0	0.00430932	0	0
sn2 LysoPC(18:2) M+2	0.0220849	0.0390362	0.0153813	0.0496939	0.00668608	0.00477507	0.0117044	0.0128842	0	0	0	0	0.0237001	0.0855516	0.00136854	0.0588119	0.0554473	0.0806074
sn2 LysoPC(18:2) M+3	0.121197	0.134751	0.139421	0.131048	0.124059	0.134728	0.379764	0.284505	0.33329	0.399231	0.315413	0.321068	0.222907	0.218699	0.218982	0.176082	0.160921	0.194935
sn2 LysoPC(18:2) M+4	0.0294513	0.0900577	0.0329241	0.042841	0.0338881	0.02279	0.0353118	0.135575	0.0954287	0.0950538	0.0882171	0.0918316	0.0157906	0.0778482	0.104701	0.0962214	0.0479253	0.030175
sn2 LysoPC(22:6) M+0	0.96611	0.830821	0.840936	0.922841	0.959691	0.769404	0.48187	0.668122	0.601629	0.716185	0.808099	0.550692	0.783633	0.918994	0.923722	0.790471	0.79886	0.707875
sn2 LysoPC(22:6) M+1	0	0.0327877	0.105098	0	0	0.00360854	0.144046	0	0	0	0	0	0.0452651	0	0	0	0	0.118883
sn2 LysoPC(22:6) M+2	0	0.00710339	0	0.0422343	0	0.0337072	0.0365051	0.0280598	0.037012	0	0.0754774	0.0185282	0	0.000948442	0	0	0	0.00310253
sn2 LysoPC(22:6) M+3	0.0338901	0.129287	0.0539667	0.034925	0.0403093	0.19328	0.337578	0.303819	0.361359	0.283815	0.116424	0.43078	0.171102	0.080058	0.0762778	0.209529	0.20114	0.170139
sn2 LysoPE(16:0) M+0	0.616801	0.66748	0.700105	0.716223	0.690176	0.688306	0.365546	0.267361	0.531166	0.23503	0.631698	0.589675	0.519045	0.577738	0.552226	0.551357	0.439177	0.484437
sn2 LysoPE(16:0) M+1	0.0107683	0	0	0	0	0	0.0327726	0.306448	0.026779	0.155511	0	0.017621	0.00561024	0	0	0.0274095	0.0202958	0
sn2 LysoPE(16:0) M+2	0.0994587	0.046388	0.106492	0.0604557	0.0912873	0.126091	0.152857	0.126555	0.0435803	0.114371	0.120353	0.000307671	0.196654	0.122067	0.112123	0.0598566	0.105147	0.117617
sn2 LysoPE(16:0) M+3	0.0838527	0.136468	0.0822737	0.152059	0.101854	0.050906	0.301979	0.176672	0.263237	0.248484	0.221957	0.231559	0.157219	0.13868	0.194781	0.102026	0.255023	0.157302
sn2 LysoPE(16:0) M+4	0.18912	0.149664	0.111129	0.0712625	0.116682	0.134697	0.146846	0.122965	0.135238	0.246604	0.0259921	0.160837	0.121471	0.161515	0.14087	0.259352	0.180357	0.240644
sn2 LysoPE(18:1) M+0	1	1	1	1	1	1	1	1	0.987663	1	1	1	1	1	0.999633	1	1	1
sn2 LysoPE(18:1) M+1	0	0	0	0	0	0	0	0	0.0123369	0	0	0	0	0	0.000367296	0	0	0
sn2 LysoPE(20:4) M+0	0.829369	0.887509	0.956661	0.963555	0.977932	0.952511	0.672209	0.852119	0.706066	0.816454	0.888041	0.699222	0.735963	0.785101	0.805791	0.813248	0.862963	0.894851
sn2 LysoPE(20:4) M+1	0.0319101	0.024367	0	0	0	0	0.0343313	0	0	0.0252994	0	0.0258541	0.0670446	0	0.00891444	0	0	0
sn2 LysoPE(20:4) M+2	0.0367656	0.0420983	0	0	0.00435905	0	0.0355017	0.0190787	0.0543701	0	0	0.0438105	0.0501754	0.0495686	0.0304497	0.0442676	0.0484311	0
sn2 LysoPE(20:4) M+3	0.0820569	0.0314125	0.0296904	0.00954947	0.0123365	0.0430599	0.21242	0.0607027	0.188666	0.149006	0.0999842	0.198469	0.122173	0.139934	0.123373	0.130849	0.0776015	0.0715575
sn2 LysoPE(20:4) M+4	0.0198982	0.0146136	0.0136491	0.026895	0.00537261	0.00442903	0.0455383	0.0680994	0.0508988	0.00924016	0.0119744	0.032644	0.0246441	0.0253968	0.0314712	0.0116349	0.0110045	0.0335915
sn2 LysoPE(22:6) M+0	0.818265	0.904147	0.836705	0.952198	0.739367	0.926355	0.657502	0.9117	0.594952	0.664912	0.699971	0.712472	0.931372	0.847765	0.833993	0.833095	0.863241	0.86122
sn2 LysoPE(22:6) M+1	0	0	0.0412816	0	0.154973	0	0.0671497	0	0.141382	0.0392544	0	0	0	0.0430038	0	0	0	0
sn2 LysoPE(22:6) M+2	0.0382542	0.0247702	0.0789348	0.0235791	0.0324789	0.00645393	0.0141877	0	0.0142823	0.0399688	0	0.0131537	0	0.0808418	0	0	0.030717	0
sn2 LysoPE(22:6) M+3	0.143481	0.0710829	0.0430786	0.0242231	0.0731815	0.0671906	0.26116	0.0883004	0.249384	0.255864	0.300029	0.274375	0.0686276	0.0283893	0.166007	0.166905	0.106042	0.13878
Succinate M+0	0.572889	0.575765	0.562503	0.561379	0.573694	0.562761	0.370952	0.352013	0.370788	0.353616	0.351836	0.364663	0.41548	0.425361	0.423251	0.41597	0.424701	0.414936
Succinate M+1	0.0578821	0.0584377	0.0601555	0.0596167	0.0578768	0.060371	0.107044	0.111887	0.111241	0.112591	0.111313	0.110692	0.071477	0.0694289	0.0654401	0.0724929	0.0672762	0.0696012
Succinate M+2	0.258535	0.255906	0.255551	0.267623	0.256436	0.264564	0.308109	0.307081	0.30688	0.310838	0.308857	0.305682	0.312982	0.307527	0.316936	0.314993	0.315894	0.319811
Succinate M+3	0.0422169	0.043853	0.0449475	0.0437646	0.0440983	0.0438784	0.0998518	0.10493	0.0990921	0.104838	0.105972	0.0988698	0.0730801	0.0665012	0.0655666	0.0693146	0.0660247	0.0682245
Succinate M+4	0.0684772	0.0660383	0.076843	0.0676166	0.0678949	0.0684259	0.114043	0.124089	0.111999	0.118118	0.122022	0.120093	0.12698	0.131182	0.128807	0.127229	0.126103	0.127428
Uric acid M+0	0.986422	1	0.990886	0.969627	1	0.994397	0.988576	0.989725	0.996617	0.986183	0.98986	0.989261	1	1	0.98711	0.994503	0.992568	0.995119
Uric acid M+1	0.0135784	0	0.00911378	0.0303726	0	0.00560328	0.0114242	0.010275	0.00338296	0.0138174	0.0101396	0.0107392	0	0	0.0128902	0.00549698	0.00743223	0.004881
Uridine M+0	0.281619	0.275276	0.213698	0.236474	0.221786	0.236342	0.11494	0.112328	0.139166	0.125422	0.133118	0.163873	0.0803433	0.116925	0.122264	0.0932662	0.141418	0.11129
Uridine M+1	0.257256	0.279807	0.372732	0.357868	0.343027	0.288868	0.190907	0.358625	0.15535	0.165973	0.306717	0.143978	0.380935	0.384095	0.287233	0.254963	0.334758	0.317893
Uridine M+2	0.137524	0.149069	0.150822	0.152935	0.15291	0.176814	0.147679	0.166543	0.147746	0.14728	0.133211	0.155514	0.148779	0.15549	0.178745	0.179593	0.160805	0.184507
Uridine M+3	0.119724	0.114884	0.113626	0.115531	0.119342	0.13626	0.140934	0.142993	0.151285	0.170611	0.13519	0.142125	0.139549	0.115524	0.121409	0.132099	0.13115	0.10087
Uridine M+4	0.0419232	0.0509834	0.0471158	0.0383377	0.0490533	0.0464815	0.0960707	0.0577068	0.0892125	0.11536	0.0606235	0.0971785	0.060386	0.0677121	0.0688558	0.0795441	0.0677318	0.0675042
Uridine M+5	0.109851	0.0880866	0.0822784	0.0651047	0.073597	0.0934605	0.175124	0.0903757	0.177494	0.158131	0.118812	0.162907	0.10289	0.103597	0.126013	0.154214	0.112261	0.122719
Uridine M+6	0.0271775	0.0147063	0.00707026	0.00863293	0.0135661	0.0187495	0.0593054	0.0314726	0.0639707	0.0543346	0.0616738	0.0620774	0.0370443	0.024909	0.0369301	0.0446364	0.0256327	0.0344684
Uridine M+7	0.0162517	0.0196043	0.00752086	0.0162825	0.0200122	0.000787689	0.049336	0.0232112	0.0521898	0.0374508	0.0389272	0.0501392	0.0333219	0.0203771	0.0387387	0.0384241	0.0187827	0.0449119
Uridine M+8	0.0086743	0.00758307	0.00513681	0.00883365	0.00670616	0.00223757	0.0257038	0.0167454	0.0235858	0.0254385	0.0117263	0.022208	0.016751	0.0113706	0.0198105	0.0232606	0.00746155	0.0158365
Xanthine M+0	0.947332	0.94276	0.948929	0.951925	0.949525	0.952007	0.951763	0.949487	0.953737	0.951089	0.951712	0.949823	0.926272	0.930439	0.932341	0.928309	0.935008	0.927061
Xanthine M+1	0.0318674	0.0340405	0.0276871	0.0271771	0.0277235	0.0277141	0.026305	0.0292886	0.0246996	0.0251803	0.0265678	0.0266541	0.0393222	0.0353534	0.0341036	0.0379205	0.0343705	0.0380992
Xanthine M+2	0.015878	0.0174035	0.0178932	0.0162721	0.0169436	0.014256	0.0161022	0.0159026	0.0158867	0.01719	0.0164758	0.0177283	0.0250143	0.0249101	0.0243114	0.0238462	0.0217167	0.0247661
Xanthine M+3	0.00492249	0.00579633	0.00549076	0.00462623	0.00580788	0.0060229	0.00582931	0.00532174	0.00567669	0.00654042	0.00524473	0.00579469	0.00939119	0.0092976	0.00924417	0.00992408	0.0089047	0.0100736
Ketoleucine M+0	1	1	1	0.998222	1	0.99403	0.994577	0.995048	0.966496	1	1	0.971075	0.991921	1	1	1	0.991946	0.9914
Ketoleucine M+1	0	0	0	0.00177846	0	0.0059696	0.00542255	0.00495174	0.0335038	0	0	0.0289245	0.00807854	0	0	0	0.00805414	0.00859955
Acetylaspartate M+0	0.511996	0.516146	0.49045	0.50584	0.488519	0.505059	0.201092	0.197045	0.138686	0.156209	0.144278	0.219539	0.290692	0.30016	0.299358	0.302019	0.304881	0.300215
Acetylaspartate M+1	0.0248803	0.0228724	0.0278851	0.0226224	0.0240255	0.0248528	0.0392343	0.0420624	0.0305843	0.0332064	0.0304807	0.0294488	0.031174	0.0330068	0.0302596	0.0331356	0.0312272	0.0317986
Acetylaspartate M+2	0.199874	0.193512	0.202354	0.198771	0.203966	0.194423	0.23453	0.23744	0.196354	0.178534	0.162171	0.18179	0.234995	0.253214	0.240639	0.249504	0.236031	0.228519
Acetylaspartate M+3	0.154683	0.149131	0.156846	0.152362	0.153968	0.154473	0.138929	0.1368	0.10836	0.10852	0.102453	0.122835	0.193575	0.200896	0.203896	0.20195	0.202542	0.211136
Acetylaspartate M+4	0.0417382	0.0408231	0.0448582	0.0420028	0.0431587	0.0433625	0.0844443	0.0865855	0.0624736	0.0707536	0.05964	0.0639389	0.0831204	0.0735743	0.0779634	0.0783605	0.0775797	0.0795731
Acetylaspartate M+5	0.0607191	0.0716556	0.0704058	0.0720629	0.0803502	0.0725316	0.271249	0.274557	0.422251	0.426955	0.47373	0.349507	0.149001	0.125054	0.133308	0.116407	0.131839	0.132009
Acetylaspartate M+6	0.00610963	0.00585962	0.00720133	0.00633922	0.00601228	0.0052978	0.030521	0.0255104	0.041291	0.0258227	0.0272474	0.0329407	0.0174427	0.0140947	0.0145764	0.0186241	0.0159	0.016749
ADP M+0	0.330132	0.321098	0.321255	0.320426	0.314559	0.312471	0.194429	0.200827	0.196274	0.196935	0.193755	0.196018	0.144289	0.14577	0.1476	0.140981	0.140968	0.143338
ADP M+1	0.0632479	0.0661067	0.0669466	0.0675713	0.0641603	0.0683959	0.065398	0.06537	0.0654168	0.0650332	0.0660244	0.0663073	0.0632428	0.0635424	0.0594183	0.0660839	0.0617003	0.0642303
ADP M+2	0.140483	0.138653	0.136191	0.139566	0.137654	0.14106	0.139795	0.137807	0.138909	0.139991	0.136539	0.139267	0.1331	0.134763	0.136211	0.134982	0.138841	0.135402
ADP M+3	0.155211	0.160558	0.156216	0.153279	0.166099	0.156132	0.164494	0.165772	0.162691	0.161307	0.1643	0.164291	0.169122	0.172491	0.170757	0.171404	0.174777	0.173178
ADP M+4	0.0731771	0.0763711	0.0780491	0.0786065	0.0777574	0.0790483	0.109549	0.107456	0.108378	0.109673	0.107841	0.106886	0.113576	0.113721	0.109746	0.113141	0.112201	0.11369
ADP M+5	0.154766	0.149589	0.154019	0.152891	0.153628	0.154207	0.196656	0.188079	0.195497	0.193481	0.195027	0.191257	0.199103	0.198148	0.202801	0.197866	0.199148	0.197641
ADP M+6	0.0517206	0.0559075	0.0543734	0.0551172	0.0516193	0.0552107	0.0797304	0.0827405	0.0821978	0.0814033	0.08667	0.0821996	0.104306	0.101301	0.103698	0.102603	0.102511	0.102737
ADP M+7	0.0227387	0.0224897	0.0231985	0.0226287	0.0246617	0.024116	0.0352831	0.0360594	0.0365299	0.0366947	0.0355078	0.0374657	0.0495183	0.0476252	0.0471232	0.0485768	0.0478272	0.0466883
ADP M+8	0.00702312	0.00723357	0.00721765	0.00775556	0.00742201	0.00733825	0.0110947	0.0120923	0.01104	0.0118077	0.0114038	0.0121424	0.0187167	0.0174748	0.0180737	0.0190299	0.0172877	0.0185628
ADP M+9	0.00150012	0.00199239	0.00253401	0.00215806	0.00243994	0.00202108	0.00357088	0.00379678	0.0030668	0.00367424	0.00293243	0.00416558	0.00502528	0.00516351	0.00457285	0.00533154	0.00473916	0.0045322
AMP M+0	0.350437	0.333661	0.339755	0.335468	0.33395	0.330221	0.199034	0.20022	0.207455	0.202982	0.198641	0.204013	0.155982	0.160749	0.158204	0.156725	0.166988	0.160424
AMP M+1	0.0672804	0.0643008	0.0559305	0.0596449	0.060982	0.0639177	0.0687774	0.0676013	0.0679287	0.0633549	0.0675326	0.0678487	0.0670076	0.0613087	0.0563417	0.0587829	0.0615935	0.0554111
AMP M+2	0.128309	0.147536	0.14262	0.142225	0.141517	0.139187	0.14183	0.13265	0.137542	0.13815	0.144199	0.135982	0.131782	0.141457	0.142097	0.125848	0.140045	0.136574
AMP M+3	0.148639	0.147105	0.152492	0.153948	0.154928	0.157424	0.161348	0.156933	0.160118	0.164085	0.154927	0.159516	0.160131	0.169505	0.170918	0.169456	0.176931	0.170701
AMP M+4	0.0687645	0.0774466	0.0711005	0.0714346	0.0711931	0.0727889	0.108667	0.112028	0.101698	0.110696	0.110071	0.107161	0.115532	0.10955	0.111338	0.110683	0.10971	0.112953
AMP M+5	0.155069	0.154508	0.153281	0.155603	0.159589	0.157789	0.19694	0.19898	0.191155	0.195172	0.197749	0.196227	0.194679	0.202567	0.199502	0.207808	0.190136	0.200019
AMP M+6	0.0544435	0.0476881	0.0558178	0.0510781	0.0495346	0.0505257	0.080142	0.0817531	0.0877643	0.0826181	0.0804989	0.0840884	0.106279	0.0918674	0.0993308	0.11252	0.0966335	0.0983021
AMP M+7	0.0203735	0.0211052	0.02207	0.023211	0.0219333	0.0206278	0.0339691	0.0387398	0.0339304	0.0331439	0.034134	0.0352337	0.0510246	0.0453003	0.045629	0.0413152	0.0435331	0.0471955
AMP M+8	0.00668396	0.00665045	0.00693316	0.00738791	0.00637372	0.00751805	0.00929252	0.0110933	0.0124081	0.0097983	0.0122481	0.00993041	0.0175832	0.0176945	0.0166389	0.0168628	0.0144301	0.018421
ATP M+0	0.329996	0.320391	0.321873	0.318568	0.313642	0.31422	0.19644	0.194237	0.199918	0.193614	0.194808	0.197772	0.14615	0.14478	0.148321	0.140989	0.142611	0.139741
ATP M+1	0.0642706	0.0641823	0.061958	0.06233	0.0608869	0.064454	0.06278	0.0647386	0.0646828	0.0678555	0.0671887	0.0654461	0.0596378	0.0608733	0.0584968	0.0607427	0.0621743	0.0666648
ATP M+2	0.137362	0.13965	0.134816	0.140366	0.142075	0.138525	0.141882	0.13581	0.136799	0.139222	0.136696	0.135397	0.131118	0.132724	0.131782	0.130363	0.130378	0.129977
ATP M+3	0.155958	0.159782	0.16132	0.154285	0.162026	0.160166	0.17159	0.167625	0.165806	0.163091	0.161038	0.162909	0.172013	0.17142	0.170131	0.172392	0.183426	0.169892
ATP M+4	0.0753701	0.0765955	0.0776398	0.0802164	0.0779738	0.080316	0.107327	0.1071	0.108612	0.110351	0.10938	0.109342	0.113606	0.112509	0.112027	0.114701	0.111386	0.11165
ATP M+5	0.154167	0.155308	0.154687	0.155671	0.158276	0.15866	0.191787	0.19531	0.193818	0.192664	0.199797	0.19044	0.197581	0.200696	0.208158	0.198894	0.19989	0.202056
ATP M+6	0.0516679	0.0521998	0.0547546	0.0558569	0.052616	0.0516378	0.0798958	0.0848543	0.0808515	0.0833203	0.0816085	0.0872802	0.107574	0.104358	0.102323	0.107808	0.101129	0.10483
ATP M+7	0.0230666	0.0234004	0.0238069	0.0236351	0.023795	0.0232901	0.03497	0.0359234	0.035595	0.0360096	0.0353182	0.0366672	0.0488379	0.0492496	0.0469277	0.0499413	0.0471439	0.0508894
ATP M+8	0.00672945	0.00702511	0.00755792	0.00752073	0.00707439	0.00725512	0.0108862	0.0118402	0.0113217	0.0113634	0.0115134	0.0116979	0.0187644	0.0188593	0.0177906	0.0194122	0.0174098	0.0194413
ATP M+9	0.00122661	0.00127047	0.00134062	0.00136769	0.00139703	0.00127215	0.0020954	0.0022183	0.00225408	0.0021233	0.00229215	0.00260203	0.00408549	0.00395979	0.00351789	0.00406591	0.00379108	0.00416823
ATP M+10	0.000185665	0.00019495	0.000246301	0.0001832	0.000237264	0.000203801	0.000347343	0.000342187	0.000341875	0.000385238	0.000359633	0.000446249	0.000632198	0.000571028	0.000525877	0.000691561	0.000660704	0.000690693
DHA M+0	0.810146	0.819073	0.895295	0.922068	0.81105	0.859482	0.921596	0.874372	0.871568	0.841379	0.899899	0.927287	0.92829	0.789823	0.903249	0.954259	0.832628	0.897917
DHA M+1	0.0890711	0.121278	0.0471938	0.0459432	0.107021	0.0947171	0	0.0126408	0.0259492	0.0677995	0	0.0081226	0	0.0596388	0	0	0.113743	0.0902232
DHA M+2	0.100783	0.059649	0.0575113	0.0319892	0.0819283	0.0458011	0.0784041	0.112988	0.102483	0.0908212	0.100101	0.0645903	0.0717097	0.150538	0.0967505	0.0457413	0.0536284	0.0118599
Dihydroxyacetone phosphate M+0	0.557338	0.553015	0.558205	0.572889	0.533688	0.568973	0.419833	0.438429	0.408526	0.422277	0.391605	0.440677	0.444698	0.411549	0.432854	0.461513	0.437729	0.431082
Dihydroxyacetone phosphate M+1	0.00418931	0	0.0071387	0	0.0032367	0.0047627	0.00900802	0.00640121	0.0066291	0.0164475	0.0125848	0.010488	0.00450634	0	0.00539286	0.00554095	0.0113176	0.0102872
Dihydroxyacetone phosphate M+2	0.0665263	0.0651382	0.0513206	0.052458	0.0412998	0.0337119	0.0780232	0.049963	0.0693546	0.0736671	0.0670777	0.0733732	0.0516005	0.0531988	0.0624201	0.0519278	0.0471177	0.0491202
Dihydroxyacetone phosphate M+3	0.371946	0.381846	0.383336	0.374652	0.421775	0.392553	0.493135	0.505207	0.51549	0.487608	0.528733	0.475461	0.499195	0.535252	0.499333	0.481019	0.503836	0.509511
FAD M+0	1	1	0.871802	0.92577	1	0.839622	0.854816	0.653958	0.823336	0.875315	0.939552	0.805538	0.975168	0.821175	0.766828	0.79356	0.800529	0.890388
FAD M+1	0	0	0.128198	0.07423	0	0.160378	0.145184	0.346042	0.176664	0.124685	0.0604483	0.194462	0.0248325	0.178825	0.233172	0.20644	0.199471	0.109612
Fructose 1,6-bisphosphate M+0	0.388135	0.421483	0.39577	0.408417	0.419813	0.429104	0.328798	0.291417	0.321831	0.291031	0.299322	0.316682	0.333095	0.307776	0.270238	0.305492	0.305454	0.291644
Fructose 1,6-bisphosphate M+1	0.00428173	9.63753e-05	1.04508e-06	0.000847586	0	0.000746141	0.00626837	0.00670288	0.00284383	0.0051262	0.0112337	0.00618619	0.00294186	0.00187129	0.0062442	0.011069	0.00259553	0.00607516
Fructose 1,6-bisphosphate M+2	0.0129113	0.01314	0.0110032	0.0132894	0.0121653	0.0112883	0.0179165	0.0213689	0.0151149	0.0206059	0.0255807	0.016107	0.0148013	0.0152659	0.016562	0.0216529	0.0156041	0.0193138
Fructose 1,6-bisphosphate M+3	0.266595	0.248269	0.264735	0.238939	0.243772	0.225584	0.226735	0.327419	0.234424	0.332644	0.295903	0.239098	0.220649	0.23572	0.305425	0.28079	0.270018	0.265597
Fructose 1,6-bisphosphate M+4	0.0137304	0.0142564	0.0130376	0.014252	0.013812	0.0119774	0.0196373	0.0223864	0.0174432	0.0237951	0.0246247	0.0180506	0.0140785	0.014068	0.0178959	0.0245595	0.0171532	0.0213148
Fructose 1,6-bisphosphate M+5	0.0285096	0.0317513	0.0294286	0.0339935	0.0302175	0.032824	0.0405781	0.0456411	0.0383637	0.040865	0.0448433	0.0390999	0.0392331	0.0377642	0.040785	0.0447259	0.038602	0.0432234
Fructose 1,6-bisphosphate M+6	0.285837	0.271004	0.286024	0.290262	0.28022	0.288477	0.360066	0.285064	0.369979	0.285933	0.298493	0.364776	0.375202	0.387535	0.34285	0.311711	0.350573	0.352832
Fructose 6-phosphate M+0	0.374215	0.380587	0.418656	0.801237	0.79273	0.78953	0.617646	0.606014	0.629255	0.438217	0.385627	0.430832	0.777512	0.778839	0.754502	0.729813	0.755671	0.656987
Fructose 6-phosphate M+1	0.0114441	0.0151221	0.0110648	0	0.00369477	0	0.00764764	0.00818081	0.00528425	0.0103833	0.0139512	0.00407013	0	0.000689379	0.00477676	0.000958264	0.00263168	0
Fructose 6-phosphate M+2	0.0267559	0.0220919	0.0248643	0.00566238	0.00589397	0.0058446	0.011943	0.01319	0.0146583	0.0214799	0.0277378	0.0155556	0.006992	0.00679085	0.0076125	0.00809246	0.00598516	0.00791171
Fructose 6-phosphate M+3	0.191293	0.179197	0.147552	0.0591055	0.0702621	0.072211	0.103809	0.110954	0.104105	0.149028	0.166947	0.161628	0.0713615	0.0798755	0.0731204	0.0639057	0.0664275	0.0871517
Fructose 6-phosphate M+4	0.0241164	0.0272767	0.0223415	0.00549726	0.00666321	0.00608905	0.0150125	0.0126091	0.0124453	0.0228529	0.0269437	0.0231417	0.00598174	0.00436988	0.00522617	0.00652405	0.00622186	0.0096283
Fructose 6-phosphate M+5	0.0434403	0.0412961	0.036465	0.01162	0.0122459	0.0121443	0.0259746	0.0225951	0.0252995	0.0394854	0.0416339	0.0413802	0.0131786	0.0116018	0.0137509	0.0182975	0.0157867	0.021779
Fructose 6-phosphate M+6	0.328736	0.334429	0.339056	0.116877	0.10851	0.114181	0.217968	0.226457	0.208953	0.318554	0.33716	0.323393	0.124975	0.117834	0.141011	0.172409	0.147276	0.216542
GDP-D-Mannose M+0	0.080861	0.0976729	0.0676247	0.0700526	0.0935628	0.0606651	0.0496403	0.05884	0.0489878	0.0407781	0.0435048	0.0418568	0.0169897	0.0281701	0.0274451	0.0405813	0.0222643	0.0459246
GDP-D-Mannose M+1	0.0120223	0.00996614	0.0378447	0.0364324	0.0262824	0.0253434	0.0210104	0.0113515	0.023288	0.0251789	0.023335	0.0207984	0.0129885	0.0108358	0.0133809	0.0406529	0.0107692	0.0059155
GDP-D-Mannose M+2	0.0781643	0.101811	0.0907762	0.0811655	0.0784068	0.0597276	0.050449	0.0281269	0.0359178	0.0462699	0.0450692	0.0567545	0.0401972	0.0410679	0.0489137	0.0469849	0.0465553	0.0518184
GDP-D-Mannose M+3	0.0735976	0.077	0.0930038	0.0922835	0.0790149	0.0956046	0.059403	0.0719393	0.0663146	0.0678835	0.0602228	0.0481155	0.0498623	0.0658534	0.063438	0.0624249	0.0539014	0.0575508
GDP-D-Mannose M+4	0.0927314	0.0788634	0.074676	0.0620597	0.0649432	0.0785069	0.0639841	0.055844	0.054766	0.0705099	0.0634296	0.0697402	0.0479936	0.06297	0.0583068	0.0538687	0.0608398	0.0607058
GDP-D-Mannose M+5	0.129174	0.0796475	0.103514	0.110472	0.10187	0.127199	0.0877571	0.0891349	0.0798061	0.08022	0.0936865	0.116579	0.113663	0.112896	0.109835	0.102927	0.115635	0.0995714
GDP-D-Mannose M+6	0.110987	0.115218	0.108048	0.147743	0.122183	0.11113	0.126235	0.132451	0.111556	0.105786	0.124957	0.115141	0.110573	0.116175	0.11528	0.119231	0.120897	0.111437
GDP-D-Mannose M+7	0.0900641	0.103799	0.103483	0.0918821	0.0660514	0.0670362	0.0878024	0.106076	0.131025	0.114067	0.117566	0.0909441	0.0911165	0.0958658	0.0910762	0.0905229	0.0923226	0.103807
GDP-D-Mannose M+8	0.10993	0.091079	0.101648	0.0748575	0.0817482	0.118072	0.124021	0.104228	0.113346	0.131279	0.106187	0.0888557	0.117542	0.102463	0.0904073	0.105298	0.114144	0.115362
GDP-D-Mannose M+9	0.068749	0.0660047	0.0609697	0.0706851	0.0980446	0.0809664	0.0986132	0.0975757	0.0760726	0.0744964	0.0779523	0.110617	0.125616	0.092361	0.111497	0.0952026	0.0959535	0.103453
GDP-D-Mannose M+10	0.0601967	0.0677139	0.063969	0.0538384	0.063905	0.0633797	0.0757104	0.0836505	0.100731	0.0879009	0.0899793	0.0718099	0.0831633	0.0840749	0.0949151	0.0830101	0.0716434	0.107035
GDP-D-Mannose M+11	0.04991	0.0602111	0.036422	0.0618312	0.0694334	0.0542404	0.0785193	0.0903146	0.0822974	0.0764704	0.078511	0.106074	0.101135	0.0969772	0.0882894	0.0807839	0.100254	0.0596149
GDP-D-Mannose M+12	0.0247913	0.0340434	0.0288446	0.0223964	0.0328013	0.0390455	0.0451659	0.0442215	0.0407603	0.0488826	0.0423708	0.0294229	0.0579575	0.0440245	0.0551646	0.0479095	0.0703148	0.0515383
GDP-D-Mannose M+13	0.0188213	0.0169702	0.0291764	0.0243007	0.021753	0.0190841	0.0316888	0.0262458	0.035132	0.0302782	0.0332287	0.0332922	0.0312017	0.0462653	0.0320508	0.030603	0.0245059	0.0262672
GDP M+0	0.249308	0.233118	0.238395	0.242637	0.253558	0.241842	0.188529	0.190562	0.176943	0.186	0.171392	0.185765	0.134034	0.12975	0.121466	0.134033	0.125648	0.126651
GDP M+1	0.0820371	0.0829913	0.0793657	0.0820065	0.0841191	0.079259	0.0726346	0.0734649	0.0687757	0.0715454	0.0735788	0.0672568	0.0665491	0.0620314	0.0610647	0.0603993	0.0711142	0.0667836
GDP M+2	0.141661	0.142032	0.138823	0.141508	0.13731	0.129077	0.13428	0.134926	0.129926	0.132335	0.127555	0.130868	0.120938	0.128294	0.130479	0.120665	0.125836	0.128969
GDP M+3	0.16572	0.168533	0.172146	0.173775	0.156883	0.176169	0.163251	0.145164	0.162749	0.164204	0.173315	0.150922	0.171202	0.17391	0.179292	0.169652	0.163834	0.172712
GDP M+4	0.0929239	0.091694	0.088779	0.0884521	0.0967419	0.0915863	0.112857	0.115999	0.117759	0.115266	0.110298	0.119206	0.114908	0.108895	0.111597	0.116726	0.122249	0.11781
GDP M+5	0.156274	0.16966	0.163003	0.149181	0.148454	0.166	0.180695	0.188432	0.185116	0.177591	0.195866	0.193864	0.198363	0.19443	0.192811	0.192935	0.197621	0.190588
GDP M+6	0.071874	0.0706523	0.0769724	0.0753862	0.0780854	0.0731771	0.0887178	0.0959805	0.101909	0.0988125	0.0974539	0.0959768	0.11731	0.122209	0.126386	0.126781	0.116575	0.120808
GDP M+7	0.0277032	0.0292601	0.0278453	0.0330991	0.0323467	0.0297931	0.0395291	0.037383	0.0386202	0.0351814	0.0345603	0.0380402	0.0481018	0.0510027	0.0488531	0.0522833	0.0455283	0.0505524
GDP M+8	0.0124995	0.0120589	0.0146707	0.0139548	0.0125019	0.0130965	0.0195068	0.0180888	0.0182024	0.0190646	0.0159802	0.0181019	0.0285943	0.0294789	0.028052	0.0265246	0.0315937	0.0251266
Glucose 6-phosphate M+0	0.336389	0.340751	0.355775	0.594809	0.561134	0.534951	0.373845	0.361929	0.359069	0.385737	0.336054	0.395396	0.540769	0.534108	0.56075	0.412751	0.439022	0.340797
Glucose 6-phosphate M+1	0.00749132	0.0147249	0.0161497	0.00848656	0.0157986	0.00942395	0.0117075	0.0106761	0.00902713	0.0159082	0.0129094	0.0138092	0	0.00594318	0	0.00343291	0.00661291	0.00549841
Glucose 6-phosphate M+2	0.0190169	0.0221614	0.0223322	0	0.00721789	0.00220051	0.0160968	0.0166439	0.0203611	0.0190554	0.0223146	0.0177426	0.00462441	0.00470971	0.0019219	0.00599262	0.00308494	0.0152794
Glucose 6-phosphate M+3	0.11949	0.0945942	0.0552385	0.052371	0.0636538	0.0716565	0.103299	0.107564	0.0915775	0.0540059	0.113322	0.0527411	0.062394	0.0546142	0.0488417	0.0555765	0.0530477	0.133056
Glucose 6-phosphate M+4	0.0215962	0.0201001	0.0241629	0.00867555	0.0027133	0.00316558	0.0178501	0.0167338	0.0194461	0.0213554	0.0249646	0.0188119	0.00779734	0.00548747	0.0019942	0.00875579	0.00496553	0.0162065
Glucose 6-phosphate M+5	0.0490041	0.0499648	0.0465937	0.0216308	0.0217856	0.0245211	0.0423143	0.0412849	0.0444345	0.0434208	0.0436249	0.0463624	0.031602	0.0248072	0.0293307	0.0349291	0.037397	0.0442391
Glucose 6-phosphate M+6	0.447012	0.457703	0.479748	0.314027	0.327697	0.354082	0.434887	0.445169	0.456084	0.460517	0.446811	0.455137	0.352814	0.370331	0.357161	0.478562	0.45587	0.444924
Glyceraldehyde 3-phosphate M+0	0.546741	0.540414	0.512979	0.514997	0.53965	0.520292	0.367701	0.449378	0.363016	0.451394	0.463313	0.398193	0.426126	0.433985	0.430609	0.439469	0.426621	0.433957
Glyceraldehyde 3-phosphate M+1	0.107411	0.132247	0.167183	0.1541	0.127667	0.161775	0.265627	0.104778	0.271958	0.088837	0.0822828	0.218391	0.131698	0.118874	0.132206	0.136591	0.155437	0.145349
Glyceraldehyde 3-phosphate M+2	0.0301239	0.0245612	0.0258738	0.0268626	0.0274818	0.0248203	0.0300559	0.0375734	0.0348223	0.0390563	0.0405607	0.034717	0.0355988	0.0383916	0.0351611	0.0393803	0.0330192	0.0345247
Glyceraldehyde 3-phosphate M+3	0.315724	0.302778	0.293964	0.304041	0.305201	0.293113	0.336616	0.40827	0.330204	0.420712	0.413844	0.348699	0.406577	0.408749	0.402023	0.38456	0.384922	0.386169
Glycerate 3-phosphate M+0	0.545101	0.513062	0.560202	0.569019	0.556757	0.528746	0.445953	0.435033	0.440495	0.45819	0.428679	0.427645	0.438344	0.436834	0.443863	0.442032	0.455867	0.448522
Glycerate 3-phosphate M+1	0.00157287	0.0043586	0.00187572	0	0	0.000719248	0.0128537	0.0147679	0.0102735	0.0151759	0.0171496	0.0104069	0.00377732	0.00279543	0.00783987	0.00748076	0.00240625	0.00643865
Glycerate 3-phosphate M+2	0.0190265	0.0221263	0.0215113	0.018425	0.0186404	0.0171038	0.0335133	0.035359	0.0359355	0.0305066	0.0352247	0.034044	0.0235762	0.0256103	0.028054	0.0333126	0.025925	0.0246095
Glycerate 3-phosphate M+3	0.4343	0.460453	0.416411	0.412557	0.424603	0.453431	0.50768	0.51484	0.513296	0.496127	0.518947	0.527904	0.534302	0.534761	0.520243	0.517175	0.515801	0.52043
Glycerol 3-phosphate M+0	0.127977	0.115832	0.110211	0.120433	0.099192	0.0930529	0.105339	0.104529	0.110732	0.0925804	0.0825759	0.105228	0.0828736	0.0923522	0.0937656	0.0953128	0.0982679	0.0776325
Glycerol 3-phosphate M+1	0.872023	0.884168	0.889789	0.879567	0.900808	0.906947	0.894661	0.895471	0.889268	0.90742	0.917424	0.894772	0.917126	0.907648	0.906234	0.904687	0.901732	0.922368
Glycine M+0	0.848693	0.836865	0.827452	0.848989	0.839482	0.829267	0.852175	0.831716	0.832946	0.824662	0.832093	0.831973	0.788221	0.808113	0.784386	0.801779	0.821121	0.80941
Glycine M+1	0.0224557	0.0241581	0.0274098	0.0227764	0.0303708	0.0312966	0.0365246	0.0481354	0.0381292	0.0392533	0.043358	0.0391674	0.0316416	0.024791	0.0333296	0.0272952	0.029534	0.0303147
Glycine M+2	0.128851	0.138977	0.145138	0.128234	0.130147	0.139436	0.1113	0.120149	0.128925	0.136085	0.124549	0.12886	0.180137	0.167096	0.182284	0.170925	0.149345	0.160275
GMP M+0	0.27467	0.266008	0.236972	0.228179	0.239911	0.235761	0.202773	0.216869	0.18188	0.211523	0.19592	0.185032	0.145662	0.131839	0.13368	0.133645	0.145386	0.138789
GMP M+1	0.0636825	0.0637377	0.0769355	0.0710878	0.0804871	0.091406	0.0669274	0.0775132	0.0746318	0.0711366	0.0752649	0.0679045	0.0785972	0.0650995	0.0608722	0.0752823	0.0741814	0.0672484
GMP M+2	0.116095	0.145908	0.131279	0.145581	0.149683	0.134014	0.140703	0.123571	0.129297	0.142012	0.145406	0.136231	0.123853	0.122192	0.133207	0.129793	0.118592	0.123443
GMP M+3	0.155184	0.137209	0.162252	0.152669	0.152774	0.154371	0.155114	0.140494	0.162685	0.154316	0.154183	0.157718	0.160014	0.186654	0.176485	0.177803	0.180089	0.180841
GMP M+4	0.0822179	0.0880696	0.0956663	0.0842126	0.0874928	0.0853969	0.105317	0.104644	0.108739	0.113371	0.111243	0.120939	0.11953	0.115872	0.120739	0.11464	0.125046	0.125982
GMP M+5	0.177987	0.184997	0.189016	0.190218	0.171061	0.179192	0.196924	0.213032	0.197417	0.182521	0.198237	0.178816	0.196059	0.202741	0.207803	0.186081	0.195915	0.194435
GMP M+6	0.0859737	0.076491	0.0678914	0.0742767	0.073556	0.0753058	0.0933548	0.0824199	0.104196	0.0862601	0.0824164	0.115504	0.126292	0.114343	0.116635	0.125199	0.1018	0.116063
GMP M+7	0.0441897	0.037579	0.0399887	0.0537763	0.0450352	0.0445531	0.0388864	0.0414573	0.0411534	0.0388592	0.0373305	0.0378556	0.0499931	0.0612596	0.05058	0.0575575	0.0589911	0.0531976
Inositol M+0	0.997636	0.998429	0.998167	0.995498	0.998107	0.996077	0.998499	0.998448	0.998308	0.997965	0.998648	0.997972	0.99144	0.994043	0.993541	0.993658	0.990567	0.995679
Inositol M+1	0	0	0.000969903	0.000728096	0	0	0	0	0.000159229	0	0	0	0.00330321	0.00317328	0.00385839	0.00409058	0.00723054	0.00077543
Inositol M+2	0.00120024	0	0	0.00215331	0.000537102	0.00269592	0.00130052	0.00130612	0.00106434	0.00147178	0.000803437	0.00157552	0.00325169	0.00130649	0.000971444	0.000884959	0.000597362	0.00188077
Inositol M+3	0.00116348	0.00157104	0.000862708	0.00162077	0.00135627	0.00122735	0.000200291	0.000245825	0.000468804	0.000563065	0.000548636	0.000451988	0.00200487	0.00147747	0.00162897	0.00136665	0.00160533	0.00166518
L-Arginine M+0	1	1	1	1	1	1	1	1	1	0.998644	1	1	1	1	1	1	1	0.994989
L-Arginine M+1	0	0	0	0	0	0	0	0	0	0.00135574	0	0	0	0	0	0	0	0.00501062
L-Asparagine M+0	0.756425	0.683163	0.684309	0.707389	0.697006	0.677934	0.779626	0.766235	0.786171	0.790905	0.780896	0.781247	0.564096	0.58371	0.596384	0.599266	0.603915	0.598483
L-Asparagine M+1	0.0533239	0.0956612	0.0856316	0.104016	0.110639	0.10184	0.0320814	0.03638	0.0182535	0.0377896	0.0433238	0.020514	0.182926	0.200943	0.201414	0.182118	0.183423	0.187783
L-Asparagine M+2	0.0762799	0.127763	0.120939	0.0922724	0.100893	0.115667	0.0714156	0.0812334	0.0705593	0.0709551	0.0715417	0.0715392	0.147795	0.141653	0.137955	0.143462	0.143155	0.152894
L-Asparagine M+3	0.113971	0.0934125	0.109121	0.096322	0.0914615	0.104559	0.116877	0.116152	0.125017	0.100351	0.104238	0.1267	0.105183	0.0736934	0.064247	0.0751544	0.0695074	0.0608407
L-Glutamate M+0	0.582913	0.556781	0.55265	0.534785	0.547064	0.547973	0.354819	0.332671	0.36368	0.340481	0.334181	0.35161	0.429612	0.432879	0.442151	0.430968	0.43573	0.428129
L-Glutamate M+1	0.0402068	0.0379317	0.0435055	0.042715	0.0448772	0.0415233	0.075015	0.0788571	0.0711776	0.0748234	0.0761818	0.0756364	0.0451787	0.042787	0.043337	0.0469358	0.0456631	0.0460932
L-Glutamate M+2	0.221908	0.238	0.23979	0.250934	0.241515	0.244997	0.283055	0.290686	0.282703	0.288321	0.288363	0.284189	0.266129	0.266204	0.270659	0.266396	0.266526	0.268885
L-Glutamate M+3	0.0786943	0.0848174	0.0821155	0.0866624	0.0842442	0.0839894	0.133285	0.141257	0.133564	0.135984	0.141171	0.134972	0.112224	0.109683	0.102938	0.109602	0.106198	0.107617
L-Glutamate M+4	0.050056	0.0553028	0.0543012	0.0555407	0.0551431	0.0532761	0.102549	0.102656	0.0951632	0.105043	0.104445	0.10042	0.093774	0.0957186	0.0893217	0.0939487	0.0935734	0.0962537
L-Glutamate M+5	0.0262217	0.0271667	0.0276383	0.0293628	0.0271566	0.0282407	0.051277	0.0538729	0.053712	0.0553474	0.0556582	0.0531723	0.0530822	0.0527289	0.0515931	0.0521495	0.0523093	0.0530223
L-Glutamine M+0	0.794542	0.78807	0.784024	0.787556	0.784822	0.7901	0.595029	0.53503	0.614042	0.551186	0.532772	0.651812	0.644141	0.654107	0.677933	0.653029	0.668908	0.64914
L-Glutamine M+1	0.0155282	0.0183406	0.0159967	0.0185122	0.0197153	0.0179601	0.0331712	0.049987	0.0359813	0.0493006	0.0529377	0.0264349	0.0244061	0.0253448	0.0237716	0.0287454	0.0232196	0.0279113
L-Glutamine M+2	0.116003	0.116972	0.120663	0.118614	0.1181	0.11661	0.195815	0.214541	0.180711	0.192562	0.207225	0.165555	0.176992	0.166282	0.162186	0.166123	0.162792	0.172944
L-Glutamine M+3	0.0373507	0.0379827	0.0399494	0.0369361	0.0397313	0.0383605	0.0800424	0.0909289	0.0831123	0.0978598	0.0966158	0.0733486	0.0646019	0.0657079	0.0551487	0.0629387	0.0604916	0.0613531
L-Glutamine M+4	0.0238154	0.0253471	0.0268002	0.0249686	0.024787	0.0246032	0.0666142	0.0728498	0.0618748	0.0734775	0.0744542	0.0570367	0.0586097	0.0577343	0.0520515	0.0587824	0.0550012	0.0588319
L-Glutamine M+5	0.0127615	0.0132876	0.0125665	0.0134132	0.0128444	0.0123665	0.0293283	0.0366633	0.0242791	0.0356142	0.0359951	0.0258132	0.0312496	0.030824	0.0289095	0.030382	0.0295869	0.0298193
L-Lysine M+0	1	1	1	1	1	1	1	1	1	1	1	0.998077	1	1	1	0.998636	1	0.994809
L-Lysine M+1	0	0	0	0	0	0	0	0	0	0	0	0.0019232	0	0	0	0.00136429	0	0.00519062
L-Methionine M+0	0.947561	0.948355	0.959929	0.969194	0.953446	0.95378	0.962993	0.974926	0.967708	0.967151	0.967927	0.96631	0.934856	0.94341	0.951555	0.941547	0.936833	0.960661
L-Methionine M+1	0.0524387	0.0516453	0.040071	0.0308063	0.046554	0.0462196	0.0370073	0.0250744	0.032292	0.0328491	0.0320734	0.0336897	0.0651443	0.0565897	0.0484452	0.0584534	0.0631667	0.0393393
L-Methionine M+2	0	0	0	0	0	0	0	0	0	0	0	0	0	0	0	0	0	0
L-Serine M+0	0.662797	0.674098	0.653002	0.66878	0.6677	0.667327	0.633407	0.628617	0.621959	0.627294	0.620898	0.619073	0.577897	0.589068	0.611672	0.578646	0.589562	0.571271
L-Serine M+1	0.150149	0.150701	0.158593	0.144111	0.139853	0.149539	0.174341	0.168342	0.182275	0.190588	0.197527	0.188186	0.198265	0.183614	0.174223	0.193605	0.18452	0.205319
L-Serine M+2	0.105272	0.104337	0.10845	0.109192	0.109751	0.103954	0.106679	0.113861	0.104958	0.101562	0.100149	0.106654	0.127402	0.129491	0.115473	0.129404	0.12539	0.124322
L-Serine M+3	0.0817814	0.0708635	0.0799552	0.0779179	0.0826962	0.0791796	0.085573	0.0891799	0.0908078	0.0805559	0.0814258	0.0860871	0.0964366	0.0978269	0.0986324	0.0983451	0.100528	0.0990883
Maltose M+0	0.980225	0.998458	0.987934	0.995035	0.99394	0.995284	0.98449	1	0.999566	0.993051	0.97711	0.978753	0.991323	0.981865	0.993789	1	0.970358	0.977185
Maltose M+1	0.0164959	0.00154224	0.0106623	0	0.00448167	0.00243891	0.0155098	0	0	0.00694873	0.0180927	0.0200291	0.00418983	0.00675795	0	0	0.0195722	0.0117019
Maltose M+2	0.00327933	0	0.00140366	0.00496478	0.00157874	0.0022771	0	0	0.000434384	0	0.0047972	0.0012177	0.00448686	0.0113774	0.00621138	0	0.0100698	0.0111127
L-Threonine M+0	0.994244	0.996579	0.996098	0.996424	0.995955	0.994925	0.997705	0.995968	0.997156	0.995004	0.998372	0.998459	0.997665	0.996834	0.998747	0.996591	0.996638	0.997291
L-Threonine M+1	0.00413855	0.00178659	0.00199953	0.00172789	0.00178085	0.00323951	0.000715584	0.00183128	0.000640048	0.0031557	0	0	0.000804239	0.00198399	0	0.0018624	0.00143855	0.00178967
L-Threonine M+2	0.00161793	0.00163421	0.00190282	0.00184769	0.00226429	0.00183598	0.00157951	0.00220092	0.00220377	0.00184045	0.00162763	0.00154088	0.00153078	0.00118195	0.0012527	0.00154668	0.00192366	0.000919531
NAD M+0	0.276696	0.279696	0.258622	0.26682	0.264481	0.26264	0.0669511	0.0548192	0.0685901	0.0665596	0.0638302	0.0678312	0.0607366	0.0594835	0.061117	0.062058	0.0570875	0.0536317
NAD M+1	0.0218789	0.023311	0.0263854	0.0244241	0.0231836	0.0255417	0.0217391	0.0276672	0.0229787	0.0216392	0.022352	0.0214403	0.0133617	0.0160846	0.0175849	0.0147497	0.0170701	0.0149807
NAD M+2	0.101406	0.0951215	0.101542	0.094178	0.101135	0.10345	0.0722247	0.073838	0.0747899	0.070574	0.0710616	0.0708157	0.0633181	0.063269	0.0686491	0.0632387	0.0632434	0.0648503
NAD M+3	0.124864	0.114867	0.127249	0.13113	0.126562	0.12577	0.0982907	0.100301	0.0984858	0.0977942	0.0963543	0.0986104	0.0875511	0.0940817	0.0919994	0.0862306	0.0963864	0.0884323
NAD M+4	0.0813024	0.0763932	0.0809324	0.0803876	0.0737949	0.0806879	0.0978093	0.0891115	0.0970886	0.0970616	0.0937818	0.0893038	0.0840583	0.0833501	0.084702	0.0875766	0.0814061	0.0849639
NAD M+5	0.159727	0.162185	0.160828	0.155327	0.161171	0.157256	0.160079	0.162802	0.156898	0.164147	0.167093	0.165405	0.163939	0.163806	0.163142	0.161904	0.167884	0.158495
NAD M+6	0.0648498	0.0743032	0.0690511	0.0717138	0.0755789	0.0763148	0.114019	0.113795	0.110272	0.116894	0.117504	0.115315	0.110832	0.109247	0.104801	0.114475	0.109432	0.116558
NAD M+7	0.0590601	0.0639478	0.0631087	0.0598071	0.0634792	0.0622321	0.110644	0.113431	0.113271	0.115239	0.112749	0.115166	0.112831	0.115654	0.116663	0.115288	0.120133	0.118663
NAD M+8	0.051125	0.0505584	0.0486634	0.0539691	0.0506144	0.0492064	0.0978535	0.10169	0.0993709	0.100544	0.10225	0.101323	0.111328	0.113886	0.114305	0.10988	0.11436	0.113222
NAD M+9	0.0228631	0.0205265	0.0241262	0.0224987	0.0249577	0.0222219	0.0599449	0.060125	0.0595814	0.0568436	0.0574383	0.0595113	0.0673524	0.0637177	0.0639773	0.0687363	0.0602361	0.0678814
NAD M+10	0.0253309	0.0273874	0.0278289	0.0284873	0.0245859	0.0225921	0.0615655	0.06322	0.0599227	0.057625	0.0603394	0.057074	0.0711046	0.0671099	0.0685405	0.063638	0.0659394	0.0695598
NAD M+11	0.00876055	0.00714646	0.00815823	0.00780761	0.00808478	0.0080816	0.0261524	0.026283	0.026482	0.0227458	0.0231418	0.0244504	0.0331415	0.0309293	0.0275224	0.0325078	0.0293534	0.0318663
NAD M+12	0.00183461	0.00313226	0.00316979	0.00293687	0.0020029	0.00338503	0.0104565	0.00995088	0.00972384	0.00949107	0.00880944	0.0111857	0.0153827	0.0142097	0.0121242	0.0147959	0.013589	0.011928
NAD M+13	0.000301955	0.0014248	0.000335474	0.000513062	0.000368458	0.000620862	0.00227033	0.00296561	0.0025452	0.00284172	0.00329607	0.00256772	0.00506289	0.00517126	0.00487265	0.00492052	0.00387946	0.00496848
NADP M+0	0.302474	0.347401	0.313935	0.322062	0.302973	0.288992	0.0901485	0.095166	0.0869561	0.0958404	0.0806331	0.0817555	0.0762538	0.066062	0.0775979	0.0591232	0.0737824	0.0714592
NADP M+1	0.029342	0	0.0114759	0.0267519	0.00844752	0.0240115	0.0106347	0.00693935	0.0145013	0.0163257	0.0205161	0.0137691	0.0106602	0.0175556	0.0101227	0.00736976	0.0158305	0.0211443
NADP M+2	0.0930094	0.0935344	0.101688	0.088879	0.111581	0.0930853	0.0763735	0.0698756	0.0739702	0.0784727	0.0810465	0.0713318	0.0631798	0.0509432	0.0693989	0.0712412	0.0528225	0.0630517
NADP M+3	0.11619	0.117956	0.120999	0.10862	0.117015	0.132717	0.0956686	0.0856982	0.0944323	0.0816591	0.110918	0.0928155	0.0969046	0.0978832	0.0808357	0.0813805	0.085352	0.0746833
NADP M+4	0.0685195	0.0559389	0.0602198	0.0665811	0.063571	0.0657224	0.0716621	0.0887494	0.0900037	0.0908449	0.0850622	0.0819572	0.0778366	0.0644875	0.0755317	0.0753084	0.0853816	0.0790158
NADP M+5	0.160066	0.168495	0.171291	0.168305	0.179341	0.159026	0.169331	0.163214	0.171858	0.165326	0.158975	0.179343	0.171329	0.161874	0.165114	0.182654	0.163378	0.177028
NADP M+6	0.0706724	0.0452557	0.0665485	0.0515967	0.0632933	0.0662679	0.130246	0.11769	0.105786	0.105827	0.105406	0.111887	0.0991992	0.112316	0.107484	0.0987379	0.113345	0.0951853
NADP M+7	0.0571705	0.0715248	0.0519992	0.0582709	0.0599157	0.0664314	0.115739	0.110371	0.101232	0.100502	0.115524	0.119611	0.117677	0.128369	0.115463	0.121724	0.126599	0.145473
NADP M+8	0.0453003	0.0458356	0.0456261	0.0465374	0.0381669	0.0512828	0.0942959	0.0950673	0.104383	0.0947363	0.103423	0.0881807	0.104947	0.12456	0.114898	0.128872	0.107386	0.0958621
NADP M+9	0.0181371	0.0254811	0.0248006	0.0337047	0.0301501	0.0200088	0.051064	0.0652206	0.0606053	0.0644982	0.0626193	0.0592962	0.0706104	0.0740326	0.070371	0.0699624	0.0789911	0.0531409
NADP M+10	0.0260814	0.0240624	0.0242104	0.0196603	0.0166404	0.0255219	0.0523184	0.0699932	0.0584218	0.0635243	0.0523703	0.0619462	0.0613411	0.0546019	0.0736181	0.0519909	0.0620948	0.0710476
NADP M+11	0.00971835	0.00293299	0.00482149	0.00656161	0.00814363	0.00457403	0.0308545	0.0276564	0.0309807	0.0288893	0.0205382	0.0348039	0.0347661	0.0302946	0.0307329	0.0315667	0.0278425	0.0460766
NADP M+12	0.00331898	0.00158175	0.00238542	0.00246848	0.000761922	0.00235865	0.0116637	0.0043596	0.00686933	0.0135539	0.00296945	0.00330353	0.015295	0.0170203	0.00883278	0.0200684	0.00719504	0.0068322
Palmitic acid M+0	0.951197	0.945573	0.953461	0.952633	0.937214	0.923904	0.924466	0.915406	0.913756	0.908375	0.900074	0.933726	0.923334	0.904023	0.871923	0.864233	0.920291	0.888121
Palmitic acid M+1	0	0	0	0	0	0	0	0.00795191	0	0	0	0	0	0	0	0	0	0
Palmitic acid M+2	0.0155861	0.0183775	0.0147794	0.0132267	0.0217472	0.0276701	0.00873402	0.0154259	0.0148767	0.0150842	0.0169078	0.00880713	0.0129732	0.0154742	0.0235086	0.0277932	0.0146204	0.0249448
Palmitic acid M+3	0.00294702	0.00414173	0.0031376	0.00499576	0.00352979	0.00758714	0.00353829	0.00243923	0.00360324	0.00618317	0.00437378	0.00392197	0.00432241	0.00458604	0.00688143	0.00881493	0.00394502	0.0050567
Palmitic acid M+4	0.0135784	0.0153689	0.0107658	0.0135177	0.0151235	0.0199009	0.0171306	0.0184128	0.01994	0.0220076	0.0275434	0.0173258	0.0197404	0.0242224	0.0320906	0.0333044	0.0203809	0.0276661
Palmitic acid M+5	0.00293081	0.00307096	0.00372008	0.00215567	0.00423869	0.00366873	0.00499273	0.00157387	0.00547876	0.00580014	0.00628718	0.0036502	0.00439119	0.00518622	0.00780295	0.00920989	0.00659914	0.00770152
Palmitic acid M+6	0.00838828	0.00864036	0.00881505	0.00773958	0.0096504	0.011479	0.0178225	0.0197227	0.0195074	0.0194317	0.0191368	0.0143994	0.0156024	0.0228836	0.0281969	0.0248151	0.014236	0.022901
Palmitic acid M+7	0.000605855	0.00125485	0.00101871	0.00166048	0.00273896	0.00258566	0.00478611	0.00212199	0.00432971	0.00379899	0.00406022	0.00370303	0.00292767	0.00444834	0.00642348	0.00647484	0.00322087	0.00384819
Palmitic acid M+8	0.00343118	0.00245576	0.00334843	0.00334838	0.0049049	0.0020864	0.0102181	0.0102393	0.010176	0.0117925	0.0121933	0.00877058	0.00999192	0.0123232	0.0138709	0.016214	0.010612	0.0135457
Palmitic acid M+9	0.000688158	0.000502266	0.000362299	0.000113371	0.000204793	0.000567499	0.00307681	0.00193617	0.00263319	0.00187224	0.00325873	0.00164001	0.00267411	0.00225099	0.00279208	0.00246452	0.00254874	0.00180603
Palmitic acid M+10	0.000647427	0.000614257	0.00059128	0.000609554	0.000647312	0.000550533	0.00523482	0.00476963	0.0056991	0.00565465	0.00616432	0.00405611	0.00404282	0.00460164	0.00651038	0.00667584	0.00354625	0.0044095
Phosphoenolpyruvate M+0	0.503763	0.518781	0.518783	0.521797	0.520219	0.510056	0.420647	0.408943	0.425072	0.386005	0.385881	0.41272	0.421275	0.402534	0.414365	0.426066	0.414692	0.422733
Phosphoenolpyruvate M+1	0	0	0.00573948	0.000197694	0	0.00371389	0.013306	0.0153613	0.0130167	0.0122247	0.0154483	0.0112507	0.00239421	0.00408703	0.0100934	0.00844328	0.00424568	0.00460287
Phosphoenolpyruvate M+2	0.0919683	0.0721478	0.060224	0.0729839	0.0756197	0.0670124	0.0564525	0.0989225	0.0513246	0.112873	0.137489	0.051772	0.0757151	0.086093	0.089092	0.0673362	0.066773	0.0748129
Phosphoenolpyruvate M+3	0.404268	0.409071	0.415254	0.405022	0.404161	0.419218	0.509595	0.476773	0.510587	0.488897	0.461182	0.524257	0.500615	0.507286	0.486449	0.498154	0.51429	0.497851
Ribulose 5-phosphate M+0	0.33564	0.392932	0.30679	0.351354	0.368339	0.36506	0.328523	0.290477	0.307569	0.28445	0.244652	0.245942	0.250067	0.248854	0.277985	0.209101	0.258188	0.237749
Ribulose 5-phosphate M+1	0.00954441	0.0226972	0.0319161	0.0229346	0.0136704	0.00787949	0.0438641	0.0628262	0.0728051	0.0691243	0.0549437	0.0720394	0.0310113	0.0289428	0.0106241	0.0358308	0.0278791	0.0387213
Ribulose 5-phosphate M+2	0.219537	0.160385	0.215974	0.234264	0.214679	0.142451	0.237837	0.247223	0.207533	0.208405	0.408132	0.200356	0.230537	0.195944	0.259447	0.216172	0.190275	0.23183
Ribulose 5-phosphate M+3	0.435278	0.423986	0.445319	0.391447	0.403312	0.484609	0.389776	0.399473	0.412092	0.438021	0.292272	0.481663	0.488385	0.526259	0.451944	0.538896	0.523657	0.491699
SAH M+0	0.34421	0.33414	0.327281	0.315397	0.331356	0.329884	0.215361	0.1848	0.217237	0.191843	0.183186	0.203617	0.212788	0.202133	0.174158	0.198504	0.168034	0.174682
SAH M+1	0.0555077	0.0788869	0.0776756	0.0838331	0.0555537	0.057966	0.0832406	0.0705582	0.0492557	0.0690209	0.0624767	0.0472292	0.0594057	0.0518594	0.0532047	0.0948014	0.0709048	0.0720545
SAH M+2	0.12561	0.137303	0.12301	0.118326	0.129126	0.131929	0.102315	0.134953	0.122157	0.14243	0.140199	0.13886	0.160068	0.129199	0.163776	0.162769	0.131854	0.138856
SAH M+3	0.155044	0.148503	0.162554	0.159134	0.150758	0.151463	0.163427	0.155254	0.155041	0.153927	0.168296	0.145151	0.168715	0.173888	0.177985	0.166513	0.143075	0.165139
SAH M+4	0.095726	0.0902372	0.0958396	0.0981271	0.0881169	0.0952709	0.146922	0.124805	0.151749	0.129295	0.119411	0.14938	0.0982724	0.130357	0.117032	0.120362	0.155473	0.137963
SAH M+5	0.14264	0.126026	0.125731	0.1312	0.142491	0.137819	0.1807	0.187206	0.173723	0.186366	0.186714	0.185304	0.167365	0.174455	0.155105	0.151958	0.16418	0.161846
SAH M+6	0.0542017	0.0597149	0.0562562	0.0618817	0.0668574	0.057875	0.07165	0.0844492	0.0965037	0.0824428	0.0888777	0.0887792	0.0743577	0.0910765	0.0974147	0.0605648	0.105602	0.0891269
SAH M+7	0.021189	0.0234794	0.0269122	0.025634	0.0268487	0.0297646	0.0301225	0.0434195	0.0278276	0.0344378	0.0317698	0.0340088	0.0398633	0.0384965	0.0536469	0.0361678	0.0424887	0.0405913
SAH M+8	0.00587181	0.00170957	0.00474025	0.00646635	0.00889267	0.00802846	0.00626185	0.0145536	0.00650622	0.0102374	0.01907	0.00767156	0.0191647	0.00853434	0.00767733	0.00835923	0.0183892	0.0197402
Sedoheptulose 7-phosphate M+0	0.247054	0.259091	0.244166	0.2347	0.246967	0.242222	0.121538	0.120737	0.124477	0.125122	0.118824	0.119015	0.131886	0.128336	0.124107	0.119759	0.125492	0.127882
Sedoheptulose 7-phosphate M+1	0.0695447	0.0628402	0.0726949	0.0689724	0.0701822	0.0694555	0.0674206	0.0659921	0.0631904	0.0622765	0.0693934	0.0607495	0.058761	0.0585873	0.0536301	0.054567	0.0612639	0.0520376
Sedoheptulose 7-phosphate M+2	0.0781779	0.071664	0.0700789	0.0788393	0.076443	0.0757099	0.0678171	0.0629191	0.0625765	0.0644347	0.0654933	0.0625692	0.0482883	0.0503754	0.0546124	0.0588002	0.0542215	0.0524375
Sedoheptulose 7-phosphate M+3	0.197278	0.208733	0.20929	0.208961	0.195387	0.200214	0.197503	0.193145	0.1906	0.191391	0.194792	0.210909	0.198066	0.19943	0.214183	0.195003	0.190929	0.205003
Sedoheptulose 7-phosphate M+4	0.18293	0.179078	0.178946	0.183125	0.186968	0.192467	0.203845	0.210637	0.212348	0.218234	0.205973	0.206031	0.224308	0.220986	0.211758	0.227418	0.214491	0.216836
Sedoheptulose 7-phosphate M+5	0.0623694	0.0652073	0.067019	0.0627959	0.0715671	0.064565	0.0754105	0.081427	0.0749704	0.0750917	0.0788893	0.0778829	0.0666495	0.0647507	0.0669286	0.0670014	0.073501	0.0675643
Sedoheptulose 7-phosphate M+6	0.0683913	0.0606093	0.0620557	0.0671443	0.0597629	0.0601417	0.105072	0.0991969	0.100093	0.0958048	0.0979479	0.0983985	0.0899797	0.0924464	0.0916464	0.0962433	0.0869111	0.0872133
Sedoheptulose 7-phosphate M+7	0.0942543	0.0927772	0.09575	0.0954619	0.0927233	0.0952254	0.161394	0.165946	0.171744	0.167645	0.168687	0.164445	0.182062	0.185089	0.183134	0.181208	0.19319	0.191026
UDP-D-Glucose M+0	0.140509	0.138635	0.132373	0.126585	0.132842	0.133156	0.038171	0.0383247	0.037768	0.0387536	0.0386364	0.040984	0.0403293	0.0431865	0.0452386	0.0418998	0.0443156	0.0407749
UDP-D-Glucose M+1	0.0165998	0.0164108	0.0169624	0.0157927	0.0161697	0.0184448	0.0182106	0.0179184	0.0179058	0.0190868	0.0171657	0.0164069	0.0108533	0.0110329	0.0100048	0.0106993	0.0105623	0.00988151
UDP-D-Glucose M+2	0.0747092	0.0755982	0.0746054	0.0769256	0.0745713	0.0775895	0.0489805	0.0507167	0.046486	0.0505718	0.0508986	0.0496933	0.0477715	0.0506295	0.0518164	0.0473941	0.0494104	0.0484964
UDP-D-Glucose M+3	0.107423	0.111984	0.110471	0.112372	0.109996	0.105087	0.0765415	0.0770529	0.0723679	0.0753363	0.0736649	0.0728225	0.0771629	0.0757448	0.0752424	0.0762279	0.079174	0.0768454
UDP-D-Glucose M+4	0.0530091	0.0523067	0.0530849	0.0540746	0.0507581	0.0533931	0.062209	0.0635529	0.0601761	0.0618359	0.0613595	0.06331	0.0530909	0.0489233	0.0494244	0.0530548	0.0482327	0.051797
UDP-D-Glucose M+5	0.105867	0.108979	0.108709	0.112021	0.105112	0.108863	0.0994006	0.103539	0.103975	0.10225	0.103046	0.103381	0.105882	0.107994	0.102753	0.105526	0.102691	0.106513
UDP-D-Glucose M+6	0.150334	0.150834	0.148702	0.148021	0.156375	0.152389	0.119308	0.114365	0.119542	0.114228	0.111508	0.115871	0.119379	0.117776	0.122021	0.121007	0.121914	0.119551
UDP-D-Glucose M+7	0.0619407	0.0604025	0.0617354	0.0640338	0.0622841	0.059754	0.0896114	0.0873495	0.089012	0.0869702	0.093387	0.0921172	0.0814896	0.0763606	0.0785525	0.0796243	0.0758789	0.0787581
UDP-D-Glucose M+8	0.091792	0.0880147	0.0913002	0.0926988	0.0931408	0.0896704	0.11426	0.112978	0.113891	0.114187	0.110305	0.111438	0.122674	0.121393	0.124135	0.119416	0.124126	0.124317
UDP-D-Glucose M+9	0.0630329	0.0637331	0.0664255	0.0629887	0.062759	0.0643655	0.0901948	0.0904544	0.0899096	0.093116	0.0927889	0.0869429	0.0844595	0.089222	0.0849007	0.0910298	0.0858781	0.0878781
UDP-D-Glucose M+10	0.0345805	0.0358809	0.036687	0.0347972	0.035153	0.035749	0.0711626	0.0756995	0.0721848	0.0729261	0.0720899	0.0743124	0.0695027	0.0649427	0.0637738	0.0684116	0.0658167	0.0646971
UDP-D-Glucose M+11	0.0601311	0.0576171	0.0598183	0.059381	0.0611448	0.0614738	0.0897132	0.0862133	0.092298	0.0890117	0.0905403	0.085827	0.0972883	0.100704	0.103163	0.0950267	0.102325	0.100808
UDP-D-Glucose M+12	0.0164085	0.016223	0.0170062	0.0177276	0.0171965	0.0165887	0.03825	0.0372813	0.037083	0.0387107	0.0381744	0.0390239	0.0363485	0.0359917	0.0346916	0.0368671	0.0350371	0.0358383
UDP-D-Glucose M+13	0.0157589	0.0154841	0.0144613	0.0151832	0.0145211	0.0155315	0.028801	0.0293582	0.0319325	0.028753	0.0305272	0.0316013	0.0337083	0.0355224	0.0350455	0.0343459	0.0348174	0.0345927
UDP-D-Glucose M+14	0.00714476	0.00703153	0.00698145	0.00667553	0.00717989	0.00708216	0.0136427	0.0135802	0.0137938	0.0128435	0.014515	0.0145979	0.0181077	0.0186548	0.0176249	0.0173466	0.0178496	0.0172977
UDP-D-Glucose M+15	0.000760599	0.00086504	0.000677458	0.000722816	0.000796304	0.000861954	0.0015424	0.00161629	0.00167393	0.00141885	0.00139278	0.00167002	0.00195198	0.00192216	0.00161199	0.00212345	0.0019719	0.00195386
UDP-D-Glucuronate M+0	0.164652	0.158204	0.153627	0.159991	0.167888	0.166117	0.0436198	0.0452452	0.0445668	0.0449581	0.0410039	0.0444755	0.0459754	0.0506568	0.0515175	0.0471403	0.0489459	0.0464748
UDP-D-Glucuronate M+1	0.0128454	0.0152722	0.0154589	0.0157513	0.0146694	0.0122853	0.0174178	0.0163807	0.017603	0.0155728	0.0164263	0.0162063	0.0109565	0.00957377	0.00832968	0.00954189	0.0106433	0.0101842
UDP-D-Glucuronate M+2	0.0702461	0.0690009	0.0692582	0.0710624	0.069425	0.0679079	0.049749	0.0508277	0.0500288	0.0505749	0.0479153	0.0506816	0.0487627	0.049261	0.0534101	0.0467234	0.0477951	0.0467085
UDP-D-Glucuronate M+3	0.102135	0.105207	0.105862	0.107219	0.10112	0.10686	0.0774753	0.0757368	0.0762851	0.076321	0.0733852	0.0716569	0.0756576	0.0760017	0.076764	0.0765167	0.079409	0.0694226
UDP-D-Glucuronate M+4	0.0490655	0.0487862	0.0505631	0.0487501	0.0504371	0.0473523	0.0565548	0.0609947	0.0591661	0.0593971	0.0586426	0.06067	0.0482549	0.0472848	0.0476405	0.0479634	0.0461012	0.0488735
UDP-D-Glucuronate M+5	0.103624	0.104045	0.09959	0.101802	0.101803	0.0995087	0.0994076	0.10208	0.0981823	0.102459	0.10323	0.0952769	0.101931	0.105431	0.0973104	0.105617	0.101317	0.107669
UDP-D-Glucuronate M+6	0.17174	0.168712	0.168765	0.161571	0.166911	0.173699	0.123779	0.122376	0.120098	0.123706	0.123315	0.119318	0.125316	0.126134	0.127276	0.127104	0.129845	0.125543
UDP-D-Glucuronate M+7	0.0577165	0.0599393	0.0607605	0.0587777	0.0590969	0.0572574	0.0834772	0.0856037	0.0850446	0.085863	0.0849192	0.0857374	0.0725146	0.0737125	0.0763392	0.0737408	0.0750916	0.0767119
UDP-D-Glucuronate M+8	0.0847683	0.0844451	0.085808	0.0863087	0.0821465	0.0854133	0.117223	0.106838	0.114612	0.113577	0.117233	0.111558	0.121094	0.117504	0.122048	0.123885	0.119051	0.123096
UDP-D-Glucuronate M+9	0.0574298	0.059179	0.059806	0.0600292	0.0591302	0.0586107	0.091282	0.0901416	0.0888771	0.0866848	0.0884285	0.0922143	0.0864555	0.08506	0.0864832	0.0851929	0.0870963	0.0853834
UDP-D-Glucuronate M+10	0.0331582	0.0325292	0.0334607	0.03334	0.0335529	0.031547	0.0663714	0.0691658	0.0676364	0.0681139	0.0720197	0.0725829	0.0694569	0.0667035	0.0665611	0.0649234	0.0643736	0.0679974
UDP-D-Glucuronate M+11	0.0554263	0.05694	0.057721	0.057231	0.057006	0.0566485	0.0898662	0.0892671	0.0941595	0.0887195	0.0902438	0.0944524	0.102583	0.099447	0.0952266	0.100654	0.0979756	0.0994853
UDP-D-Glucuronate M+12	0.0155273	0.0160686	0.0166615	0.0162757	0.0154967	0.0149167	0.0375487	0.0386275	0.0372732	0.0370795	0.0362305	0.0374043	0.0361196	0.0363618	0.0347394	0.0362997	0.0355357	0.0364035
UDP-D-Glucuronate M+13	0.0145406	0.0144015	0.0146018	0.0146359	0.0143833	0.0146488	0.0311179	0.0305354	0.0298897	0.0311977	0.0314857	0.0319168	0.0341296	0.0361114	0.0360563	0.0357052	0.0359588	0.0361198
UDP-D-Glucuronate M+14	0.0067888	0.00677732	0.00734886	0.00666062	0.00633248	0.006495	0.0137799	0.0145316	0.0148464	0.0139082	0.0142079	0.0140939	0.0190174	0.0187326	0.0184034	0.0171089	0.0191709	0.0178027
UDP-D-Glucuronate M+15	0.000336557	0.000492451	0.000707814	0.00059406	0.000601784	0.000732175	0.00133028	0.0016481	0.00173163	0.0018665	0.0013132	0.00175495	0.00177443	0.00202413	0.00189441	0.00188321	0.00168976	0.00212538
UDP-GlcNAc M+0	0.136128	0.133309	0.127767	0.129056	0.127562	0.129613	0.0415611	0.0411128	0.0402461	0.0399078	0.0396223	0.0417043	0.0422493	0.0442505	0.0445626	0.0418302	0.0437524	0.0420516
UDP-GlcNAc M+1	0.016169	0.0170801	0.0164818	0.017176	0.0178499	0.0163059	0.0155868	0.0151392	0.0156316	0.0152699	0.0154227	0.0160243	0.010567	0.0106158	0.00958853	0.0101949	0.00953931	0.00993063
UDP-GlcNAc M+2	0.0976424	0.0966216	0.0976301	0.0972903	0.0936053	0.0971339	0.057644	0.0568161	0.0570895	0.0579033	0.0566942	0.0573222	0.0584481	0.0592112	0.0593982	0.0584493	0.0591817	0.0583778
UDP-GlcNAc M+3	0.102725	0.104682	0.102091	0.10367	0.102949	0.103169	0.0684466	0.0705954	0.0688478	0.0685892	0.0690731	0.070702	0.0691414	0.0721483	0.070939	0.0680917	0.067715	0.0704756
UDP-GlcNAc M+4	0.0649013	0.066284	0.06542	0.0662127	0.0661455	0.0652292	0.0663404	0.0682614	0.0665095	0.0681023	0.0669249	0.0678887	0.0615256	0.0607126	0.0580592	0.0607861	0.0593244	0.0605878
UDP-GlcNAc M+5	0.116245	0.115559	0.119679	0.118685	0.116341	0.116674	0.103631	0.104733	0.102735	0.105408	0.103868	0.1043	0.111262	0.109369	0.108802	0.112177	0.110036	0.110527
UDP-GlcNAc M+6	0.116412	0.116173	0.113456	0.114097	0.117364	0.11661	0.104523	0.0996459	0.102621	0.0998186	0.10236	0.100989	0.0962706	0.0939047	0.0954288	0.0970266	0.0980059	0.0942742
UDP-GlcNAc M+7	0.0714797	0.0713576	0.0711932	0.0732338	0.0736763	0.0721365	0.0954574	0.0926315	0.0928181	0.093376	0.0912038	0.0906875	0.0895747	0.0887014	0.0885299	0.088073	0.0886649	0.0869613
UDP-GlcNAc M+8	0.0909624	0.0907091	0.0920952	0.0900532	0.0918164	0.0908732	0.103111	0.1042	0.104778	0.105965	0.105592	0.105116	0.110115	0.108348	0.109927	0.105992	0.109376	0.10703
UDP-GlcNAc M+9	0.0518997	0.0523745	0.0544157	0.052327	0.0534378	0.0520103	0.0797836	0.0798623	0.0782091	0.0798815	0.080064	0.0781563	0.0740161	0.0748967	0.0742507	0.0758826	0.0756247	0.0759799
UDP-GlcNAc M+10	0.0396517	0.0395856	0.0414317	0.0407422	0.0408606	0.0405782	0.0732364	0.0753125	0.0758354	0.0747678	0.073397	0.0752757	0.0729356	0.0749196	0.0733791	0.0750113	0.0727713	0.0757051
UDP-GlcNAc M+11	0.0471241	0.046293	0.0472828	0.0469796	0.0472479	0.0477711	0.0730048	0.0738207	0.0752143	0.0734242	0.0744857	0.0719238	0.0783661	0.0800404	0.082218	0.0797563	0.0813513	0.0794961
UDP-GlcNAc M+12	0.0173031	0.0175957	0.0181944	0.0176334	0.0175103	0.0181593	0.0430292	0.0431873	0.0429728	0.0419411	0.0445764	0.0426921	0.0400657	0.0391832	0.0396059	0.0411886	0.0403574	0.0418103
UDP-GlcNAc M+13	0.0189565	0.0196681	0.0207588	0.0201123	0.0203488	0.0204477	0.0412848	0.0423401	0.0435998	0.0428538	0.0437702	0.0433734	0.0474	0.0468215	0.0479184	0.0474371	0.0474174	0.0484264
UDP-GlcNAc M+14	0.00760233	0.00763132	0.00705659	0.00749242	0.0081192	0.00773818	0.0184398	0.0179988	0.0184556	0.0180384	0.0181877	0.0187812	0.0207543	0.019832	0.0204633	0.0209172	0.019628	0.0207601
UDP-GlcNAc M+15	0.00322443	0.00333454	0.00334635	0.0034783	0.0034244	0.00361533	0.00999724	0.00968512	0.0097096	0.00988637	0.0101186	0.0101912	0.0111745	0.0108868	0.0109683	0.0111099	0.0111579	0.0112076
UDP-GlcNAc M+16	0.00149002	0.0015683	0.00156857	0.00159523	0.0015734	0.00177234	0.00437009	0.0041501	0.00425982	0.00431515	0.00410583	0.0042796	0.00557519	0.00562694	0.0054015	0.00543946	0.00550625	0.00566601
UDP-GlcNAc M+17	8.38474e-05	0.000174752	0.000131912	0.00016568	0.000167961	0.000162476	0.000552754	0.000508265	0.000467534	0.000551371	0.000532859	0.000592189	0.000558638	0.000531543	0.000560207	0.00063727	0.000589586	0.000732585
UMP M+0	0.324779	0.323665	0.301613	0.317413	0.317133	0.300285	0.134296	0.133276	0.144079	0.13312	0.132152	0.146114	0.147446	0.151241	0.136451	0.141827	0.153557	0.138681
UMP M+1	0.0299758	0.0213357	0.0274141	0.03286	0.0276717	0.0400495	0.037572	0.0472651	0.0489008	0.0482392	0.0491269	0.0507417	0.0251502	0.0325942	0.0292921	0.0268161	0.0277982	0.0305686
UMP M+2	0.149841	0.165626	0.170188	0.160183	0.155034	0.14892	0.153707	0.163008	0.142025	0.15416	0.156959	0.156042	0.14557	0.168735	0.150906	0.159106	0.155086	0.15775
UMP M+3	0.147652	0.146428	0.147636	0.150415	0.147708	0.159363	0.167141	0.149549	0.161847	0.160239	0.147547	0.164069	0.156624	0.149047	0.155768	0.14755	0.153922	0.140897
UMP M+4	0.0736832	0.0647976	0.0747173	0.0748137	0.0749588	0.0762548	0.118875	0.11128	0.111834	0.1079	0.104848	0.0994648	0.0938599	0.0920888	0.0939616	0.111619	0.0995764	0.109631
UMP M+5	0.16376	0.160946	0.166624	0.15889	0.168348	0.167224	0.200099	0.210664	0.210484	0.208197	0.215273	0.205249	0.223553	0.212465	0.220623	0.212812	0.200742	0.210911
UMP M+6	0.0447407	0.0524647	0.0483824	0.0435401	0.041759	0.0456858	0.0844515	0.0768554	0.0768378	0.083384	0.0852038	0.0805534	0.0830096	0.0685318	0.0772741	0.0665452	0.0757311	0.0739776
UMP M+7	0.042643	0.043894	0.037253	0.0402369	0.0440655	0.0377405	0.0679866	0.0706247	0.0696484	0.0686384	0.0703477	0.064788	0.0778378	0.0804107	0.0862745	0.082602	0.0760746	0.0867721
UMP M+8	0.0229246	0.0208428	0.0261722	0.0216482	0.0233217	0.024477	0.0358721	0.0374776	0.0343434	0.0361214	0.0385434	0.0329775	0.046949	0.0448857	0.0494499	0.0511232	0.0575118	0.0508122
CMP M+0	0.493308	0.472371	0.489625	0.519061	0.514663	0.447769	0.291755	0.337297	0.293834	0.353521	0.285336	0.246967	0.347938	0.328408	0.331438	0.344482	0.251347	0.294965
CMP M+1	0.0623213	0	0.0382521	0.0363388	0	0.0186495	0.0559337	0.0512101	0.0470153	0.0195087	0.0422331	0.0289384	0.00873882	0.035602	0	0.0340453	0.0292664	0.01844
CMP M+2	0.105565	0.134285	0.121186	0.0731882	0.121077	0.139539	0.118179	0.117638	0.122958	0.112299	0.150135	0.159148	0.130683	0.142044	0.116777	0.110475	0.180287	0.150092
CMP M+3	0.115446	0.110641	0.109254	0.1347	0.119368	0.143148	0.152899	0.160264	0.132412	0.153306	0.114229	0.112606	0.144598	0.133088	0.129896	0.105782	0.140737	0.112743
CMP M+4	0.04425	0.0699549	0.0529993	0.0428875	0.0538611	0.0571697	0.0864728	0.104306	0.0961668	0.0987601	0.092067	0.112353	0.0535899	0.0616131	0.101346	0.086974	0.0807919	0.0917126
CMP M+5	0.113699	0.165898	0.126944	0.139041	0.122375	0.114253	0.187583	0.169184	0.191357	0.144159	0.187766	0.210817	0.181789	0.17395	0.198631	0.179455	0.14639	0.174585
CMP M+6	0.0248272	0.0164672	0.0218547	0.035097	0.0329728	0.0574933	0.0580227	0.0235551	0.061098	0.0606886	0.063761	0.0591256	0.0561221	0.0508679	0.0420158	0.0778961	0.0783987	0.0817016
CMP M+7	0.0405839	0.0303829	0.0398854	0.0196867	0.0356836	0.0219785	0.0491534	0.0365461	0.0551588	0.0577577	0.0644725	0.0700448	0.0765414	0.0744277	0.0798955	0.0608906	0.0927822	0.0757605
