# Supplementary material for: Targeting AKR1B1 inhibits metabolic reprogramming to reverse systemic therapy resistance in hepatocellular carcinoma
Source: Signal Transduct Target Ther. 2025 Aug 1;10:244. doi: 10.1038/s41392-025-02321-9 (PMC12317016; doi:10.1038/s41392-025-02321-9)
Supplement: Supplementary file 14 — Supplementary Data 13 [file 41392_2025_2321_MOESM14_ESM.xlsx]

## Sheet: Sheet1
Supplementary Data 13. Metabolic pathways associated with genes that are overexpressed in the Huh-7 LR compared to the parental cells.
Gene	Huh-7 P_1 & Huh-7 P_2 vs Huh-7 LR_1 & Huh-7 LR_2 DESeq2_log2FC	Metabolic pathway
ALDH3B1	3.36189	Glycolysis / Gluconeogenesis	β-Alanine metabolism
PKLR	4.12249	Glycolysis / Gluconeogenesis	Purine metabolism
ACSS1	1.50783	Glycolysis / Gluconeogenesis
HKDC1	5.95491	Glycolysis / Gluconeogenesis	Fructose and mannose metabolism	Amino sugar metabolism
ADH6	3.26203	Glycolysis / Gluconeogenesis
ADH1C	7.45925	Glycolysis / Gluconeogenesis
LMCD1	1.72892	Fructose and mannose metabolism	Amino sugar metabolism
ENTPD2	1.60259	Purine metabolism
PDE7B	4.28603	Purine metabolism
ENTPD8	2.0969	Purine metabolism
ADA	2.8392	Purine metabolism
PAPSS2	1.52186	Purine metabolism
AKR1B1	3.96868	Fructose and mannose metabolism	Pentose and glucuronate interconversions	Glutathione metabolism	Triglycerolipid metabolism
AKR1B10	4.31208	Fructose and mannose metabolism	Pentose and glucuronate interconversions	Triglycerolipid metabolism
KHK	1.44086	Fructose and mannose metabolism
ASPA	2.33144	Aspartate and glutamate metabolism
ASS1	1.12531	Aspartate and glutamate metabolism
ALDH4A1	1.8846	Aspartate and glutamate metabolism
GSTM1	1.04284	Glutathione metabolism
GPX8	2.66127	Glutathione metabolism
GSTM4	1.38897	Glutathione metabolism
TM4SF4	5.62159	Glutathione metabolism
GSTM2	1.15534	Glutathione metabolism
AGPAT4	3.38918	Triglycerolipid metabolism
